# Supplementary material for: Comparative Genomic Analysis Reveals Genetic Variation and Adaptive Evolution in the Pathogenicity-Related Genes of Phytophthora capsici
Source: Front Microbiol. 2021 Aug 13;12:694136. doi: 10.3389/fmicb.2021.694136 (PMC8415033; doi:10.3389/fmicb.2021.694136)
Supplement: Supplementary Data 1 — SNP calling results of five P. capsici isolates. [file Data_Sheet_1.XLSX]

## Sheet: dp10.working2
	#CHROM	POS	REF	ALT	QUAL	MY-1	JHA1-7	KPC-7	Pc038	PEP	Pos_id	Gene_id	INFO
	PHYCAscaffold_1	41209	T	C	3207.75	1/1	0/1	0/0	1/1	0/1	Exon_PHYCAscaffold_1_41195_41689	502542	synonymous_variant
	PHYCAscaffold_1	41215	T	G	1526.92	0/1	0/1	0/0	0/1	0/0	Exon_PHYCAscaffold_1_41195_41689	502542	synonymous_variant
	PHYCAscaffold_1	41284	C	T	1065.92	0/1	0/1	0/0	0/1	0/0	Exon_PHYCAscaffold_1_41195_41689	502542	synonymous_variant
	PHYCAscaffold_1	41332	G	T	2930.5	0/1	0/1	1/1	0/1	0/1	Exon_PHYCAscaffold_1_41195_41689	502542	synonymous_variant
	PHYCAscaffold_1	41335	C	T	334.17	0/0	0/1	0/0	0/0	0/1	Exon_PHYCAscaffold_1_41195_41689	502542	synonymous_variant
	PHYCAscaffold_1	41368	G	A	1045.93	0/1	0/0	0/0	0/1	0/1	Exon_PHYCAscaffold_1_41195_41689	502542	synonymous_variant
	PHYCAscaffold_1	41383	C	T	2151.9	0/0	0/0	1/1	0/0	0/1	Exon_PHYCAscaffold_1_41195_41689	502542	synonymous_variant
	PHYCAscaffold_1	41408	G	T	261.69	0/0	0/1	0/0	0/0	0/0	Exon_PHYCAscaffold_1_41195_41689	502542	missense_variant
	PHYCAscaffold_1	41471	C	T	3263.7	0/1	0/0	1/1	0/1	0/1	Exon_PHYCAscaffold_1_41195_41689	502542	synonymous_variant
	PHYCAscaffold_1	41536	T	C	495.69	0/0	0/1	0/0	0/0	0/0	Exon_PHYCAscaffold_1_41195_41689	502542	synonymous_variant
	PHYCAscaffold_1	41610	T	C	1435.92	0/1	0/1	0/0	0/1	0/0	Exon_PHYCAscaffold_1_41195_41689	502542	missense_variant
	PHYCAscaffold_1	41626	T	C	2089.9	0/0	0/0	1/1	0/0	0/1	Exon_PHYCAscaffold_1_41195_41689	502542	synonymous_variant
	PHYCAscaffold_1	41663	C	T	251.69	0/0	0/0	0/0	0/0	0/1	Exon_PHYCAscaffold_1_41195_41689	502542	synonymous_variant
	PHYCAscaffold_1	41677	C	G	1777.9	0/0	0/0	1/1	0/0	0/1	Exon_PHYCAscaffold_1_41195_41689	502542	synonymous_variant
	PHYCAscaffold_1	42852	A	G	650.69	0/1	0/0	0/0	0/0	0/0	Exon_PHYCAscaffold_1_42822_44972	502544	missense_variant
	PHYCAscaffold_1	42861	C	T	2155.5	0/1	0/1	0/0	0/1	0/1	Exon_PHYCAscaffold_1_42822_44972	502544	missense_variant
	PHYCAscaffold_1	42916	G	C	172.69	0/0	0/0	0/0	0/0	0/1	Exon_PHYCAscaffold_1_42822_44972	502544	missense_variant
	PHYCAscaffold_1	42956	G	A	96.69	0/0	0/0	0/0	0/0	0/1	Exon_PHYCAscaffold_1_42822_44972	502544	synonymous_variant
	PHYCAscaffold_1	43111	C	T	1566.92	0/1	0/1	0/0	0/1	0/0	Exon_PHYCAscaffold_1_42822_44972	502544	missense_variant
	PHYCAscaffold_1	43161	C	T	113.84	0/0	0/0	0/0	0/0	0/1	Exon_PHYCAscaffold_1_42822_44972	502544	missense_variant
	PHYCAscaffold_1	43238	G	T	1377.5	0/1	0/1	0/0	0/1	0/1	Exon_PHYCAscaffold_1_42822_44972	502544	missense_variant
	PHYCAscaffold_1	43317	A	G	3240.92	0/1	0/1	1/1	0/1	1/1	Exon_PHYCAscaffold_1_42822_44972	502544	missense_variant
	PHYCAscaffold_1	43337	T	C	331.69	0/0	0/0	0/0	0/0	0/1	Exon_PHYCAscaffold_1_42822_44972	502544	synonymous_variant
	PHYCAscaffold_1	43376	C	T	1657.92	0/1	0/1	0/0	0/1	0/0	Exon_PHYCAscaffold_1_42822_44972	502544	synonymous_variant
	PHYCAscaffold_1	43392	A	G	3267.5	0/1	0/1	1/1	0/1	0/1	Exon_PHYCAscaffold_1_42822_44972	502544	missense_variant
	PHYCAscaffold_1	43402	A	G	3157.5	0/1	0/1	1/1	0/1	0/1	Exon_PHYCAscaffold_1_42822_44972	502544	missense_variant
	PHYCAscaffold_1	43403	A	G	6445.68	1/1	1/1	1/1	1/1	1/1	Exon_PHYCAscaffold_1_42822_44972	502544	synonymous_variant
	PHYCAscaffold_1	43414	T	G	3759.92	0/1	0/1	1/1	0/1	1/1	Exon_PHYCAscaffold_1_42822_44972	502544	missense_variant
	PHYCAscaffold_1	43430	T	C	567.69	0/0	0/0	0/0	0/0	0/1	Exon_PHYCAscaffold_1_42822_44972	502544	synonymous_variant
	PHYCAscaffold_1	43434	C	T	3551.92	0/1	0/1	1/1	0/1	1/1	Exon_PHYCAscaffold_1_42822_44972	502544	synonymous_variant
	PHYCAscaffold_1	43442	G	A	2803.5	0/1	0/1	1/1	0/1	0/1	Exon_PHYCAscaffold_1_42822_44972	502544	synonymous_variant
	PHYCAscaffold_1	43452	A	G	1801.9	0/0	0/0	1/1	0/0	0/1	Exon_PHYCAscaffold_1_42822_44972	502544	missense_variant
	PHYCAscaffold_1	43475	C	T	1763.92	0/1	0/1	0/0	0/1	0/0	Exon_PHYCAscaffold_1_42822_44972	502544	synonymous_variant
	PHYCAscaffold_1	43481	A	T	1587.92	0/1	0/1	0/0	0/1	0/0	Exon_PHYCAscaffold_1_42822_44972	502544	synonymous_variant
	PHYCAscaffold_1	43519	T	C	4731.92	0/1	0/1	1/1	0/1	1/1	Exon_PHYCAscaffold_1_42822_44972	502544	missense_variant
	PHYCAscaffold_1	43544	C	T	196.69	0/0	0/0	0/0	0/0	0/1	Exon_PHYCAscaffold_1_42822_44972	502544	synonymous_variant
	PHYCAscaffold_1	43551	G	A	5121.92	0/1	0/1	1/1	0/1	1/1	Exon_PHYCAscaffold_1_42822_44972	502544	missense_variant
	PHYCAscaffold_1	43568	T	C	1284.92	0/1	0/1	0/0	0/1	0/0	Exon_PHYCAscaffold_1_42822_44972	502544	synonymous_variant
	PHYCAscaffold_1	43572	A	G	7122.68	1/1	1/1	1/1	1/1	1/1	Exon_PHYCAscaffold_1_42822_44972	502544	missense_variant
	PHYCAscaffold_1	43579	G	A	6438.69	1/1	1/1	1/1	1/1	0/1	Exon_PHYCAscaffold_1_42822_44972	502544	missense_variant
	PHYCAscaffold_1	43631	A	G	447.69	0/0	0/0	0/0	0/0	0/1	Exon_PHYCAscaffold_1_42822_44972	502544	synonymous_variant
	PHYCAscaffold_1	43670	A	C	2554.48	0/1	0/0	1/1	0/0	0/1	Exon_PHYCAscaffold_1_42822_44972	502544	missense_variant
	PHYCAscaffold_1	43691	T	C	899.17	0/0	0/1	0/0	0/1	0/0	Exon_PHYCAscaffold_1_42822_44972	502544	synonymous_variant
	PHYCAscaffold_1	43713	A	G	7245.68	1/1	1/1	1/1	1/1	1/1	Exon_PHYCAscaffold_1_42822_44972	502544	missense_variant
	PHYCAscaffold_1	43721	T	C	7621.68	1/1	1/1	1/1	1/1	1/1	Exon_PHYCAscaffold_1_42822_44972	502544	synonymous_variant
	PHYCAscaffold_1	43821	A	G	2465.5	0/1	0/1	0/0	0/1	0/1	Exon_PHYCAscaffold_1_42822_44972	502544	missense_variant
	PHYCAscaffold_1	43901	A	G	7013.68	1/1	1/1	1/1	1/1	1/1	Exon_PHYCAscaffold_1_42822_44972	502544	synonymous_variant
	PHYCAscaffold_1	43916	A	G	2570.9	0/0	0/0	1/1	0/0	0/1	Exon_PHYCAscaffold_1_42822_44972	502544	synonymous_variant
	PHYCAscaffold_1	43940	T	C	2583.9	0/0	0/0	1/1	0/0	0/1	Exon_PHYCAscaffold_1_42822_44972	502544	synonymous_variant
	PHYCAscaffold_1	44003	C	T	1638.9	0/0	0/0	1/1	0/0	0/1	Exon_PHYCAscaffold_1_42822_44972	502544	synonymous_variant
	PHYCAscaffold_1	44114	T	C	231.69	0/0	0/0	0/0	0/0	0/1	Exon_PHYCAscaffold_1_42822_44972	502544	synonymous_variant
	PHYCAscaffold_1	44138	C	T	222.69	0/0	0/0	0/0	0/0	0/1	Exon_PHYCAscaffold_1_42822_44972	502544	synonymous_variant
	PHYCAscaffold_1	44192	A	G	7321.69	0/1	1/1	1/1	1/1	1/1	Exon_PHYCAscaffold_1_42822_44972	502544	synonymous_variant
	PHYCAscaffold_1	44223	A	G	7318.18	0/1	1/1	1/1	1/1	0/1	Exon_PHYCAscaffold_1_42822_44972	502544	missense_variant
	PHYCAscaffold_1	44224	G	A	7318.18	0/1	1/1	1/1	1/1	0/1	Exon_PHYCAscaffold_1_42822_44972	502544	missense_variant
	PHYCAscaffold_1	44237	C	T	7191.17	0/1	1/1	1/1	1/1	0/1	Exon_PHYCAscaffold_1_42822_44972	502544	synonymous_variant
	PHYCAscaffold_1	44375	G	A	966.17	0/1	0/0	0/0	0/0	0/1	Exon_PHYCAscaffold_1_42822_44972	502544	synonymous_variant
	PHYCAscaffold_1	44420	C	T	682.69	0/1	0/0	0/0	0/0	0/0	Exon_PHYCAscaffold_1_42822_44972	502544	synonymous_variant
	PHYCAscaffold_1	44439	T	C	1153.17	0/1	0/0	0/0	0/0	0/1	Exon_PHYCAscaffold_1_42822_44972	502544	synonymous_variant
	PHYCAscaffold_1	44510	C	T	735.17	0/0	0/1	0/0	0/1	0/0	Exon_PHYCAscaffold_1_42822_44972	502544	synonymous_variant
	PHYCAscaffold_1	44525	G	A	2058.5	0/1	0/1	0/0	0/1	0/1	Exon_PHYCAscaffold_1_42822_44972	502544	synonymous_variant
	PHYCAscaffold_1	44534	T	C	867.17	0/0	0/1	0/0	0/1	0/0	Exon_PHYCAscaffold_1_42822_44972	502544	synonymous_variant
	PHYCAscaffold_1	44579	T	C	662.17	0/1	0/0	0/0	0/0	0/1	Exon_PHYCAscaffold_1_42822_44972	502544	synonymous_variant
	PHYCAscaffold_1	44636	A	G	732.69	0/1	0/0	0/0	0/0	0/0	Exon_PHYCAscaffold_1_42822_44972	502544	synonymous_variant
	PHYCAscaffold_1	44707	T	C	5304.69	0/1	1/1	1/1	1/1	1/1	Exon_PHYCAscaffold_1_42822_44972	502544	missense_variant
	PHYCAscaffold_1	44777	C	G	566.69	0/1	0/0	0/0	0/0	0/0	Exon_PHYCAscaffold_1_42822_44972	502544	missense_variant
	PHYCAscaffold_1	44840	T	C	2708.46	0/0	0/0	1/1	0/0	1/1	Exon_PHYCAscaffold_1_42822_44972	502544	synonymous_variant
	PHYCAscaffold_1	44872	T	C	618.69	0/1	0/0	0/0	0/0	0/0	Exon_PHYCAscaffold_1_42822_44972	502544	missense_variant
	PHYCAscaffold_1	44910	G	A	1065.17	0/1	0/0	0/0	0/0	0/1	Exon_PHYCAscaffold_1_42822_44972	502544	missense_variant
	PHYCAscaffold_1	44911	A	T	729.69	0/1	0/0	0/0	0/0	0/0	Exon_PHYCAscaffold_1_42822_44972	502544	missense_variant
	PHYCAscaffold_1	44927	C	T	1138.17	0/1	0/0	0/0	0/0	0/1	Exon_PHYCAscaffold_1_42822_44972	502544	synonymous_variant
	PHYCAscaffold_1	44939	A	G	1010.17	0/1	0/0	0/0	0/0	0/1	Exon_PHYCAscaffold_1_42822_44972	502544	synonymous_variant
	PHYCAscaffold_1	44945	T	C	996.17	0/1	0/0	0/0	0/0	0/1	Exon_PHYCAscaffold_1_42822_44972	502544	synonymous_variant
	PHYCAscaffold_1	45271	G	C	2123.91	0/0	0/0	1/1	0/0	0/1	Exon_PHYCAscaffold_1_45261_45400	97329	missense_variant
	PHYCAscaffold_1	45275	G	A	2039.92	0/0	0/0	1/1	0/0	0/1	Exon_PHYCAscaffold_1_45261_45400	97329	synonymous_variant
	PHYCAscaffold_1	45311	G	A	3668.5	0/1	0/1	1/1	0/1	0/1	Exon_PHYCAscaffold_1_45261_45400	97329	synonymous_variant
	PHYCAscaffold_1	45325	G	A	540.69	0/1	0/0	0/0	0/0	0/0	Exon_PHYCAscaffold_1_45261_45400	97329	missense_variant
	PHYCAscaffold_1	45335	G	A	495.69	0/1	0/0	0/0	0/0	0/0	Exon_PHYCAscaffold_1_45261_45400	97329	synonymous_variant
	PHYCAscaffold_1	45345	T	A	3545.92	0/1	0/1	1/1	0/1	1/1	Exon_PHYCAscaffold_1_45261_45400	97329	missense_variant
	PHYCAscaffold_1	45348	A	G	1219.92	0/1	0/1	0/0	0/1	0/0	Exon_PHYCAscaffold_1_45261_45400	97329	missense_variant
	PHYCAscaffold_1	45377	C	T	1920.92	0/1	0/1	0/0	0/1	0/0	Exon_PHYCAscaffold_1_45261_45400	97329	synonymous_variant
	PHYCAscaffold_1	45386	T	C	830.17	0/0	0/1	0/0	0/1	0/0	Exon_PHYCAscaffold_1_45261_45400	97329	synonymous_variant
	PHYCAscaffold_1	45496	G	A	6940.17	0/1	1/1	1/1	1/1	0/1	Exon_PHYCAscaffold_1_45478_45589	97329	synonymous_variant
	PHYCAscaffold_1	45499	A	G	6942.17	0/1	1/1	1/1	1/1	0/1	Exon_PHYCAscaffold_1_45478_45589	97329	synonymous_variant
	PHYCAscaffold_1	45553	T	C	5500.17	0/1	1/1	1/1	1/1	0/1	Exon_PHYCAscaffold_1_45478_45589	97329	synonymous_variant
	PHYCAscaffold_1	45571	T	C	7093.68	1/1	1/1	1/1	1/1	1/1	Exon_PHYCAscaffold_1_45478_45589	97329	synonymous_variant
	PHYCAscaffold_1	45681	A	G	1292.92	0/1	0/1	0/0	0/1	0/0	Exon_PHYCAscaffold_1_45655_45882	97329	synonymous_variant
	PHYCAscaffold_1	45696	C	T	649.17	0/0	0/1	0/0	0/1	0/0	Exon_PHYCAscaffold_1_45655_45882	97329	synonymous_variant
	PHYCAscaffold_1	45700	G	A	236.69	0/0	0/0	0/0	0/0	0/1	Exon_PHYCAscaffold_1_45655_45882	97329	missense_variant
	PHYCAscaffold_1	45712	T	C	3814.92	0/1	0/1	1/1	0/1	1/1	Exon_PHYCAscaffold_1_45655_45882	97329	missense_variant
	PHYCAscaffold_1	45750	T	A	4858.17	1/1	0/1	1/1	0/1	1/1	Exon_PHYCAscaffold_1_45655_45882	97329	synonymous_variant
	PHYCAscaffold_1	45751	A	G	1879.5	0/1	0/1	0/0	0/1	0/1	Exon_PHYCAscaffold_1_45655_45882	97329	missense_variant
	PHYCAscaffold_1	45861	G	A	4807.46	1/1	1/1	0/0	1/1	0/0	Exon_PHYCAscaffold_1_45655_45882	97329	synonymous_variant
	PHYCAscaffold_1	45867	T	G	2124.92	0/1	0/1	0/0	0/1	0/0	Exon_PHYCAscaffold_1_45655_45882	97329	synonymous_variant
	PHYCAscaffold_1	47676	G	A	2729.9	0/0	0/0	1/1	0/0	0/1	Exon_PHYCAscaffold_1_47505_48013	75083	synonymous_variant
	PHYCAscaffold_1	47694	T	C	4487.5	0/1	0/1	1/1	0/1	0/1	Exon_PHYCAscaffold_1_47505_48013	75083	synonymous_variant
	PHYCAscaffold_1	47823	G	C	2068.9	0/0	0/0	1/1	0/0	0/1	Exon_PHYCAscaffold_1_47505_48013	75083	synonymous_variant
	PHYCAscaffold_1	47958	A	C	3886.5	0/1	0/1	1/1	0/1	0/1	Exon_PHYCAscaffold_1_47505_48013	75083	synonymous_variant
	PHYCAscaffold_1	48210	G	A	1042.17	0/1	0/0	0/0	0/1	0/0	Exon_PHYCAscaffold_1_48128_49388	75083	synonymous_variant
	PHYCAscaffold_1	48386	C	T	1127.17	0/1	0/0	0/0	0/1	0/0	Exon_PHYCAscaffold_1_48128_49388	75083	missense_variant
	PHYCAscaffold_1	48405	G	A	5044.17	1/1	0/1	1/1	1/1	0/1	Exon_PHYCAscaffold_1_48128_49388	75083	synonymous_variant
	PHYCAscaffold_1	48438	C	T	5679.17	1/1	0/1	1/1	1/1	0/1	Exon_PHYCAscaffold_1_48128_49388	75083	synonymous_variant
	PHYCAscaffold_1	48501	G	A	4833.5	0/1	0/1	1/1	0/1	0/1	Exon_PHYCAscaffold_1_48128_49388	75083	synonymous_variant
	PHYCAscaffold_1	48540	T	C	4371.5	0/1	0/1	1/1	0/1	0/1	Exon_PHYCAscaffold_1_48128_49388	75083	synonymous_variant
	PHYCAscaffold_1	48576	T	G	757.17	0/0	0/1	0/0	0/0	0/1	Exon_PHYCAscaffold_1_48128_49388	75083	synonymous_variant
	PHYCAscaffold_1	48603	T	C	5919.17	1/1	0/1	1/1	1/1	0/1	Exon_PHYCAscaffold_1_48128_49388	75083	synonymous_variant
	PHYCAscaffold_1	48675	A	C	3491.68	1/1	0/1	0/0	1/1	0/0	Exon_PHYCAscaffold_1_48128_49388	75083	synonymous_variant
	PHYCAscaffold_1	48746	T	G	1376.17	0/1	0/0	0/0	0/1	0/0	Exon_PHYCAscaffold_1_48128_49388	75083	synonymous_variant
	PHYCAscaffold_1	48759	T	A	3985.5	0/1	0/1	1/1	0/1	0/1	Exon_PHYCAscaffold_1_48128_49388	75083	synonymous_variant
	PHYCAscaffold_1	48969	C	T	5741.17	1/1	0/1	1/1	1/1	0/1	Exon_PHYCAscaffold_1_48128_49388	75083	synonymous_variant
	PHYCAscaffold_1	48999	A	G	725.17	0/0	0/1	0/0	0/0	0/1	Exon_PHYCAscaffold_1_48128_49388	75083	synonymous_variant
	PHYCAscaffold_1	49059	G	A	986.17	0/0	0/1	0/0	0/0	0/1	Exon_PHYCAscaffold_1_48128_49388	75083	synonymous_variant
	PHYCAscaffold_1	49185	C	A	2137.9	0/0	0/0	1/1	0/0	0/1	Exon_PHYCAscaffold_1_48128_49388	75083	synonymous_variant
	PHYCAscaffold_1	49236	T	C	4514.17	0/1	1/1	1/1	0/1	1/1	Exon_PHYCAscaffold_1_48128_49388	75083	synonymous_variant
	PHYCAscaffold_1	49293	T	C	4282.17	0/1	1/1	1/1	0/1	1/1	Exon_PHYCAscaffold_1_48128_49388	75083	synonymous_variant
	PHYCAscaffold_1	49906	C	T	1607.92	0/1	0/1	0/0	0/1	0/0	Exon_PHYCAscaffold_1_49873_49928	502546	synonymous_variant
	PHYCAscaffold_1	50124	G	A	555.17	0/0	0/1	0/0	0/0	0/1	Exon_PHYCAscaffold_1_50039_50125	502546	5_prime_UTR_variant
	PHYCAscaffold_1	50256	A	G	3186.7	0/0	0/1	1/1	0/1	0/1	Exon_PHYCAscaffold_1_50195_50282	502546	synonymous_variant
	PHYCAscaffold_1	50535	G	A	1167.92	0/1	0/1	0/0	0/1	0/0	Exon_PHYCAscaffold_1_50445_50594	537893	missense_variant
	PHYCAscaffold_1	50752	G	C	2846.9	0/0	0/0	1/1	0/0	0/1	Exon_PHYCAscaffold_1_50667_50993	537893	missense_variant
	PHYCAscaffold_1	50879	A	G	2333.7	0/1	1/1	0/0	0/1	0/1	Exon_PHYCAscaffold_1_50667_50993	537893	synonymous_variant
	PHYCAscaffold_1	50892	T	C	2356.7	0/1	1/1	0/0	0/1	0/1	Exon_PHYCAscaffold_1_50667_50993	537893	synonymous_variant
	PHYCAscaffold_1	50903	C	T	1287.92	0/1	0/1	0/0	0/1	0/0	Exon_PHYCAscaffold_1_50667_50993	537893	synonymous_variant
	PHYCAscaffold_1	51083	T	C	2363.9	0/0	0/0	1/1	0/0	0/1	Exon_PHYCAscaffold_1_51054_51482	537893	synonymous_variant
	PHYCAscaffold_1	51104	C	T	1052.17	0/1	0/0	0/0	0/1	0/0	Exon_PHYCAscaffold_1_51054_51482	537893	synonymous_variant
	PHYCAscaffold_1	51119	T	C	3729.5	0/1	0/1	1/1	0/1	0/1	Exon_PHYCAscaffold_1_51054_51482	537893	synonymous_variant
	PHYCAscaffold_1	51155	A	G	2366.9	0/0	0/0	1/1	0/0	0/1	Exon_PHYCAscaffold_1_51054_51482	537893	synonymous_variant
	PHYCAscaffold_1	51185	C	T	2176.9	0/0	0/0	1/1	0/0	0/1	Exon_PHYCAscaffold_1_51054_51482	537893	synonymous_variant
	PHYCAscaffold_1	51329	T	C	1951.9	0/0	0/0	1/1	0/0	0/1	Exon_PHYCAscaffold_1_51054_51482	537893	synonymous_variant
	PHYCAscaffold_1	51330	C	T	579.69	0/0	0/1	0/0	0/0	0/0	Exon_PHYCAscaffold_1_51054_51482	537893	synonymous_variant
	PHYCAscaffold_1	51389	G	A	2315.46	0/0	0/0	1/1	0/0	1/1	Exon_PHYCAscaffold_1_51054_51482	537893	synonymous_variant
	PHYCAscaffold_1	51443	G	T	5536.17	0/1	1/1	1/1	0/1	1/1	Exon_PHYCAscaffold_1_51054_51482	537893	missense_variant
	PHYCAscaffold_1	51473	T	C	4000.5	0/1	0/1	1/1	0/1	0/1	Exon_PHYCAscaffold_1_51054_51482	537893	synonymous_variant
	PHYCAscaffold_1	51638	C	T	3480.48	0/1	0/0	1/1	0/0	0/1	Exon_PHYCAscaffold_1_51632_51952	537898	synonymous_variant
	PHYCAscaffold_1	51683	A	C	2711.9	0/0	0/0	1/1	0/0	0/1	Exon_PHYCAscaffold_1_51632_51952	537898	synonymous_variant
	PHYCAscaffold_1	51686	A	G	1400.17	0/0	0/1	0/0	0/1	0/0	Exon_PHYCAscaffold_1_51632_51952	537898	synonymous_variant
	PHYCAscaffold_1	51704	C	T	4949.17	0/1	1/1	1/1	0/1	1/1	Exon_PHYCAscaffold_1_51632_51952	537898	synonymous_variant
	PHYCAscaffold_1	51737	T	C	659.17	0/0	0/1	0/0	0/0	0/1	Exon_PHYCAscaffold_1_51632_51952	537898	synonymous_variant
	PHYCAscaffold_1	51851	G	T	918.17	0/0	0/1	0/0	0/0	0/1	Exon_PHYCAscaffold_1_51632_51952	537898	synonymous_variant
	PHYCAscaffold_1	51905	A	G	4261.17	0/1	1/1	1/1	0/1	1/1	Exon_PHYCAscaffold_1_51632_51952	537898	synonymous_variant
	PHYCAscaffold_1	52083	C	A	1639.17	0/0	0/1	0/0	0/1	0/0	Exon_PHYCAscaffold_1_52056_52128	557860	missense_variant
	PHYCAscaffold_1	52085	C	T	1639.17	0/0	0/1	0/0	0/1	0/0	Exon_PHYCAscaffold_1_52056_52128	557860	synonymous_variant
	PHYCAscaffold_1	52111	G	A	1599.17	0/1	0/0	0/0	0/1	0/0	Exon_PHYCAscaffold_1_52056_52128	557860	missense_variant
	PHYCAscaffold_1	52114	T	C	1683.17	0/1	0/0	0/0	0/1	0/0	Exon_PHYCAscaffold_1_52056_52128	557860	missense_variant
	PHYCAscaffold_1	52211	G	C	861.17	0/1	0/0	0/0	0/1	0/0	Exon_PHYCAscaffold_1_52205_52285	557860	missense_variant
	PHYCAscaffold_1	52230	A	C	2154.48	0/1	0/0	1/1	0/0	0/1	Exon_PHYCAscaffold_1_52205_52285	557860	synonymous_variant
	PHYCAscaffold_1	52245	C	T	838.17	0/1	0/0	0/0	0/1	0/0	Exon_PHYCAscaffold_1_52205_52285	557860	synonymous_variant
	PHYCAscaffold_1	52263	G	A	3855.5	0/1	0/1	1/1	0/1	0/1	Exon_PHYCAscaffold_1_52205_52285	557860	synonymous_variant
	PHYCAscaffold_1	52281	A	G	5311.17	1/1	0/1	1/1	1/1	0/1	Exon_PHYCAscaffold_1_52205_52285	557860	synonymous_variant
	PHYCAscaffold_1	52403	G	C	6568.17	1/1	0/1	1/1	1/1	0/1	Exon_PHYCAscaffold_1_52358_52434	557860	missense_variant
	PHYCAscaffold_1	52428	C	T	1976.48	0/0	1/1	0/0	0/1	0/1	Exon_PHYCAscaffold_1_52358_52434	557860	synonymous_variant
	PHYCAscaffold_1	52546	T	C	2873.48	0/1	0/1	0/0	1/1	0/0	Exon_PHYCAscaffold_1_52498_52578	557860	synonymous_variant
	PHYCAscaffold_1	52691	G	A	1075.17	0/0	0/1	0/0	0/1	0/0	Exon_PHYCAscaffold_1_52647_52748	557860	synonymous_variant
	PHYCAscaffold_1	52742	T	C	4948.48	1/1	0/0	1/1	0/1	0/1	Exon_PHYCAscaffold_1_52647_52748	557860	synonymous_variant
	PHYCAscaffold_1	52834	C	T	1387.17	0/1	0/0	0/0	0/1	0/0	Exon_PHYCAscaffold_1_52807_53019	557860	missense_variant
	PHYCAscaffold_1	52858	T	C	2387.48	0/1	0/1	0/0	1/1	0/0	Exon_PHYCAscaffold_1_52807_53019	557860	synonymous_variant
	PHYCAscaffold_1	52920	C	G	1113.17	0/1	0/0	0/0	0/1	0/0	Exon_PHYCAscaffold_1_52807_53019	557860	synonymous_variant
	PHYCAscaffold_1	52922	C	T	1113.17	0/1	0/0	0/0	0/1	0/0	Exon_PHYCAscaffold_1_52807_53019	557860	missense_variant
	PHYCAscaffold_1	52938	G	T	1160.17	0/1	0/0	0/0	0/1	0/0	Exon_PHYCAscaffold_1_52807_53019	557860	synonymous_variant
	PHYCAscaffold_1	52965	G	A	1351.17	0/1	0/0	0/0	0/1	0/0	Exon_PHYCAscaffold_1_52807_53019	557860	synonymous_variant
	PHYCAscaffold_1	52980	T	C	1446.17	0/1	0/0	0/0	0/1	0/0	Exon_PHYCAscaffold_1_52807_53019	557860	synonymous_variant
	PHYCAscaffold_1	52983	T	C	1449.17	0/1	0/0	0/0	0/1	0/0	Exon_PHYCAscaffold_1_52807_53019	557860	synonymous_variant
	PHYCAscaffold_1	53010	G	A	1416.17	0/1	0/0	0/0	0/1	0/0	Exon_PHYCAscaffold_1_52807_53019	557860	synonymous_variant
	PHYCAscaffold_1	53217	C	T	1244.17	0/1	0/0	0/0	0/1	0/0	Exon_PHYCAscaffold_1_52807_53219	#N/A	splice_region_variant&non_coding_exon_variant
	PHYCAscaffold_1	53561	G	A	1443.92	0/1	0/1	0/0	0/0	0/1	Exon_PHYCAscaffold_1_53503_53715	524823	missense_variant
	PHYCAscaffold_1	53572	T	C	4365.92	0/1	0/1	1/1	1/1	0/1	Exon_PHYCAscaffold_1_53503_53715	524823	missense_variant
	PHYCAscaffold_1	53577	G	A	3972.48	0/1	0/1	1/1	0/0	1/1	Exon_PHYCAscaffold_1_53503_53715	524823	synonymous_variant
	PHYCAscaffold_1	53608	C	G	958.17	0/0	0/1	0/0	0/1	0/0	Exon_PHYCAscaffold_1_53503_53715	524823	missense_variant
	PHYCAscaffold_1	53611	C	T	933.17	0/0	0/1	0/0	0/1	0/0	Exon_PHYCAscaffold_1_53503_53715	524823	missense_variant
	PHYCAscaffold_1	53664	T	C	6452.68	1/1	1/1	1/1	1/1	1/1	Exon_PHYCAscaffold_1_53503_53715	524823	synonymous_variant
	PHYCAscaffold_1	53673	A	G	810.17	0/0	0/1	0/0	0/1	0/0	Exon_PHYCAscaffold_1_53503_53715	524823	synonymous_variant
	PHYCAscaffold_1	53835	A	G	4335.48	0/1	0/1	1/1	0/0	1/1	Exon_PHYCAscaffold_1_53798_53960	524823	missense_variant
	PHYCAscaffold_1	53852	G	C	944.17	0/0	0/1	0/0	0/1	0/0	Exon_PHYCAscaffold_1_53798_53960	524823	missense_variant
	PHYCAscaffold_1	53878	T	C	7084.68	1/1	1/1	1/1	1/1	1/1	Exon_PHYCAscaffold_1_53798_53960	524823	synonymous_variant
	PHYCAscaffold_1	53929	C	A,T	6361.68	2/2	1/2	2/2	2/2	1/2	Exon_PHYCAscaffold_1_53798_53960	524823	missense_variant
	PHYCAscaffold_1	53935	T	A	4390.9	1/1	1/1	0/0	1/1	0/1	Exon_PHYCAscaffold_1_53798_53960	524823	synonymous_variant
	PHYCAscaffold_1	53947	C	T	1072.17	0/0	0/1	0/0	0/1	0/0	Exon_PHYCAscaffold_1_53798_53960	524823	synonymous_variant
	PHYCAscaffold_1	53956	T	C	2324.23	0/0	0/0	1/1	0/0	0/1	Exon_PHYCAscaffold_1_53798_53960	524823	synonymous_variant
	PHYCAscaffold_1	54049	C	T	1353.92	0/1	0/1	0/0	0/1	0/0	Exon_PHYCAscaffold_1_54039_54160	524823	synonymous_variant
	PHYCAscaffold_1	54071	A	T	421.69	0/1	0/0	0/0	0/0	0/0	Exon_PHYCAscaffold_1_54039_54160	524823	missense_variant
	PHYCAscaffold_1	54097	C	T	1850.9	0/0	0/0	1/1	0/0	0/1	Exon_PHYCAscaffold_1_54097_54347	#N/A	splice_region_variant&non_coding_exon_variant
	PHYCAscaffold_1	54124	G	A	816.17	0/0	0/1	0/0	0/0	0/1	Exon_PHYCAscaffold_1_54039_54160	524823	synonymous_variant
	PHYCAscaffold_1	54305	T	A	537.69	0/1	0/0	0/0	0/0	0/0	Exon_PHYCAscaffold_1_54298_54347	524824	missense_variant
	PHYCAscaffold_1	54446	G	A	2355.9	0/0	0/0	1/1	0/0	0/1	Exon_PHYCAscaffold_1_54424_54997	524824	synonymous_variant
	PHYCAscaffold_1	54509	G	A	851.17	0/0	0/1	0/0	0/1	0/0	Exon_PHYCAscaffold_1_54424_54997	524824	synonymous_variant
	PHYCAscaffold_1	54581	C	T	355.69	0/1	0/0	0/0	0/0	0/0	Exon_PHYCAscaffold_1_54424_54997	524824	synonymous_variant
	PHYCAscaffold_1	54584	C	T	3379.7	0/0	0/1	1/1	0/1	0/1	Exon_PHYCAscaffold_1_54424_54997	524824	synonymous_variant
	PHYCAscaffold_1	54653	A	G	3197.74	0/0	0/1	1/1	0/1	0/1	Exon_PHYCAscaffold_1_54424_54997	524824	synonymous_variant
	PHYCAscaffold_1	54665	G	A	656.17	0/0	0/1	0/0	0/1	0/0	Exon_PHYCAscaffold_1_54424_54997	524824	synonymous_variant
	PHYCAscaffold_1	54731	C	T	4254.17	0/1	1/1	1/1	0/1	1/1	Exon_PHYCAscaffold_1_54424_54997	524824	synonymous_variant
	PHYCAscaffold_1	54739	G	T	3060.48	0/1	0/1	1/1	0/0	1/1	Exon_PHYCAscaffold_1_54424_54997	524824	synonymous_variant
	PHYCAscaffold_1	54749	T	C	1269.9	0/0	0/0	1/1	0/0	0/1	Exon_PHYCAscaffold_1_54424_54997	524824	synonymous_variant
	PHYCAscaffold_1	54750	G	T	395.69	0/1	0/0	0/0	0/0	0/0	Exon_PHYCAscaffold_1_54424_54997	524824	missense_variant
	PHYCAscaffold_1	54767	G	A	833.17	0/0	0/1	0/0	0/1	0/0	Exon_PHYCAscaffold_1_54424_54997	524824	synonymous_variant
	PHYCAscaffold_1	54770	T	G	4313.17	0/1	1/1	1/1	0/1	1/1	Exon_PHYCAscaffold_1_54424_54997	524824	synonymous_variant
	PHYCAscaffold_1	54812	G	A	1378.9	0/0	0/0	1/1	0/0	0/1	Exon_PHYCAscaffold_1_54424_54997	524824	synonymous_variant
	PHYCAscaffold_1	54917	G	A	2099.7	0/0	0/1	1/1	0/1	0/1	Exon_PHYCAscaffold_1_54424_54997	524824	synonymous_variant
	PHYCAscaffold_1	55189	C	A	1421.9	0/0	0/0	1/1	0/0	0/1	Exon_PHYCAscaffold_1_55169_58162	557865	synonymous_variant
	PHYCAscaffold_1	55318	G	C	1419.9	0/0	0/0	1/1	0/0	0/1	Exon_PHYCAscaffold_1_55169_58162	557865	synonymous_variant
	PHYCAscaffold_1	55339	C	T	2872.5	0/1	0/1	1/1	0/1	0/1	Exon_PHYCAscaffold_1_55169_58162	557865	synonymous_variant
	PHYCAscaffold_1	55357	G	C	773.17	0/0	0/1	0/0	0/1	0/0	Exon_PHYCAscaffold_1_55169_58162	557865	synonymous_variant
	PHYCAscaffold_1	55394	A	G	3650.5	0/1	0/1	1/1	0/1	0/1	Exon_PHYCAscaffold_1_55169_58162	557865	missense_variant
	PHYCAscaffold_1	55415	G	T	981.17	0/0	0/1	0/0	0/1	0/0	Exon_PHYCAscaffold_1_55169_58162	557865	missense_variant
	PHYCAscaffold_1	55516	G	A	2380.9	0/0	0/0	1/1	0/0	0/1	Exon_PHYCAscaffold_1_55169_58162	557865	synonymous_variant
	PHYCAscaffold_1	55523	T	A	872.17	0/0	0/1	0/0	0/0	0/1	Exon_PHYCAscaffold_1_55169_58162	557865	missense_variant
	PHYCAscaffold_1	55534	C	T	795.17	0/0	0/1	0/0	0/1	0/0	Exon_PHYCAscaffold_1_55169_58162	557865	synonymous_variant
	PHYCAscaffold_1	55537	G	T	5191.17	0/1	1/1	1/1	0/1	1/1	Exon_PHYCAscaffold_1_55169_58162	557865	synonymous_variant
	PHYCAscaffold_1	55621	T	C	5864.17	0/1	1/1	1/1	0/1	1/1	Exon_PHYCAscaffold_1_55169_58162	557865	synonymous_variant
	PHYCAscaffold_1	55651	G	A	727.17	0/0	0/1	0/0	0/1	0/0	Exon_PHYCAscaffold_1_55169_58162	557865	synonymous_variant
	PHYCAscaffold_1	55664	A	G	3348.9	0/0	0/0	1/1	0/0	0/1	Exon_PHYCAscaffold_1_55169_58162	557865	missense_variant
	PHYCAscaffold_1	55675	G	A	5529.17	0/1	1/1	1/1	0/1	1/1	Exon_PHYCAscaffold_1_55169_58162	557865	synonymous_variant
	PHYCAscaffold_1	55687	G	A	5289.17	0/1	1/1	1/1	0/1	1/1	Exon_PHYCAscaffold_1_55169_58162	557865	synonymous_variant
	PHYCAscaffold_1	55691	G	A	617.69	0/1	0/0	0/0	0/0	0/0	Exon_PHYCAscaffold_1_55169_58162	557865	missense_variant
	PHYCAscaffold_1	55705	T	C	5022.17	0/1	1/1	1/1	0/1	1/1	Exon_PHYCAscaffold_1_55169_58162	557865	synonymous_variant
	PHYCAscaffold_1	55706	C	G	5022.17	0/1	1/1	1/1	0/1	1/1	Exon_PHYCAscaffold_1_55169_58162	557865	missense_variant
	PHYCAscaffold_1	55723	T	A	2284.9	0/0	0/0	1/1	0/0	0/1	Exon_PHYCAscaffold_1_55169_58162	557865	synonymous_variant
	PHYCAscaffold_1	55735	A	G	956.92	0/1	0/1	0/0	0/1	0/0	Exon_PHYCAscaffold_1_55169_58162	557865	synonymous_variant
	PHYCAscaffold_1	55741	T	C	5024.17	0/1	1/1	1/1	0/1	1/1	Exon_PHYCAscaffold_1_55169_58162	557865	synonymous_variant
	PHYCAscaffold_1	55747	C	T	5100.17	0/1	1/1	1/1	0/1	1/1	Exon_PHYCAscaffold_1_55169_58162	557865	synonymous_variant
	PHYCAscaffold_1	55756	A	G	4711.17	0/1	1/1	1/1	0/1	1/1	Exon_PHYCAscaffold_1_55169_58162	557865	synonymous_variant
	PHYCAscaffold_1	55778	C	T	667.17	0/0	0/1	0/0	0/0	0/1	Exon_PHYCAscaffold_1_55169_58162	557865	synonymous_variant
	PHYCAscaffold_1	55798	G	A	4742.17	0/1	1/1	1/1	0/1	1/1	Exon_PHYCAscaffold_1_55169_58162	557865	synonymous_variant
	PHYCAscaffold_1	55806	A	G	281.69	0/1	0/0	0/0	0/0	0/0	Exon_PHYCAscaffold_1_55169_58162	557865	missense_variant
	PHYCAscaffold_1	55828	G	A	1595.48	0/0	1/1	0/0	0/1	0/1	Exon_PHYCAscaffold_1_55169_58162	557865	synonymous_variant
	PHYCAscaffold_1	56018	A	G	4952.17	0/1	1/1	1/1	0/1	1/1	Exon_PHYCAscaffold_1_55169_58162	557865	missense_variant
	PHYCAscaffold_1	56047	A	G	4568.17	0/1	1/1	1/1	0/1	1/1	Exon_PHYCAscaffold_1_55169_58162	557865	synonymous_variant
	PHYCAscaffold_1	56116	C	T	727.17	0/0	0/1	0/0	0/0	0/1	Exon_PHYCAscaffold_1_55169_58162	557865	synonymous_variant
	PHYCAscaffold_1	56155	T	C	4844.17	0/1	1/1	1/1	0/1	1/1	Exon_PHYCAscaffold_1_55169_58162	557865	synonymous_variant
	PHYCAscaffold_1	56177	G	A	6288.68	1/1	1/1	1/1	1/1	1/1	Exon_PHYCAscaffold_1_55169_58162	557865	missense_variant
	PHYCAscaffold_1	56215	T	A	695.17	0/1	0/0	0/0	0/1	0/0	Exon_PHYCAscaffold_1_55169_58162	557865	missense_variant
	PHYCAscaffold_1	56287	T	C	4631.17	0/1	1/1	1/1	0/1	1/1	Exon_PHYCAscaffold_1_55169_58162	557865	synonymous_variant
	PHYCAscaffold_1	56314	A	G	5172.17	0/1	1/1	1/1	0/1	1/1	Exon_PHYCAscaffold_1_55169_58162	557865	synonymous_variant
	PHYCAscaffold_1	56346	C	A	674.69	0/1	0/0	0/0	0/0	0/0	Exon_PHYCAscaffold_1_55169_58162	557865	missense_variant
	PHYCAscaffold_1	56356	T	G	3797.5	0/1	0/1	1/1	0/1	0/1	Exon_PHYCAscaffold_1_55169_58162	557865	missense_variant
	PHYCAscaffold_1	56376	C	G	4739.17	0/1	1/1	1/1	0/1	1/1	Exon_PHYCAscaffold_1_55169_58162	557865	missense_variant
	PHYCAscaffold_1	56381	T	C	840.69	0/1	0/0	0/0	0/0	0/0	Exon_PHYCAscaffold_1_55169_58162	557865	missense_variant
	PHYCAscaffold_1	56578	G	C	4415.17	0/1	1/1	1/1	0/1	1/1	Exon_PHYCAscaffold_1_55169_58162	557865	missense_variant
	PHYCAscaffold_1	56662	C	T	636.69	0/1	0/0	0/0	0/0	0/0	Exon_PHYCAscaffold_1_55169_58162	557865	synonymous_variant
	PHYCAscaffold_1	56710	T	C	711.69	0/1	0/0	0/0	0/0	0/0	Exon_PHYCAscaffold_1_55169_58162	557865	synonymous_variant
	PHYCAscaffold_1	56712	G	A	4156.5	0/1	0/1	1/1	0/1	0/1	Exon_PHYCAscaffold_1_55169_58162	557865	missense_variant
	PHYCAscaffold_1	56818	C	T	3427.5	0/1	0/1	1/1	0/1	0/1	Exon_PHYCAscaffold_1_55169_58162	557865	synonymous_variant
	PHYCAscaffold_1	56863	A	G	5078.17	0/1	1/1	1/1	0/1	1/1	Exon_PHYCAscaffold_1_55169_58162	557865	synonymous_variant
	PHYCAscaffold_1	56881	T	A	4892.17	0/1	1/1	1/1	0/1	1/1	Exon_PHYCAscaffold_1_55169_58162	557865	synonymous_variant
	PHYCAscaffold_1	56955	C	T	2733.7	0/0	0/1	1/1	0/1	0/1	Exon_PHYCAscaffold_1_55169_58162	557865	missense_variant
	PHYCAscaffold_1	56962	T	C	1496.17	0/1	0/0	0/0	0/1	0/0	Exon_PHYCAscaffold_1_55169_58162	557865	synonymous_variant
	PHYCAscaffold_1	56974	T	C	2051.5	0/1	0/1	0/0	0/1	0/1	Exon_PHYCAscaffold_1_55169_58162	557865	synonymous_variant
	PHYCAscaffold_1	56980	C	T	1383.17	0/1	0/0	0/0	0/1	0/0	Exon_PHYCAscaffold_1_55169_58162	557865	synonymous_variant
	PHYCAscaffold_1	56997	A	T	1949.5	0/1	0/1	0/0	0/1	0/1	Exon_PHYCAscaffold_1_55169_58162	557865	missense_variant
	PHYCAscaffold_1	57044	A	G	1127.17	0/1	0/0	0/0	0/1	0/0	Exon_PHYCAscaffold_1_55169_58162	557865	missense_variant
	PHYCAscaffold_1	57082	T	C	801.17	0/0	0/1	0/0	0/0	0/1	Exon_PHYCAscaffold_1_55169_58162	557865	synonymous_variant
	PHYCAscaffold_1	57134	A	G	1378.17	0/1	0/0	0/0	0/1	0/0	Exon_PHYCAscaffold_1_55169_58162	557865	missense_variant
	PHYCAscaffold_1	57139	G	A	1344.17	0/1	0/0	0/0	0/1	0/0	Exon_PHYCAscaffold_1_55169_58162	557865	synonymous_variant
	PHYCAscaffold_1	57223	G	A	1786.9	1/1	0/0	0/0	0/1	0/0	Exon_PHYCAscaffold_1_55169_58162	557865	synonymous_variant
	PHYCAscaffold_1	57232	C	T	709.17	0/0	0/1	0/0	0/0	0/1	Exon_PHYCAscaffold_1_55169_58162	557865	synonymous_variant
	PHYCAscaffold_1	57335	C	T	2485.7	0/0	0/1	1/1	0/1	0/1	Exon_PHYCAscaffold_1_55169_58162	557865	synonymous_variant
	PHYCAscaffold_1	57358	T	G	5081.17	0/1	1/1	1/1	0/1	1/1	Exon_PHYCAscaffold_1_55169_58162	557865	missense_variant
	PHYCAscaffold_1	57409	G	C	437.69	0/1	0/0	0/0	0/0	0/0	Exon_PHYCAscaffold_1_55169_58162	557865	synonymous_variant
	PHYCAscaffold_1	57459	C	A	4280.5	0/1	0/1	1/1	0/1	0/1	Exon_PHYCAscaffold_1_55169_58162	557865	missense_variant
	PHYCAscaffold_1	57475	C	T	4229.5	0/1	0/1	1/1	0/1	0/1	Exon_PHYCAscaffold_1_55169_58162	557865	synonymous_variant
	PHYCAscaffold_1	57493	G	A	924.17	0/0	0/1	0/0	0/1	0/0	Exon_PHYCAscaffold_1_55169_58162	557865	synonymous_variant
	PHYCAscaffold_1	57511	C	G	4504.5	0/1	0/1	1/1	0/1	0/1	Exon_PHYCAscaffold_1_55169_58162	557865	synonymous_variant
	PHYCAscaffold_1	57520	T	C	4455.5	0/1	0/1	1/1	0/1	0/1	Exon_PHYCAscaffold_1_55169_58162	557865	synonymous_variant
	PHYCAscaffold_1	57652	T	C	2001.9	0/0	0/0	1/1	0/0	0/1	Exon_PHYCAscaffold_1_55169_58162	557865	synonymous_variant
	PHYCAscaffold_1	57697	T	C	2317.9	0/0	0/0	1/1	0/0	0/1	Exon_PHYCAscaffold_1_55169_58162	557865	synonymous_variant
	PHYCAscaffold_1	57733	T	C	923.17	0/0	0/1	0/0	0/1	0/0	Exon_PHYCAscaffold_1_55169_58162	557865	synonymous_variant
	PHYCAscaffold_1	57746	A	G	4803.5	0/1	0/1	1/1	0/1	0/1	Exon_PHYCAscaffold_1_55169_58162	557865	missense_variant
	PHYCAscaffold_1	58000	G	T	2231.9	0/0	0/0	1/1	0/0	0/1	Exon_PHYCAscaffold_1_55169_58162	557865	synonymous_variant
	PHYCAscaffold_1	58001	C	T,A	4401.92	0/1	0/1	2/2	0/1	1/2	Exon_PHYCAscaffold_1_55169_58162	557865	missense_variant
	PHYCAscaffold_1	58030	A	C	6380.69	0/1	1/1	1/1	1/1	1/1	Exon_PHYCAscaffold_1_55169_58162	557865	synonymous_variant
	PHYCAscaffold_1	58054	A	G	1230.17	0/0	0/1	0/0	0/1	0/0	Exon_PHYCAscaffold_1_55169_58162	557865	synonymous_variant
	PHYCAscaffold_1	62617	C	T	1045.17	0/0	0/1	0/0	0/1	0/0	Exon_PHYCAscaffold_1_62591_63688	502550	synonymous_variant
	PHYCAscaffold_1	62671	C	T	3584.48	0/1	0/0	1/1	0/0	0/1	Exon_PHYCAscaffold_1_62591_63688	502550	synonymous_variant
	PHYCAscaffold_1	62692	G	A	1705.92	0/1	0/1	0/0	0/1	0/0	Exon_PHYCAscaffold_1_62591_63688	502550	synonymous_variant
	PHYCAscaffold_1	62791	C	T	635.69	0/1	0/0	0/0	0/0	0/0	Exon_PHYCAscaffold_1_62591_63688	502550	synonymous_variant
	PHYCAscaffold_1	62798	A	C	525.69	0/1	0/0	0/0	0/0	0/0	Exon_PHYCAscaffold_1_62591_63688	502550	missense_variant
	PHYCAscaffold_1	62938	G	C	3505.48	0/1	0/0	1/1	0/0	0/1	Exon_PHYCAscaffold_1_62591_63688	502550	synonymous_variant
	PHYCAscaffold_1	63004	A	G	6580.69	1/1	1/1	1/1	1/1	0/1	Exon_PHYCAscaffold_1_62591_63688	502550	synonymous_variant
	PHYCAscaffold_1	63040	T	C	6290.69	1/1	1/1	1/1	1/1	0/1	Exon_PHYCAscaffold_1_62591_63688	502550	synonymous_variant
	PHYCAscaffold_1	63067	A	G	7094.69	1/1	1/1	1/1	1/1	0/1	Exon_PHYCAscaffold_1_62591_63688	502550	synonymous_variant
	PHYCAscaffold_1	63157	A	G	2203.92	0/1	0/1	0/0	0/1	0/0	Exon_PHYCAscaffold_1_62591_63688	502550	synonymous_variant
	PHYCAscaffold_1	63178	G	C	6622.69	1/1	1/1	1/1	1/1	0/1	Exon_PHYCAscaffold_1_62591_63688	502550	synonymous_variant
	PHYCAscaffold_1	63235	T	C	516.69	0/0	0/1	0/0	0/0	0/0	Exon_PHYCAscaffold_1_62591_63688	502550	synonymous_variant
	PHYCAscaffold_1	63241	T	C	774.17	0/0	0/1	0/0	0/1	0/0	Exon_PHYCAscaffold_1_62591_63688	502550	synonymous_variant
	PHYCAscaffold_1	63280	C	T	600.69	0/1	0/0	0/0	0/0	0/0	Exon_PHYCAscaffold_1_62591_63688	502550	synonymous_variant
	PHYCAscaffold_1	63298	A	T	1642.92	0/1	0/1	0/0	0/1	0/0	Exon_PHYCAscaffold_1_62591_63688	502550	synonymous_variant
	PHYCAscaffold_1	63344	C	T	759.69	0/1	0/0	0/0	0/0	0/0	Exon_PHYCAscaffold_1_62591_63688	502550	synonymous_variant
	PHYCAscaffold_1	63352	A	G	1848.92	0/1	0/1	0/0	0/1	0/0	Exon_PHYCAscaffold_1_62591_63688	502550	synonymous_variant
	PHYCAscaffold_1	63379	G	A	1321.17	0/0	0/1	0/0	0/1	0/0	Exon_PHYCAscaffold_1_62591_63688	502550	synonymous_variant
	PHYCAscaffold_1	63475	T	C	1663.92	0/1	0/1	0/0	0/1	0/0	Exon_PHYCAscaffold_1_62591_63688	502550	synonymous_variant
	PHYCAscaffold_1	63577	C	T	1989.9	0/0	0/0	1/1	0/0	0/1	Exon_PHYCAscaffold_1_62591_63688	502550	synonymous_variant
	PHYCAscaffold_1	63583	T	C	2050.9	0/0	0/0	1/1	0/0	0/1	Exon_PHYCAscaffold_1_62591_63688	502550	synonymous_variant
	PHYCAscaffold_1	63589	A	G	5063.92	0/1	0/1	1/1	0/1	1/1	Exon_PHYCAscaffold_1_62591_63688	502550	synonymous_variant
	PHYCAscaffold_1	63604	C	T	2041.9	0/0	0/0	1/1	0/0	0/1	Exon_PHYCAscaffold_1_62591_63688	502550	synonymous_variant
	PHYCAscaffold_1	63652	G	A	1328.92	0/0	0/1	0/0	0/1	0/1	Exon_PHYCAscaffold_1_62591_63688	502550	synonymous_variant
	PHYCAscaffold_1	63655	G	A	1695.92	0/0	0/1	0/0	0/1	0/1	Exon_PHYCAscaffold_1_62591_63688	502550	synonymous_variant
	PHYCAscaffold_1	63666	T	A	390.69	0/0	0/0	0/0	0/0	0/1	Exon_PHYCAscaffold_1_62591_63688	502550	missense_variant
	PHYCAscaffold_1	66275	C	T	667.69	0/0	0/0	0/1	0/0	0/0	Exon_PHYCAscaffold_1_66221_66405	12557	synonymous_variant
	PHYCAscaffold_1	66338	G	C	241.69	0/0	0/0	0/0	0/0	0/1	Exon_PHYCAscaffold_1_66221_66405	12557	missense_variant
	PHYCAscaffold_1	66362	C	A	581.69	0/0	0/1	0/0	0/0	0/0	Exon_PHYCAscaffold_1_66221_66405	12557	missense_variant
	PHYCAscaffold_1	66395	G	A	517.69	0/0	0/1	0/0	0/0	0/0	Exon_PHYCAscaffold_1_66221_66405	12557	synonymous_variant
	PHYCAscaffold_1	66401	A	G	258.69	0/0	0/0	0/0	0/0	0/1	Exon_PHYCAscaffold_1_66221_66405	12557	synonymous_variant
	PHYCAscaffold_1	66486	G	A	434.69	0/0	0/0	0/0	0/0	0/1	Exon_PHYCAscaffold_1_66461_66513	12557	synonymous_variant
	PHYCAscaffold_1	66585	A	G	3333.5	0/1	0/1	1/1	0/1	0/1	Exon_PHYCAscaffold_1_66571_66647	12557	synonymous_variant
	PHYCAscaffold_1	66606	G	A	417.69	0/0	0/0	0/0	0/0	0/1	Exon_PHYCAscaffold_1_66571_66647	12557	synonymous_variant
	PHYCAscaffold_1	66624	G	A	146.69	0/0	0/0	0/0	0/0	0/1	Exon_PHYCAscaffold_1_66571_66647	12557	synonymous_variant
	PHYCAscaffold_1	66699	G	T	202.69	0/0	0/0	0/0	0/0	0/1	Exon_PHYCAscaffold_1_66677_66832	12557	missense_variant
	PHYCAscaffold_1	66746	T	C	1658.9	0/0	0/0	1/1	0/0	0/1	Exon_PHYCAscaffold_1_66677_66832	12557	synonymous_variant
	PHYCAscaffold_1	66764	A	G	378.69	0/0	0/0	0/0	0/0	0/1	Exon_PHYCAscaffold_1_66677_66832	12557	synonymous_variant
	PHYCAscaffold_1	66791	A	G	719.69	0/0	0/1	0/0	0/0	0/0	Exon_PHYCAscaffold_1_66677_66832	12557	synonymous_variant
	PHYCAscaffold_1	67339	G	A	1684.92	0/1	0/1	0/0	0/1	0/0	Exon_PHYCAscaffold_1_67322_68884	537910	synonymous_variant
	PHYCAscaffold_1	67366	T	C	3118.46	0/0	0/0	1/1	0/0	1/1	Exon_PHYCAscaffold_1_67322_68884	537910	synonymous_variant
	PHYCAscaffold_1	67381	T	A	4383.92	0/1	1/1	1/1	0/1	0/1	Exon_PHYCAscaffold_1_67322_68884	537910	missense_variant
	PHYCAscaffold_1	67404	G	C	1728.15	0/0	0/0	1/1	0/0	0/0	Exon_PHYCAscaffold_1_67322_68884	537910	missense_variant
	PHYCAscaffold_1	67458	G	A	876.69	0/0	0/0	0/0	0/0	0/1	Exon_PHYCAscaffold_1_67322_68884	537910	missense_variant
	PHYCAscaffold_1	67525	T	C	635.69	0/0	0/0	0/0	0/0	0/1	Exon_PHYCAscaffold_1_67322_68884	537910	synonymous_variant
	PHYCAscaffold_1	67555	G	A	1365.17	0/0	0/1	0/0	0/1	0/0	Exon_PHYCAscaffold_1_67322_68884	537910	synonymous_variant
	PHYCAscaffold_1	67573	G	A	505.69	0/1	0/0	0/0	0/0	0/0	Exon_PHYCAscaffold_1_67322_68884	537910	synonymous_variant
	PHYCAscaffold_1	67589	G	A	377.69	0/0	0/0	0/0	0/0	0/1	Exon_PHYCAscaffold_1_67322_68884	537910	missense_variant
	PHYCAscaffold_1	67603	G	A	1147.15	0/0	0/0	1/1	0/0	0/0	Exon_PHYCAscaffold_1_67322_68884	537910	synonymous_variant
	PHYCAscaffold_1	67614	A	T	2733.48	0/0	1/1	0/0	0/1	0/1	Exon_PHYCAscaffold_1_67322_68884	537910	missense_variant
	PHYCAscaffold_1	67684	T	C	5020.9	0/0	1/1	1/1	0/1	1/1	Exon_PHYCAscaffold_1_67322_68884	537910	synonymous_variant
	PHYCAscaffold_1	67691	C	G	313.69	0/0	0/0	0/0	0/0	0/1	Exon_PHYCAscaffold_1_67322_68884	537910	missense_variant
	PHYCAscaffold_1	67708	C	T	2450.9	0/0	0/0	1/1	0/0	0/1	Exon_PHYCAscaffold_1_67322_68884	537910	synonymous_variant
	PHYCAscaffold_1	67717	C	T	308.69	0/0	0/0	0/0	0/0	0/1	Exon_PHYCAscaffold_1_67322_68884	537910	synonymous_variant
	PHYCAscaffold_1	67720	C	T	311.69	0/0	0/1	0/0	0/0	0/0	Exon_PHYCAscaffold_1_67322_68884	537910	synonymous_variant
	PHYCAscaffold_1	67762	A	C	875.69	0/0	0/0	0/0	0/0	0/1	Exon_PHYCAscaffold_1_67322_68884	537910	synonymous_variant
	PHYCAscaffold_1	67771	C	T	1569.17	0/0	0/1	0/0	0/0	0/1	Exon_PHYCAscaffold_1_67322_68884	537910	synonymous_variant
	PHYCAscaffold_1	67813	A	G	445.69	0/0	0/1	0/0	0/0	0/0	Exon_PHYCAscaffold_1_67322_68884	537910	synonymous_variant
	PHYCAscaffold_1	67846	G	A	1642.15	0/0	0/0	1/1	0/0	0/0	Exon_PHYCAscaffold_1_67322_68884	537910	synonymous_variant
	PHYCAscaffold_1	67847	G	A	1642.15	0/0	0/0	1/1	0/0	0/0	Exon_PHYCAscaffold_1_67322_68884	537910	missense_variant
	PHYCAscaffold_1	67873	C	T	955.17	0/0	0/1	0/0	0/1	0/0	Exon_PHYCAscaffold_1_67322_68884	537910	synonymous_variant
	PHYCAscaffold_1	67882	G	T	2653.48	0/0	1/1	0/0	0/1	0/1	Exon_PHYCAscaffold_1_67322_68884	537910	synonymous_variant
	PHYCAscaffold_1	67893	C	T	1148.69	0/0	0/0	0/0	0/0	0/1	Exon_PHYCAscaffold_1_67322_68884	537910	missense_variant
	PHYCAscaffold_1	67939	G	A	441.69	0/0	0/1	0/0	0/0	0/0	Exon_PHYCAscaffold_1_67322_68884	537910	synonymous_variant
	PHYCAscaffold_1	67966	A	G	1062.17	0/0	0/1	0/0	0/0	0/1	Exon_PHYCAscaffold_1_67322_68884	537910	synonymous_variant
	PHYCAscaffold_1	68015	A	G	569.69	0/0	0/0	0/0	0/0	0/1	Exon_PHYCAscaffold_1_67322_68884	537910	missense_variant
	PHYCAscaffold_1	68025	A	G	390.69	0/0	0/0	0/0	0/0	0/1	Exon_PHYCAscaffold_1_67322_68884	537910	missense_variant
	PHYCAscaffold_1	68050	T	C	1065.15	0/0	0/0	0/0	0/0	1/1	Exon_PHYCAscaffold_1_67322_68884	537910	synonymous_variant
	PHYCAscaffold_1	68133	C	G	1252.17	0/1	0/0	0/0	0/1	0/0	Exon_PHYCAscaffold_1_67322_68884	537910	missense_variant
	PHYCAscaffold_1	68158	C	T	462.69	0/1	0/0	0/0	0/0	0/0	Exon_PHYCAscaffold_1_67322_68884	537910	synonymous_variant
	PHYCAscaffold_1	68161	T	C	1167.17	0/0	0/1	0/0	0/1	0/0	Exon_PHYCAscaffold_1_67322_68884	537910	synonymous_variant
	PHYCAscaffold_1	68186	G	A	1372.17	0/1	0/0	0/0	0/1	0/0	Exon_PHYCAscaffold_1_67322_68884	537910	missense_variant
	PHYCAscaffold_1	68236	T	C	3043.48	0/1	0/0	0/0	0/1	1/1	Exon_PHYCAscaffold_1_67322_68884	537910	synonymous_variant
	PHYCAscaffold_1	68275	G	C	223.69	0/0	0/0	0/0	0/0	0/1	Exon_PHYCAscaffold_1_67322_68884	537910	synonymous_variant
	PHYCAscaffold_1	68281	G	A	442.69	0/0	0/0	0/0	0/0	0/1	Exon_PHYCAscaffold_1_67322_68884	537910	synonymous_variant
	PHYCAscaffold_1	68348	C	T	6216.69	1/1	0/1	1/1	1/1	1/1	Exon_PHYCAscaffold_1_67322_68884	537910	missense_variant
	PHYCAscaffold_1	68350	G	C	511.29	0/1	0/0	0/0	0/0	0/0	Exon_PHYCAscaffold_1_67322_68884	537910	synonymous_variant
	PHYCAscaffold_1	68360	A	G	6188.69	1/1	0/1	1/1	1/1	1/1	Exon_PHYCAscaffold_1_67322_68884	537910	missense_variant
	PHYCAscaffold_1	68371	T	A	5587.69	1/1	0/1	1/1	1/1	1/1	Exon_PHYCAscaffold_1_67322_68884	537910	synonymous_variant
	PHYCAscaffold_1	68383	A	C	4337.17	1/1	0/1	1/1	1/1	0/1	Exon_PHYCAscaffold_1_67322_68884	537910	synonymous_variant
	PHYCAscaffold_1	68427	A	G	1042.9	0/1	0/0	1/1	0/0	0/0	Exon_PHYCAscaffold_1_67322_68884	537910	missense_variant
	PHYCAscaffold_1	68434	C	T	767.69	0/0	0/0	0/0	0/0	0/1	Exon_PHYCAscaffold_1_67322_68884	537910	synonymous_variant
	PHYCAscaffold_1	68491	C	T	445.69	0/1	0/0	0/0	0/0	0/0	Exon_PHYCAscaffold_1_67322_68884	537910	synonymous_variant
	PHYCAscaffold_1	68541	C	T	1454.17	0/1	0/0	0/0	0/1	0/0	Exon_PHYCAscaffold_1_67322_68884	537910	missense_variant
	PHYCAscaffold_1	68596	T	C	8437.69	1/1	0/1	1/1	1/1	1/1	Exon_PHYCAscaffold_1_67322_68884	537910	synonymous_variant
	PHYCAscaffold_1	68620	T	C	7928.69	1/1	0/1	1/1	1/1	1/1	Exon_PHYCAscaffold_1_67322_68884	537910	synonymous_variant
	PHYCAscaffold_1	68638	G	A	2869.48	0/1	0/0	1/1	0/1	0/0	Exon_PHYCAscaffold_1_67322_68884	537910	synonymous_variant
	PHYCAscaffold_1	68673	A	G	1023.17	0/0	0/1	0/0	0/1	0/0	Exon_PHYCAscaffold_1_67322_68884	537910	missense_variant
	PHYCAscaffold_1	68689	C	A	6228.69	1/1	0/1	1/1	1/1	1/1	Exon_PHYCAscaffold_1_67322_68884	537910	missense_variant
	PHYCAscaffold_1	68726	C	G	943.17	0/1	0/0	0/0	0/0	0/1	Exon_PHYCAscaffold_1_67322_68884	537910	missense_variant
	PHYCAscaffold_1	68731	G	A	5740.69	1/1	0/1	1/1	1/1	1/1	Exon_PHYCAscaffold_1_67322_68884	537910	synonymous_variant
	PHYCAscaffold_1	68771	G	C	5953.69	1/1	0/1	1/1	1/1	1/1	Exon_PHYCAscaffold_1_67322_68884	537910	missense_variant
	PHYCAscaffold_1	68792	G	A	2459.92	0/0	0/1	0/0	0/1	0/1	Exon_PHYCAscaffold_1_67322_68884	537910	missense_variant
	PHYCAscaffold_1	68855	A	G	3943.48	1/1	0/0	1/1	0/1	0/1	Exon_PHYCAscaffold_1_67322_68884	537910	missense_variant
	PHYCAscaffold_1	69229	C	T	398.69	0/0	0/1	0/0	0/0	0/0	Exon_PHYCAscaffold_1_69208_69399	537913	synonymous_variant
	PHYCAscaffold_1	69238	G	A	890.17	0/1	0/0	0/0	0/1	0/0	Exon_PHYCAscaffold_1_69208_69399	537913	synonymous_variant
	PHYCAscaffold_1	69292	C	A	918.17	0/0	0/1	0/0	0/1	0/0	Exon_PHYCAscaffold_1_69208_69399	537913	synonymous_variant
	PHYCAscaffold_1	69306	G	C	1416.15	0/0	0/0	1/1	0/0	0/0	Exon_PHYCAscaffold_1_69208_69399	537913	missense_variant
	PHYCAscaffold_1	69317	C	G	832.69	0/0	0/1	0/0	0/0	0/0	Exon_PHYCAscaffold_1_69208_69399	537913	missense_variant
	PHYCAscaffold_1	69319	A	G	832.69	0/0	0/1	0/0	0/0	0/0	Exon_PHYCAscaffold_1_69208_69399	537913	synonymous_variant
	PHYCAscaffold_1	69349	C	T	1062.17	0/0	0/1	0/0	0/1	0/0	Exon_PHYCAscaffold_1_69208_69399	537913	synonymous_variant
	PHYCAscaffold_1	69680	T	C	5950.69	1/1	1/1	1/1	1/1	0/1	Exon_PHYCAscaffold_1_69605_70189	537913	synonymous_variant
	PHYCAscaffold_1	69745	T	C	4868.92	1/1	0/1	0/1	1/1	0/1	Exon_PHYCAscaffold_1_69605_70189	537913	missense_variant
	PHYCAscaffold_1	69785	G	T	1111.17	0/1	0/0	0/0	0/0	0/1	Exon_PHYCAscaffold_1_69605_70189	537913	synonymous_variant
	PHYCAscaffold_1	69821	A	G	402.69	0/0	0/0	0/0	0/0	0/1	Exon_PHYCAscaffold_1_69605_70189	537913	synonymous_variant
	PHYCAscaffold_1	69923	G	A	1213.17	0/1	0/0	0/0	0/1	0/0	Exon_PHYCAscaffold_1_69605_70189	537913	synonymous_variant
	PHYCAscaffold_1	69952	G	A	1047.17	0/1	0/0	0/0	0/1	0/0	Exon_PHYCAscaffold_1_69605_70189	537913	synonymous_variant
	PHYCAscaffold_1	70105	G	A	116.69	0/0	0/0	0/0	0/0	0/1	Exon_PHYCAscaffold_1_69605_70189	537913	synonymous_variant
	PHYCAscaffold_1	70406	T	C	6210.68	1/1	1/1	1/1	1/1	1/1	Exon_PHYCAscaffold_1_70392_70410	502551	synonymous_variant
	PHYCAscaffold_1	70559	G	A	519.69	0/0	0/1	0/0	0/0	0/0	Exon_PHYCAscaffold_1_70507_70600	502551	synonymous_variant
	PHYCAscaffold_1	70569	A	G	445.69	0/0	0/1	0/0	0/0	0/0	Exon_PHYCAscaffold_1_70507_70600	502551	missense_variant
	PHYCAscaffold_1	70777	A	G	699.69	0/1	0/0	0/0	0/0	0/0	Exon_PHYCAscaffold_1_70680_70886	502551	missense_variant
	PHYCAscaffold_1	70791	C	T	3849.92	0/1	1/1	1/1	0/1	0/1	Exon_PHYCAscaffold_1_70680_70886	502551	synonymous_variant
	PHYCAscaffold_1	70842	G	A	2812.72	0/1	0/1	0/1	0/1	0/1	Exon_PHYCAscaffold_1_70680_70886	502551	synonymous_variant
	PHYCAscaffold_1	70954	T	C	3163.72	0/1	0/1	0/1	0/1	0/1	Exon_PHYCAscaffold_1_70951_71317	502551	synonymous_variant
	PHYCAscaffold_1	70965	T	G	528.69	0/0	0/0	0/0	0/0	0/1	Exon_PHYCAscaffold_1_70951_71317	502551	missense_variant
	PHYCAscaffold_1	70970	A	T	8893.68	1/1	1/1	1/1	1/1	1/1	Exon_PHYCAscaffold_1_70951_71317	502551	missense_variant
	PHYCAscaffold_1	71014	G	A	2155.92	0/1	0/1	0/0	0/1	0/0	Exon_PHYCAscaffold_1_70951_71317	502551	synonymous_variant
	PHYCAscaffold_1	71015	G	T	8130.68	1/1	1/1	1/1	1/1	1/1	Exon_PHYCAscaffold_1_70951_71317	502551	missense_variant
	PHYCAscaffold_1	71034	A	G	2407.72	0/1	0/1	0/1	0/1	0/1	Exon_PHYCAscaffold_1_70951_71317	502551	missense_variant
	PHYCAscaffold_1	71044	A	G	2136.92	0/1	0/1	0/0	0/1	0/0	Exon_PHYCAscaffold_1_70951_71317	502551	synonymous_variant
	PHYCAscaffold_1	71045	G	C	2136.92	0/1	0/1	0/0	0/1	0/0	Exon_PHYCAscaffold_1_70951_71317	502551	missense_variant
	PHYCAscaffold_1	71070	A	G	6541.68	1/1	1/1	1/1	1/1	1/1	Exon_PHYCAscaffold_1_70951_71317	502551	missense_variant
	PHYCAscaffold_1	71076	A	C	7010.68	1/1	1/1	1/1	1/1	1/1	Exon_PHYCAscaffold_1_70951_71317	502551	missense_variant
	PHYCAscaffold_1	71092	A	T	6231.68	1/1	1/1	1/1	1/1	1/1	Exon_PHYCAscaffold_1_70951_71317	502551	synonymous_variant
	PHYCAscaffold_1	71104	A	G	1663.92	0/1	0/1	0/0	0/1	0/0	Exon_PHYCAscaffold_1_70951_71317	502551	synonymous_variant
	PHYCAscaffold_1	71171	G	A	209.69	0/0	0/0	0/0	0/0	0/1	Exon_PHYCAscaffold_1_70951_71317	502551	missense_variant
	PHYCAscaffold_1	71202	G	C	3166.7	0/0	0/1	1/1	0/1	0/1	Exon_PHYCAscaffold_1_70951_71317	502551	missense_variant
	PHYCAscaffold_1	71242	G	A	6262.68	1/1	1/1	1/1	1/1	1/1	Exon_PHYCAscaffold_1_70951_71317	502551	synonymous_variant
	PHYCAscaffold_1	71284	G	C	427.69	0/0	0/0	0/0	0/0	0/1	Exon_PHYCAscaffold_1_70951_71317	502551	synonymous_variant
	PHYCAscaffold_1	71312	T	A	1485.17	0/1	0/0	0/0	0/0	0/1	Exon_PHYCAscaffold_1_70951_71317	502551	missense_variant
	PHYCAscaffold_1	72086	C	T	329.69	0/0	0/0	0/0	0/0	0/1	Exon_PHYCAscaffold_1_72066_72455	557875	synonymous_variant
	PHYCAscaffold_1	72176	T	C	7296.68	1/1	1/1	1/1	1/1	1/1	Exon_PHYCAscaffold_1_72066_72455	557875	synonymous_variant
	PHYCAscaffold_1	72191	A	G	7347.68	1/1	1/1	1/1	1/1	1/1	Exon_PHYCAscaffold_1_72066_72455	557875	synonymous_variant
	PHYCAscaffold_1	72245	T	C	6489.68	1/1	1/1	1/1	1/1	1/1	Exon_PHYCAscaffold_1_72066_72455	557875	synonymous_variant
	PHYCAscaffold_1	72308	A	G	1359.17	0/0	0/0	0/1	0/0	0/1	Exon_PHYCAscaffold_1_72066_72455	557875	synonymous_variant
	PHYCAscaffold_1	72317	G	A	4392.17	1/1	1/1	0/1	1/1	0/1	Exon_PHYCAscaffold_1_72066_72455	557875	synonymous_variant
	PHYCAscaffold_1	72353	G	A	5627.17	1/1	1/1	0/1	1/1	0/1	Exon_PHYCAscaffold_1_72066_72455	557875	synonymous_variant
	PHYCAscaffold_1	72356	C	T	7306.68	1/1	1/1	1/1	1/1	1/1	Exon_PHYCAscaffold_1_72066_72455	557875	synonymous_variant
	PHYCAscaffold_1	72365	C	T	1689.92	0/0	0/1	0/1	0/1	0/0	Exon_PHYCAscaffold_1_72066_72455	557875	synonymous_variant
	PHYCAscaffold_1	72541	A	G	6734.68	1/1	1/1	1/1	1/1	1/1	Exon_PHYCAscaffold_1_72539_72628	557875	synonymous_variant
	PHYCAscaffold_1	73703	T	A	1328.17	0/0	0/0	0/1	0/0	0/1	Exon_PHYCAscaffold_1_73694_75159	4102	missense_variant
	PHYCAscaffold_1	73740	A	G	3891.5	1/1	0/1	0/1	0/1	0/1	Exon_PHYCAscaffold_1_73694_75159	4102	missense_variant
	PHYCAscaffold_1	73828	C	T	877.17	0/0	0/0	0/1	0/0	0/1	Exon_PHYCAscaffold_1_73694_75159	4102	missense_variant
	PHYCAscaffold_1	73862	T	A	4147.5	1/1	0/1	0/1	0/1	0/1	Exon_PHYCAscaffold_1_73694_75159	4102	missense_variant
	PHYCAscaffold_1	73890	A	G	6488.68	1/1	1/1	1/1	1/1	1/1	Exon_PHYCAscaffold_1_73694_75159	4102	missense_variant
	PHYCAscaffold_1	73905	T	A	741.17	0/1	0/0	0/0	0/1	0/0	Exon_PHYCAscaffold_1_73694_75159	4102	missense_variant
	PHYCAscaffold_1	73910	T	A	2453.76	0/1	0/1	0/1	0/0	0/1	Exon_PHYCAscaffold_1_73694_75159	4102	synonymous_variant
	PHYCAscaffold_1	73920	G	C	6386.68	1/1	1/1	1/1	1/1	1/1	Exon_PHYCAscaffold_1_73694_75159	4102	missense_variant
	PHYCAscaffold_1	73924	C	A	738.17	0/1	0/0	0/0	0/1	0/0	Exon_PHYCAscaffold_1_73694_75159	4102	missense_variant
	PHYCAscaffold_1	73948	C	T	971.17	0/1	0/0	0/0	0/1	0/0	Exon_PHYCAscaffold_1_73694_75159	4102	missense_variant
	PHYCAscaffold_1	73954	G	C,T	6548.68	1/2	1/2	1/2	2/2	1/2	Exon_PHYCAscaffold_1_73694_75159	4102	missense_variant
	PHYCAscaffold_1	73991	G	A	4302.5	0/1	0/1	0/1	1/1	0/1	Exon_PHYCAscaffold_1_73694_75159	4102	synonymous_variant
	PHYCAscaffold_1	73993	G	A	2388.5	0/1	0/1	0/1	0/0	0/1	Exon_PHYCAscaffold_1_73694_75159	4102	missense_variant
	PHYCAscaffold_1	74056	A	G	2271.5	0/1	0/1	0/1	0/0	0/1	Exon_PHYCAscaffold_1_73694_75159	4102	missense_variant
	PHYCAscaffold_1	74057	G	A	2310.5	0/1	0/1	0/1	0/0	0/1	Exon_PHYCAscaffold_1_73694_75159	4102	synonymous_variant
	PHYCAscaffold_1	74069	A	G	1747.17	0/1	0/0	0/0	0/1	0/0	Exon_PHYCAscaffold_1_73694_75159	4102	synonymous_variant
	PHYCAscaffold_1	74078	C	G	4218.5	0/1	0/1	0/1	1/1	0/1	Exon_PHYCAscaffold_1_73694_75159	4102	missense_variant
	PHYCAscaffold_1	74090	T	C	8608.68	1/1	1/1	1/1	1/1	1/1	Exon_PHYCAscaffold_1_73694_75159	4102	synonymous_variant
	PHYCAscaffold_1	74190	A	T	4132.5	0/1	0/1	0/1	1/1	0/1	Exon_PHYCAscaffold_1_73694_75159	4102	missense_variant
	PHYCAscaffold_1	74216	C	T	1957.5	0/0	0/1	0/1	0/1	0/1	Exon_PHYCAscaffold_1_73694_75159	4102	synonymous_variant
	PHYCAscaffold_1	74226	T	A	1292.17	0/1	0/0	0/0	0/1	0/0	Exon_PHYCAscaffold_1_73694_75159	4102	missense_variant
	PHYCAscaffold_1	74249	T	C	1367.17	0/1	0/0	0/0	0/1	0/0	Exon_PHYCAscaffold_1_73694_75159	4102	synonymous_variant
	PHYCAscaffold_1	74316	T	C	1135.17	0/1	0/0	0/0	0/1	0/0	Exon_PHYCAscaffold_1_73694_75159	4102	missense_variant
	PHYCAscaffold_1	74351	C	T	2516.5	0/1	0/1	0/1	0/0	0/1	Exon_PHYCAscaffold_1_73694_75159	4102	synonymous_variant
	PHYCAscaffold_1	74390	T	C	2289.5	0/0	0/1	0/1	0/1	0/1	Exon_PHYCAscaffold_1_73694_75159	4102	synonymous_variant
	PHYCAscaffold_1	74540	C	T	1445.17	0/1	0/0	0/0	0/1	0/0	Exon_PHYCAscaffold_1_73694_75159	4102	synonymous_variant
	PHYCAscaffold_1	74594	C	G	7057.68	1/1	1/1	1/1	1/1	1/1	Exon_PHYCAscaffold_1_73694_75159	4102	missense_variant
	PHYCAscaffold_1	74657	C	T	1176.17	0/1	0/0	0/0	0/1	0/0	Exon_PHYCAscaffold_1_73694_75159	4102	synonymous_variant
	PHYCAscaffold_1	74669	C	T	1194.17	0/1	0/0	0/0	0/1	0/0	Exon_PHYCAscaffold_1_73694_75159	4102	synonymous_variant
	PHYCAscaffold_1	74672	G	A	1194.17	0/1	0/0	0/0	0/1	0/0	Exon_PHYCAscaffold_1_73694_75159	4102	synonymous_variant
	PHYCAscaffold_1	74729	C	T	1097.17	0/0	0/0	0/1	0/0	0/1	Exon_PHYCAscaffold_1_73694_75159	4102	synonymous_variant
	PHYCAscaffold_1	74750	C	T	939.17	0/1	0/0	0/0	0/1	0/0	Exon_PHYCAscaffold_1_73694_75159	4102	synonymous_variant
	PHYCAscaffold_1	74855	C	T	6497.68	1/1	1/1	1/1	1/1	1/1	Exon_PHYCAscaffold_1_73694_75159	4102	synonymous_variant
	PHYCAscaffold_1	74907	A	G	365.69	0/0	0/1	0/0	0/0	0/0	Exon_PHYCAscaffold_1_73694_75159	4102	missense_variant
	PHYCAscaffold_1	74985	T	A	805.17	0/1	0/0	0/0	0/1	0/0	Exon_PHYCAscaffold_1_73694_75159	4102	missense_variant
	PHYCAscaffold_1	75026	T	C	4437.92	0/1	0/1	1/1	0/1	1/1	Exon_PHYCAscaffold_1_73694_75159	4102	synonymous_variant
	PHYCAscaffold_1	75056	T	C	1086.17	0/1	0/0	0/0	0/1	0/0	Exon_PHYCAscaffold_1_73694_75159	4102	synonymous_variant
	PHYCAscaffold_1	75058	G	A	1086.17	0/1	0/0	0/0	0/1	0/0	Exon_PHYCAscaffold_1_73694_75159	4102	synonymous_variant
	PHYCAscaffold_1	75079	G	T	1503.92	0/0	0/1	0/1	0/1	0/0	Exon_PHYCAscaffold_1_73694_75159	4102	synonymous_variant
	PHYCAscaffold_1	75104	G	A	5517.68	1/1	1/1	1/1	1/1	1/1	Exon_PHYCAscaffold_1_73694_75159	4102	synonymous_variant
	PHYCAscaffold_1	75113	G	A	722.17	0/1	0/0	0/0	0/1	0/0	Exon_PHYCAscaffold_1_73694_75159	4102	synonymous_variant
	PHYCAscaffold_1	75119	G	T	297.69	0/0	0/1	0/0	0/0	0/0	Exon_PHYCAscaffold_1_73694_75159	4102	synonymous_variant
	PHYCAscaffold_1	75756	G	A	3091.48	0/1	0/0	0/1	0/0	1/1	Exon_PHYCAscaffold_1_75741_75806	96811	missense_variant
	PHYCAscaffold_1	75771	A	G	1564.92	0/1	0/1	0/0	0/1	0/0	Exon_PHYCAscaffold_1_75741_75806	96811	missense_variant
	PHYCAscaffold_1	75785	T	C	1372.92	0/0	0/1	0/1	0/1	0/0	Exon_PHYCAscaffold_1_75741_75806	96811	synonymous_variant
	PHYCAscaffold_1	75922	C	T	883.17	0/0	0/0	0/1	0/0	0/1	Exon_PHYCAscaffold_1_75865_76284	96811	synonymous_variant
	PHYCAscaffold_1	76060	A	T	2685.72	0/1	0/1	0/1	0/1	0/1	Exon_PHYCAscaffold_1_75865_76284	96811	missense_variant
	PHYCAscaffold_1	76086	G	T	1400.17	0/0	0/0	0/1	0/0	0/1	Exon_PHYCAscaffold_1_75865_76284	96811	synonymous_variant
	PHYCAscaffold_1	76092	A	C	7225.69	1/1	1/1	1/1	1/1	0/1	Exon_PHYCAscaffold_1_75865_76284	96811	synonymous_variant
	PHYCAscaffold_1	76101	A	C	477.69	0/0	0/1	0/0	0/0	0/0	Exon_PHYCAscaffold_1_75865_76284	96811	synonymous_variant
	PHYCAscaffold_1	76114	G	A	1344.17	0/0	0/0	0/1	0/0	0/1	Exon_PHYCAscaffold_1_75865_76284	96811	missense_variant
	PHYCAscaffold_1	76134	C	T	7934.68	1/1	1/1	1/1	1/1	1/1	Exon_PHYCAscaffold_1_75865_76284	96811	synonymous_variant
	PHYCAscaffold_1	76135	T	A	324.69	0/0	0/0	0/0	0/0	0/1	Exon_PHYCAscaffold_1_75865_76284	96811	missense_variant
	PHYCAscaffold_1	76167	C	T	7034.69	1/1	0/1	1/1	1/1	1/1	Exon_PHYCAscaffold_1_75865_76284	96811	synonymous_variant
	PHYCAscaffold_1	76176	T	C	7802.68	1/1	1/1	1/1	1/1	1/1	Exon_PHYCAscaffold_1_75865_76284	96811	synonymous_variant
	PHYCAscaffold_1	76215	T	A	6908.69	1/1	0/1	1/1	1/1	1/1	Exon_PHYCAscaffold_1_75865_76284	96811	synonymous_variant
	PHYCAscaffold_1	76659	C	T	1410.9	0/0	0/0	1/1	0/0	0/1	Exon_PHYCAscaffold_1_76587_77411	557877	synonymous_variant
	PHYCAscaffold_1	76725	G	A	1048.17	0/0	0/1	0/0	0/1	0/0	Exon_PHYCAscaffold_1_76587_77411	557877	synonymous_variant
	PHYCAscaffold_1	76764	T	C	6595.68	1/1	1/1	1/1	1/1	1/1	Exon_PHYCAscaffold_1_76587_77411	557877	synonymous_variant
	PHYCAscaffold_1	76860	C	T	1242.17	0/1	0/0	0/0	0/1	0/0	Exon_PHYCAscaffold_1_76587_77411	557877	synonymous_variant
	PHYCAscaffold_1	76887	C	A	1006.17	0/1	0/0	0/0	0/1	0/0	Exon_PHYCAscaffold_1_76587_77411	557877	synonymous_variant
	PHYCAscaffold_1	76917	G	A	1150.17	0/1	0/0	0/0	0/1	0/0	Exon_PHYCAscaffold_1_76587_77411	557877	synonymous_variant
	PHYCAscaffold_1	76947	A	G	250.69	0/0	0/0	0/0	0/0	0/1	Exon_PHYCAscaffold_1_76587_77411	557877	synonymous_variant
	PHYCAscaffold_1	76974	G	T	1866.9	0/0	0/0	1/1	0/0	0/1	Exon_PHYCAscaffold_1_76587_77411	557877	missense_variant
	PHYCAscaffold_1	76983	C	T	6120.69	1/1	0/1	1/1	1/1	1/1	Exon_PHYCAscaffold_1_76587_77411	557877	synonymous_variant
	PHYCAscaffold_1	76986	A	C	6067.69	1/1	0/1	1/1	1/1	1/1	Exon_PHYCAscaffold_1_76587_77411	557877	synonymous_variant
	PHYCAscaffold_1	77094	C	T	1341.17	0/1	0/0	0/0	0/1	0/0	Exon_PHYCAscaffold_1_76587_77411	557877	synonymous_variant
	PHYCAscaffold_1	77101	C	T	1272.17	0/1	0/0	0/0	0/1	0/0	Exon_PHYCAscaffold_1_76587_77411	557877	missense_variant
	PHYCAscaffold_1	77106	G	A	302.69	0/0	0/0	0/0	0/0	0/1	Exon_PHYCAscaffold_1_76587_77411	557877	synonymous_variant
	PHYCAscaffold_1	77121	G	A	3580.7	0/0	0/1	1/1	0/1	0/1	Exon_PHYCAscaffold_1_76587_77411	557877	synonymous_variant
	PHYCAscaffold_1	77130	G	A	1269.92	0/1	0/1	0/0	0/0	0/1	Exon_PHYCAscaffold_1_76587_77411	557877	synonymous_variant
	PHYCAscaffold_1	77187	G	A	985.92	0/1	0/1	0/0	0/0	0/1	Exon_PHYCAscaffold_1_76587_77411	557877	synonymous_variant
	PHYCAscaffold_1	77199	A	C	1047.92	0/1	0/1	0/0	0/0	0/1	Exon_PHYCAscaffold_1_76587_77411	557877	synonymous_variant
	PHYCAscaffold_1	77217	G	A	2254.7	0/1	1/1	0/0	0/1	0/1	Exon_PHYCAscaffold_1_76587_77411	557877	synonymous_variant
	PHYCAscaffold_1	77232	T	C	263.69	0/0	0/0	0/0	0/0	0/1	Exon_PHYCAscaffold_1_76587_77411	557877	synonymous_variant
	PHYCAscaffold_1	77283	C	G	1100.17	0/1	0/0	0/0	0/1	0/0	Exon_PHYCAscaffold_1_76587_77411	557877	synonymous_variant
	PHYCAscaffold_1	77325	T	C	6149.68	1/1	1/1	1/1	1/1	1/1	Exon_PHYCAscaffold_1_76587_77411	557877	synonymous_variant
	PHYCAscaffold_1	77343	A	C	4084.92	0/1	0/1	1/1	0/1	1/1	Exon_PHYCAscaffold_1_76587_77411	557877	synonymous_variant
	PHYCAscaffold_1	77364	G	T	1152.17	0/0	0/1	0/0	0/1	0/0	Exon_PHYCAscaffold_1_76587_77411	557877	synonymous_variant
	PHYCAscaffold_1	77382	G	C,T	2508.7	0/2	1/2	0/0	0/1	0/2	Exon_PHYCAscaffold_1_76587_77411	557877	missense_variant
	PHYCAscaffold_1	77846	C	T	5341.92	0/1	0/1	1/1	1/1	0/1	Exon_PHYCAscaffold_1_77819_78445	502555	synonymous_variant
	PHYCAscaffold_1	77981	T	C	3637.5	0/1	0/1	1/1	0/1	0/1	Exon_PHYCAscaffold_1_77819_78445	502555	synonymous_variant
	PHYCAscaffold_1	78044	T	A	6023.69	1/1	1/1	1/1	1/1	0/1	Exon_PHYCAscaffold_1_77819_78445	502555	synonymous_variant
	PHYCAscaffold_1	78083	G	A	1231.17	0/1	0/0	0/0	0/1	0/0	Exon_PHYCAscaffold_1_77819_78445	502555	synonymous_variant
	PHYCAscaffold_1	78096	A	G	1837.9	0/0	0/0	1/1	0/0	0/1	Exon_PHYCAscaffold_1_77819_78445	502555	missense_variant
	PHYCAscaffold_1	78143	G	A	6897.69	1/1	1/1	1/1	1/1	0/1	Exon_PHYCAscaffold_1_77819_78445	502555	synonymous_variant
	PHYCAscaffold_1	78215	C	T	378.69	0/0	0/1	0/0	0/0	0/0	Exon_PHYCAscaffold_1_77819_78445	502555	synonymous_variant
	PHYCAscaffold_1	79641	C	T	363.69	0/0	0/1	0/0	0/0	0/0	Exon_PHYCAscaffold_1_79637_80383	537925	missense_variant
	PHYCAscaffold_1	79689	G	C	7320.69	1/1	1/1	1/1	1/1	0/1	Exon_PHYCAscaffold_1_79637_80383	537925	missense_variant
	PHYCAscaffold_1	79732	A	T	714.17	0/1	0/0	0/0	0/0	0/1	Exon_PHYCAscaffold_1_79637_80383	537925	synonymous_variant
	PHYCAscaffold_1	79745	A	T	579.69	0/0	0/1	0/0	0/0	0/0	Exon_PHYCAscaffold_1_79637_80383	537925	missense_variant
	PHYCAscaffold_1	79753	A	G	6509.69	1/1	1/1	1/1	1/1	0/1	Exon_PHYCAscaffold_1_79637_80383	537925	synonymous_variant
	PHYCAscaffold_1	79771	G	T	1540.92	0/1	0/1	0/0	0/0	0/1	Exon_PHYCAscaffold_1_79637_80383	537925	synonymous_variant
	PHYCAscaffold_1	79783	T	C	3191.94	0/1	0/1	1/1	1/1	0/1	Exon_PHYCAscaffold_1_79637_80383	537925	synonymous_variant
	PHYCAscaffold_1	79786	C	T	1348.92	0/1	0/1	0/0	0/0	0/1	Exon_PHYCAscaffold_1_79637_80383	537925	synonymous_variant
	PHYCAscaffold_1	79795	C	T	784.17	0/1	0/0	0/0	0/1	0/0	Exon_PHYCAscaffold_1_79637_80383	537925	synonymous_variant
	PHYCAscaffold_1	79801	G	T	4605.71	1/1	1/1	1/1	1/1	0/1	Exon_PHYCAscaffold_1_79637_80383	537925	synonymous_variant
	PHYCAscaffold_1	79813	T	C	4811.69	1/1	1/1	1/1	1/1	0/1	Exon_PHYCAscaffold_1_79637_80383	537925	synonymous_variant
	PHYCAscaffold_1	79882	C	G	3902.92	0/1	0/1	1/1	1/1	0/1	Exon_PHYCAscaffold_1_79637_80383	537925	synonymous_variant
	PHYCAscaffold_1	79954	C	T	2746.7	0/0	0/1	1/1	0/1	0/1	Exon_PHYCAscaffold_1_79637_80383	537925	synonymous_variant
	PHYCAscaffold_1	79987	C	T	994.17	0/1	0/0	0/0	0/1	0/0	Exon_PHYCAscaffold_1_79637_80383	537925	synonymous_variant
	PHYCAscaffold_1	79999	G	A	997.17	0/1	0/0	0/0	0/1	0/0	Exon_PHYCAscaffold_1_79637_80383	537925	synonymous_variant
	PHYCAscaffold_1	80128	G	A	1768.92	0/1	0/1	0/0	0/0	0/1	Exon_PHYCAscaffold_1_79637_80383	537925	synonymous_variant
	PHYCAscaffold_1	80154	G	A	5274.92	0/1	1/1	1/1	0/1	0/1	Exon_PHYCAscaffold_1_79637_80383	537925	missense_variant
	PHYCAscaffold_1	80155	G	A	5274.92	0/1	1/1	1/1	0/1	0/1	Exon_PHYCAscaffold_1_79637_80383	537925	synonymous_variant
	PHYCAscaffold_1	80224	C	A	2148.5	0/1	0/1	0/0	0/1	0/1	Exon_PHYCAscaffold_1_79637_80383	537925	synonymous_variant
	PHYCAscaffold_1	80311	C	T	177.69	0/0	0/0	0/0	0/0	0/1	Exon_PHYCAscaffold_1_79637_80383	537925	synonymous_variant
	PHYCAscaffold_1	80363	G	C	3705.48	0/0	1/1	1/1	0/1	0/1	Exon_PHYCAscaffold_1_79637_80383	537925	missense_variant
	PHYCAscaffold_1	80373	A	T	354.69	0/0	0/0	0/0	0/0	0/1	Exon_PHYCAscaffold_1_79637_80383	537925	missense_variant
	PHYCAscaffold_1	80378	G	A	357.69	0/0	0/0	0/0	0/0	0/1	Exon_PHYCAscaffold_1_79637_80383	537925	missense_variant
	PHYCAscaffold_1	80494	A	G	5937.17	0/1	1/1	1/1	0/1	1/1	Exon_PHYCAscaffold_1_80488_80567	4106	synonymous_variant
	PHYCAscaffold_1	80496	G	A	5885.17	0/1	1/1	1/1	0/1	1/1	Exon_PHYCAscaffold_1_80488_80567	4106	missense_variant
	PHYCAscaffold_1	80547	T	C	1390.9	0/0	0/0	1/1	0/0	0/1	Exon_PHYCAscaffold_1_80488_80567	4106	missense_variant
	PHYCAscaffold_1	80560	A	T	5364.17	0/1	1/1	1/1	0/1	1/1	Exon_PHYCAscaffold_1_80488_80567	4106	missense_variant
	PHYCAscaffold_1	80563	G	A	5392.17	0/1	1/1	1/1	0/1	1/1	Exon_PHYCAscaffold_1_80488_80567	4106	synonymous_variant
	PHYCAscaffold_1	80645	C	T	843.17	0/1	0/0	0/0	0/0	0/1	Exon_PHYCAscaffold_1_80632_80956	4106	synonymous_variant
	PHYCAscaffold_1	80669	C	T	1422.17	0/1	0/0	0/0	0/0	0/1	Exon_PHYCAscaffold_1_80632_80956	4106	synonymous_variant
	PHYCAscaffold_1	80675	T	C	4870.17	0/1	1/1	1/1	0/1	1/1	Exon_PHYCAscaffold_1_80632_80956	4106	synonymous_variant
	PHYCAscaffold_1	80695	G	A	1917.9	0/0	0/0	1/1	0/0	0/1	Exon_PHYCAscaffold_1_80632_80956	4106	synonymous_variant
	PHYCAscaffold_1	80708	C	T	4981.17	0/1	1/1	1/1	0/1	1/1	Exon_PHYCAscaffold_1_80632_80956	4106	synonymous_variant
	PHYCAscaffold_1	80711	G	T	5023.17	0/1	1/1	1/1	0/1	1/1	Exon_PHYCAscaffold_1_80632_80956	4106	synonymous_variant
	PHYCAscaffold_1	80719	T	C	4451.92	0/1	0/1	1/1	0/1	1/1	Exon_PHYCAscaffold_1_80632_80956	4106	missense_variant
	PHYCAscaffold_1	80734	T	G	2125.5	0/1	0/1	0/0	0/1	0/1	Exon_PHYCAscaffold_1_80632_80956	4106	synonymous_variant
	PHYCAscaffold_1	80751	T	G	2094.5	0/1	0/1	0/0	0/1	0/1	Exon_PHYCAscaffold_1_80632_80956	4106	missense_variant
	PHYCAscaffold_1	80759	C	A	1767.9	0/0	0/0	1/1	0/0	0/1	Exon_PHYCAscaffold_1_80632_80956	4106	missense_variant
	PHYCAscaffold_1	80787	T	C	2634.7	0/1	1/1	0/0	0/1	0/1	Exon_PHYCAscaffold_1_80632_80956	4106	missense_variant
	PHYCAscaffold_1	80800	C	T	4631.92	0/1	1/1	1/1	0/1	0/1	Exon_PHYCAscaffold_1_80632_80956	4106	missense_variant
	PHYCAscaffold_1	80809	C	G	288.69	0/0	0/0	0/0	0/0	0/1	Exon_PHYCAscaffold_1_80632_80956	4106	missense_variant
	PHYCAscaffold_1	80822	A	C	5888.17	0/1	1/1	1/1	0/1	1/1	Exon_PHYCAscaffold_1_80632_80956	4106	synonymous_variant
	PHYCAscaffold_1	80825	A	G	3418.7	0/1	1/1	0/0	0/1	0/1	Exon_PHYCAscaffold_1_80632_80956	4106	synonymous_variant
	PHYCAscaffold_1	80835	T	C	5494.17	0/1	1/1	1/1	0/1	1/1	Exon_PHYCAscaffold_1_80632_80956	4106	missense_variant
	PHYCAscaffold_1	80852	A	G	5118.17	0/1	1/1	1/1	0/1	1/1	Exon_PHYCAscaffold_1_80632_80956	4106	synonymous_variant
	PHYCAscaffold_1	80864	C	T	1232.17	0/0	0/1	0/0	0/1	0/0	Exon_PHYCAscaffold_1_80632_80956	4106	synonymous_variant
	PHYCAscaffold_1	80866	C	T	4912.17	0/1	1/1	1/1	0/1	1/1	Exon_PHYCAscaffold_1_80632_80956	4106	missense_variant
	PHYCAscaffold_1	81046	T	C	520.69	0/0	0/0	0/0	0/0	0/1	Exon_PHYCAscaffold_1_81016_81105	4106	synonymous_variant
	PHYCAscaffold_1	81049	A	G	1406.17	0/1	0/0	0/0	0/0	0/1	Exon_PHYCAscaffold_1_81016_81105	4106	synonymous_variant
	PHYCAscaffold_1	81066	T	G	6110.17	0/1	1/1	1/1	0/1	1/1	Exon_PHYCAscaffold_1_81016_81105	4106	missense_variant
	PHYCAscaffold_1	81067	G	A	5849.17	0/1	1/1	1/1	0/1	1/1	Exon_PHYCAscaffold_1_81016_81105	4106	synonymous_variant
	PHYCAscaffold_1	81090	T	A	1131.17	0/1	0/0	0/0	0/0	0/1	Exon_PHYCAscaffold_1_81016_81105	4106	missense_variant
	PHYCAscaffold_1	81091	T	C	1131.17	0/1	0/0	0/0	0/0	0/1	Exon_PHYCAscaffold_1_81016_81105	4106	synonymous_variant
	PHYCAscaffold_1	81270	G	T	360.69	0/0	0/0	0/0	0/0	0/1	Exon_PHYCAscaffold_1_81219_81974	36571	missense_variant
	PHYCAscaffold_1	81293	G	C	3416.68	0/1	0/0	1/1	0/0	1/1	Exon_PHYCAscaffold_1_81219_81974	36571	missense_variant
	PHYCAscaffold_1	81432	A	C	4915.5	0/1	0/1	1/1	0/1	0/1	Exon_PHYCAscaffold_1_81219_81974	36571	missense_variant
	PHYCAscaffold_1	81442	C	T	1311.17	0/1	0/0	0/0	0/0	0/1	Exon_PHYCAscaffold_1_81219_81974	36571	missense_variant
	PHYCAscaffold_1	81457	A	G	5114.17	0/1	1/1	1/1	0/1	1/1	Exon_PHYCAscaffold_1_81219_81974	36571	missense_variant
	PHYCAscaffold_1	81477	G	T	4883.17	0/1	1/1	1/1	0/1	1/1	Exon_PHYCAscaffold_1_81219_81974	36571	missense_variant
	PHYCAscaffold_1	81506	T	C	4580.17	0/1	1/1	1/1	0/1	1/1	Exon_PHYCAscaffold_1_81219_81974	36571	synonymous_variant
	PHYCAscaffold_1	81509	G	A	293.69	0/0	0/1	0/0	0/0	0/0	Exon_PHYCAscaffold_1_81219_81974	36571	synonymous_variant
	PHYCAscaffold_1	81587	G	C	2929.48	0/0	0/1	1/1	0/0	0/1	Exon_PHYCAscaffold_1_81219_81974	36571	synonymous_variant
	PHYCAscaffold_1	81602	T	C	6286.17	0/1	1/1	1/1	0/1	1/1	Exon_PHYCAscaffold_1_81219_81974	36571	synonymous_variant
	PHYCAscaffold_1	81612	A	G	6022.17	0/1	1/1	1/1	0/1	1/1	Exon_PHYCAscaffold_1_81219_81974	36571	missense_variant
	PHYCAscaffold_1	81641	C	T	1543.92	0/1	0/1	0/0	0/0	0/1	Exon_PHYCAscaffold_1_81219_81974	36571	synonymous_variant
	PHYCAscaffold_1	81657	T	C	5086.17	0/1	1/1	1/1	0/1	1/1	Exon_PHYCAscaffold_1_81219_81974	36571	missense_variant
	PHYCAscaffold_1	81701	T	C	2349.92	0/1	0/1	0/0	0/0	0/1	Exon_PHYCAscaffold_1_81219_81974	36571	synonymous_variant
	PHYCAscaffold_1	81708	A	C	6390.17	0/1	1/1	1/1	0/1	1/1	Exon_PHYCAscaffold_1_81219_81974	36571	missense_variant
	PHYCAscaffold_1	81749	G	A	6004.17	0/1	1/1	1/1	0/1	1/1	Exon_PHYCAscaffold_1_81219_81974	36571	synonymous_variant
	PHYCAscaffold_1	81798	G	A	1969.9	0/0	0/0	1/1	0/0	0/1	Exon_PHYCAscaffold_1_81219_81974	36571	missense_variant
	PHYCAscaffold_1	81807	T	C	5319.9	0/0	1/1	1/1	0/1	1/1	Exon_PHYCAscaffold_1_81219_81974	36571	synonymous_variant
	PHYCAscaffold_1	81819	T	C	4438.48	1/1	0/0	1/1	0/1	0/1	Exon_PHYCAscaffold_1_81219_81974	36571	synonymous_variant
	PHYCAscaffold_1	81823	A	G	2458.9	0/0	0/0	1/1	0/0	0/1	Exon_PHYCAscaffold_1_81219_81974	36571	missense_variant
	PHYCAscaffold_1	81830	T	C	7307.68	1/1	1/1	1/1	1/1	1/1	Exon_PHYCAscaffold_1_81219_81974	36571	synonymous_variant
	PHYCAscaffold_1	81840	A	G	1808.9	1/1	0/0	0/0	0/1	0/0	Exon_PHYCAscaffold_1_81219_81974	36571	missense_variant
	PHYCAscaffold_1	81846	C	T	196.69	0/0	0/0	0/0	0/0	0/1	Exon_PHYCAscaffold_1_81219_81974	36571	synonymous_variant
	PHYCAscaffold_1	81851	G	A	1890.9	0/0	0/0	1/1	0/0	0/1	Exon_PHYCAscaffold_1_81219_81974	36571	synonymous_variant
	PHYCAscaffold_1	81858	T	G	639.69	0/0	0/0	0/0	0/0	0/1	Exon_PHYCAscaffold_1_81219_81974	36571	missense_variant
	PHYCAscaffold_1	81866	A	G	6218.69	1/1	1/1	1/1	1/1	0/1	Exon_PHYCAscaffold_1_81219_81974	36571	synonymous_variant
	PHYCAscaffold_1	81872	C	T	4197.48	0/0	1/1	1/1	0/1	0/1	Exon_PHYCAscaffold_1_81219_81974	36571	synonymous_variant
	PHYCAscaffold_1	81878	G	A	1855.9	0/0	1/1	0/0	0/1	0/0	Exon_PHYCAscaffold_1_81219_81974	36571	synonymous_variant
	PHYCAscaffold_1	81899	G	A	1777.48	0/0	1/1	0/0	0/1	0/1	Exon_PHYCAscaffold_1_81219_81974	36571	synonymous_variant
	PHYCAscaffold_1	81917	A	G	6941.68	1/1	1/1	1/1	1/1	1/1	Exon_PHYCAscaffold_1_81219_81974	36571	synonymous_variant
	PHYCAscaffold_1	81953	C	T	2220.9	0/0	0/0	1/1	0/0	0/1	Exon_PHYCAscaffold_1_81219_81974	36571	synonymous_variant
	PHYCAscaffold_1	81974	G	A	2976.9	1/1	0/0	0/0	0/1	0/0	Exon_PHYCAscaffold_1_81219_81974	36571	splice_region_variant&synonymous_variant
	PHYCAscaffold_1	82085	A	G	4700.9	1/1	1/1	0/0	1/1	0/1	Exon_PHYCAscaffold_1_82056_82583	36571	synonymous_variant
	PHYCAscaffold_1	82097	C	G	7271.68	1/1	1/1	1/1	1/1	1/1	Exon_PHYCAscaffold_1_82056_82583	36571	missense_variant
	PHYCAscaffold_1	82103	T	C	2685.9	0/0	0/0	1/1	0/0	0/1	Exon_PHYCAscaffold_1_82056_82583	36571	synonymous_variant
	PHYCAscaffold_1	82193	G	A	1422.92	0/0	0/1	0/0	0/1	0/1	Exon_PHYCAscaffold_1_82056_82583	36571	synonymous_variant
	PHYCAscaffold_1	82213	T	C	6730.68	1/1	1/1	1/1	1/1	1/1	Exon_PHYCAscaffold_1_82056_82583	36571	missense_variant
	PHYCAscaffold_1	82242	A	C	2018.21	1/1	0/0	0/0	0/1	0/0	Exon_PHYCAscaffold_1_82056_82583	36571	missense_variant
	PHYCAscaffold_1	82245	T	C	5688.69	1/1	0/1	1/1	1/1	1/1	Exon_PHYCAscaffold_1_82056_82583	36571	synonymous_variant
	PHYCAscaffold_1	82346	G	C	1197.17	0/0	0/1	0/0	0/1	0/0	Exon_PHYCAscaffold_1_82056_82583	36571	synonymous_variant
	PHYCAscaffold_1	82400	T	A,C	1559.92	0/0	0/1	0/0	0/1	0/2	Exon_PHYCAscaffold_1_82056_82583	36571	synonymous_variant
	PHYCAscaffold_1	82421	C	T	2055.9	1/1	0/0	0/0	0/1	0/0	Exon_PHYCAscaffold_1_82056_82583	36571	synonymous_variant
	PHYCAscaffold_1	82450	C	T	6132.68	1/1	1/1	1/1	1/1	1/1	Exon_PHYCAscaffold_1_82056_82583	36571	missense_variant
	PHYCAscaffold_1	82485	C	T	1341.9	0/0	0/0	1/1	0/0	0/1	Exon_PHYCAscaffold_1_82056_82583	36571	missense_variant
	PHYCAscaffold_1	82502	T	C	1106.9	1/1	0/0	0/0	0/1	0/0	Exon_PHYCAscaffold_1_82056_82583	36571	synonymous_variant
	PHYCAscaffold_1	82509	T	C	5406.68	1/1	1/1	1/1	1/1	1/1	Exon_PHYCAscaffold_1_82056_82583	36571	synonymous_variant
	PHYCAscaffold_1	82517	A	C	5503.68	1/1	1/1	1/1	1/1	1/1	Exon_PHYCAscaffold_1_82056_82583	36571	synonymous_variant
	PHYCAscaffold_1	82541	C	T	5542.68	1/1	1/1	1/1	1/1	1/1	Exon_PHYCAscaffold_1_82056_82583	36571	synonymous_variant
	PHYCAscaffold_1	82755	T	C	4253.48	0/0	0/1	1/1	0/1	1/1	Exon_PHYCAscaffold_1_82755_83299	#N/A	splice_region_variant&non_coding_exon_variant
	PHYCAscaffold_1	83169	C	T	1961.9	1/1	0/0	0/0	0/1	0/0	Exon_PHYCAscaffold_1_83079_83299	502557	synonymous_variant
	PHYCAscaffold_1	83401	G	A	2599.9	0/0	0/0	1/1	0/0	0/1	Exon_PHYCAscaffold_1_83367_83482	502557	synonymous_variant
	PHYCAscaffold_1	83470	A	C	7630.68	1/1	1/1	1/1	1/1	1/1	Exon_PHYCAscaffold_1_83367_83482	502557	synonymous_variant
	PHYCAscaffold_1	83479	G	A	637.69	0/0	0/1	0/0	0/0	0/0	Exon_PHYCAscaffold_1_83367_83482	502557	synonymous_variant
	PHYCAscaffold_1	83581	G	A	509.69	0/0	0/1	0/0	0/0	0/0	Exon_PHYCAscaffold_1_83546_83670	502557	synonymous_variant
	PHYCAscaffold_1	83587	G	A	464.69	0/0	0/1	0/0	0/0	0/0	Exon_PHYCAscaffold_1_83546_83670	502557	synonymous_variant
	PHYCAscaffold_1	84155	G	A	1510.92	0/0	0/1	0/0	0/1	0/1	Exon_PHYCAscaffold_1_84147_84285	4109	synonymous_variant
	PHYCAscaffold_1	84269	A	G	4331.9	1/1	1/1	0/0	1/1	0/1	Exon_PHYCAscaffold_1_84147_84285	4109	synonymous_variant
	PHYCAscaffold_1	84451	C	T	4819.92	1/1	0/1	1/1	0/1	0/1	Exon_PHYCAscaffold_1_84372_84523	4109	synonymous_variant
	PHYCAscaffold_1	84502	T	C	4728.92	1/1	0/1	1/1	0/1	0/1	Exon_PHYCAscaffold_1_84372_84523	4109	synonymous_variant
	PHYCAscaffold_1	84613	T	C	1590.01	1/1	0/1	0/0	0/1	0/0	Exon_PHYCAscaffold_1_84595_84735	4109	synonymous_variant
	PHYCAscaffold_1	84619	C	T	2036.9	0/0	0/0	1/1	0/0	0/1	Exon_PHYCAscaffold_1_84595_84735	4109	synonymous_variant
	PHYCAscaffold_1	84678	G	A	201.69	0/0	0/1	0/0	0/0	0/0	Exon_PHYCAscaffold_1_84595_84735	4109	synonymous_variant
	PHYCAscaffold_1	84684	C	T	201.69	0/0	0/1	0/0	0/0	0/0	Exon_PHYCAscaffold_1_84595_84735	4109	synonymous_variant
	PHYCAscaffold_1	84699	C	G	1595.92	0/0	0/1	0/0	0/1	0/1	Exon_PHYCAscaffold_1_84595_84735	4109	synonymous_variant
	PHYCAscaffold_1	84702	C	G	345.69	0/0	0/0	0/0	0/0	0/1	Exon_PHYCAscaffold_1_84595_84735	4109	synonymous_variant
	PHYCAscaffold_1	85168	G	A	3067.7	0/0	0/1	1/1	0/1	0/1	Exon_PHYCAscaffold_1_85147_85731	531455	synonymous_variant
	PHYCAscaffold_1	85192	C	T	165.69	0/0	0/0	0/0	0/0	0/1	Exon_PHYCAscaffold_1_85147_85731	531455	synonymous_variant
	PHYCAscaffold_1	85207	T	C	143.69	0/0	0/0	0/0	0/0	0/1	Exon_PHYCAscaffold_1_85147_85731	531455	synonymous_variant
	PHYCAscaffold_1	85228	A	G	3613.48	0/0	0/1	1/1	0/1	1/1	Exon_PHYCAscaffold_1_85147_85731	531455	synonymous_variant
	PHYCAscaffold_1	85258	C	T	6850.68	1/1	1/1	1/1	1/1	1/1	Exon_PHYCAscaffold_1_85147_85731	531455	synonymous_variant
	PHYCAscaffold_1	85309	C	A,T	3539.48	0/0	1/2	2/2	0/2	0/2	Exon_PHYCAscaffold_1_85147_85731	531455	synonymous_variant
	PHYCAscaffold_1	85312	T	A	1754.9	0/0	0/0	1/1	0/0	0/1	Exon_PHYCAscaffold_1_85147_85731	531455	synonymous_variant
	PHYCAscaffold_1	85330	A	G	2132.9	1/1	0/0	0/0	0/1	0/0	Exon_PHYCAscaffold_1_85147_85731	531455	synonymous_variant
	PHYCAscaffold_1	85338	A	G	2739.48	1/1	0/1	0/0	0/1	0/0	Exon_PHYCAscaffold_1_85147_85731	531455	synonymous_variant
	PHYCAscaffold_1	85393	G	A	650.69	0/0	0/1	0/0	0/0	0/0	Exon_PHYCAscaffold_1_85147_85731	531455	synonymous_variant
	PHYCAscaffold_1	85456	T	A	1968.9	1/1	0/0	0/0	0/1	0/0	Exon_PHYCAscaffold_1_85147_85731	531455	synonymous_variant
	PHYCAscaffold_1	85501	C	T	1973.9	1/1	0/0	0/0	0/1	0/0	Exon_PHYCAscaffold_1_85147_85731	531455	synonymous_variant
	PHYCAscaffold_1	85507	G	A	700.69	0/0	0/1	0/0	0/0	0/0	Exon_PHYCAscaffold_1_85147_85731	531455	synonymous_variant
	PHYCAscaffold_1	85513	C	T	572.69	0/0	0/0	0/0	0/0	0/1	Exon_PHYCAscaffold_1_85147_85731	531455	synonymous_variant
	PHYCAscaffold_1	85552	C	G	4757.9	1/1	1/1	0/0	1/1	0/1	Exon_PHYCAscaffold_1_85147_85731	531455	synonymous_variant
	PHYCAscaffold_1	85606	A	C	6897.68	1/1	1/1	1/1	1/1	1/1	Exon_PHYCAscaffold_1_85147_85731	531455	synonymous_variant
	PHYCAscaffold_1	85624	C	T	4834.9	1/1	1/1	0/0	1/1	0/1	Exon_PHYCAscaffold_1_85147_85731	531455	synonymous_variant
	PHYCAscaffold_1	85636	C	T	2691.48	1/1	0/1	0/0	0/1	0/0	Exon_PHYCAscaffold_1_85147_85731	531455	synonymous_variant
	PHYCAscaffold_1	85651	G	A	2732.48	1/1	0/1	0/0	0/1	0/0	Exon_PHYCAscaffold_1_85147_85731	531455	synonymous_variant
	PHYCAscaffold_1	85714	A	C	746.69	0/0	0/1	0/0	0/0	0/0	Exon_PHYCAscaffold_1_85147_85731	531455	synonymous_variant
	PHYCAscaffold_1	86674	T	C	2540.7	0/0	0/1	1/1	0/1	0/1	Exon_PHYCAscaffold_1_86614_86892	537935	synonymous_variant
	PHYCAscaffold_1	86716	C	T	1895.9	1/1	0/0	0/0	0/1	0/0	Exon_PHYCAscaffold_1_86614_86892	537935	synonymous_variant
	PHYCAscaffold_1	86734	A	C	2234.9	1/1	0/0	0/0	0/1	0/0	Exon_PHYCAscaffold_1_86614_86892	537935	synonymous_variant
	PHYCAscaffold_1	86806	T	C	2362.74	0/0	0/1	1/1	0/1	0/1	Exon_PHYCAscaffold_1_86614_86892	537935	synonymous_variant
	PHYCAscaffold_1	86809	A	G	6213.68	1/1	1/1	1/1	1/1	1/1	Exon_PHYCAscaffold_1_86614_86892	537935	synonymous_variant
	PHYCAscaffold_1	86818	C	T	784.69	0/0	0/1	0/0	0/0	0/0	Exon_PHYCAscaffold_1_86614_86892	537935	synonymous_variant
	PHYCAscaffold_1	86842	T	C	6447.68	1/1	1/1	1/1	1/1	1/1	Exon_PHYCAscaffold_1_86614_86892	537935	synonymous_variant
	PHYCAscaffold_1	86864	G	A	1991.9	1/1	0/0	0/0	0/1	0/0	Exon_PHYCAscaffold_1_86614_86892	537935	missense_variant
	PHYCAscaffold_1	90553	A	G	550.69	0/1	0/0	0/0	0/0	0/0	Exon_PHYCAscaffold_1_90547_92793	537937	synonymous_variant
	PHYCAscaffold_1	90661	A	G	4515.9	1/1	1/1	0/0	1/1	0/1	Exon_PHYCAscaffold_1_90547_92793	537937	synonymous_variant
	PHYCAscaffold_1	90697	T	C	2351.5	0/1	0/1	0/0	0/1	0/1	Exon_PHYCAscaffold_1_90547_92793	537937	synonymous_variant
	PHYCAscaffold_1	90741	G	A	1044.17	0/1	0/0	0/0	0/0	0/1	Exon_PHYCAscaffold_1_90547_92793	537937	synonymous_variant
	PHYCAscaffold_1	90777	G	A	2196.5	0/1	0/1	0/0	0/1	0/1	Exon_PHYCAscaffold_1_90547_92793	537937	synonymous_variant
	PHYCAscaffold_1	90844	G	A	971.92	0/0	0/1	0/0	0/1	0/1	Exon_PHYCAscaffold_1_90547_92793	537937	synonymous_variant
	PHYCAscaffold_1	90886	G	A	1761.5	0/1	0/1	0/0	0/1	0/1	Exon_PHYCAscaffold_1_90547_92793	537937	synonymous_variant
	PHYCAscaffold_1	90898	G	A	4059.9	1/1	1/1	0/0	1/1	0/1	Exon_PHYCAscaffold_1_90547_92793	537937	synonymous_variant
	PHYCAscaffold_1	90994	A	G	497.17	0/0	0/1	0/0	0/1	0/0	Exon_PHYCAscaffold_1_90547_92793	537937	synonymous_variant
	PHYCAscaffold_1	91039	T	G	6403.68	1/1	1/1	1/1	1/1	1/1	Exon_PHYCAscaffold_1_90547_92793	537937	synonymous_variant
	PHYCAscaffold_1	91066	C	T	6190.68	1/1	1/1	1/1	1/1	1/1	Exon_PHYCAscaffold_1_90547_92793	537937	synonymous_variant
	PHYCAscaffold_1	91076	T	A	463.17	0/0	0/1	0/0	0/1	0/0	Exon_PHYCAscaffold_1_90547_92793	537937	missense_variant
	PHYCAscaffold_1	91129	C	T	3692.7	0/0	0/1	1/1	0/1	0/1	Exon_PHYCAscaffold_1_90547_92793	537937	synonymous_variant
	PHYCAscaffold_1	91228	G	A	2206.48	1/1	0/1	0/0	0/1	0/0	Exon_PHYCAscaffold_1_90547_92793	537937	synonymous_variant
	PHYCAscaffold_1	91240	C	T	1507.9	0/0	0/0	1/1	0/0	0/1	Exon_PHYCAscaffold_1_90547_92793	537937	synonymous_variant
	PHYCAscaffold_1	91270	G	A	1304.92	0/1	0/1	0/0	0/1	0/0	Exon_PHYCAscaffold_1_90547_92793	537937	synonymous_variant
	PHYCAscaffold_1	91333	T	C	1390.9	0/0	0/0	1/1	0/0	0/1	Exon_PHYCAscaffold_1_90547_92793	537937	synonymous_variant
	PHYCAscaffold_1	91360	G	C	1546.9	0/0	0/0	1/1	0/0	0/1	Exon_PHYCAscaffold_1_90547_92793	537937	synonymous_variant
	PHYCAscaffold_1	91434	A	G	5154.17	1/1	0/1	1/1	0/1	1/1	Exon_PHYCAscaffold_1_90547_92793	537937	missense_variant
	PHYCAscaffold_1	91513	C	G	213.69	0/0	0/0	0/0	0/0	0/1	Exon_PHYCAscaffold_1_90547_92793	537937	synonymous_variant
	PHYCAscaffold_1	91534	G	A	1966.92	0/0	0/1	0/0	0/1	0/1	Exon_PHYCAscaffold_1_90547_92793	537937	synonymous_variant
	PHYCAscaffold_1	91579	C	A	4482.9	1/1	1/1	0/0	1/1	0/1	Exon_PHYCAscaffold_1_90547_92793	537937	synonymous_variant
	PHYCAscaffold_1	91624	G	A	905.17	0/0	0/1	0/0	0/1	0/0	Exon_PHYCAscaffold_1_90547_92793	537937	synonymous_variant
	PHYCAscaffold_1	91633	C	T	335.69	0/0	0/0	0/0	0/0	0/1	Exon_PHYCAscaffold_1_90547_92793	537937	synonymous_variant
	PHYCAscaffold_1	91635	G	A	6366.68	1/1	1/1	1/1	1/1	1/1	Exon_PHYCAscaffold_1_90547_92793	537937	synonymous_variant
	PHYCAscaffold_1	91656	G	C	6207.68	1/1	1/1	1/1	1/1	1/1	Exon_PHYCAscaffold_1_90547_92793	537937	missense_variant
	PHYCAscaffold_1	91681	C	T	325.69	0/0	0/0	0/0	0/0	0/1	Exon_PHYCAscaffold_1_90547_92793	537937	synonymous_variant
	PHYCAscaffold_1	91690	G	A	329.69	0/0	0/0	0/0	0/0	0/1	Exon_PHYCAscaffold_1_90547_92793	537937	synonymous_variant
	PHYCAscaffold_1	91749	G	A	760.69	0/1	0/0	0/0	0/0	0/0	Exon_PHYCAscaffold_1_90547_92793	537937	missense_variant
	PHYCAscaffold_1	91922	C	T	5591.68	1/1	1/1	1/1	1/1	1/1	Exon_PHYCAscaffold_1_90547_92793	537937	missense_variant
	PHYCAscaffold_1	91925	G	T	5660.68	1/1	1/1	1/1	1/1	1/1	Exon_PHYCAscaffold_1_90547_92793	537937	missense_variant
	PHYCAscaffold_1	91975	G	A	1282.5	0/1	0/1	0/0	0/1	0/1	Exon_PHYCAscaffold_1_90547_92793	537937	synonymous_variant
	PHYCAscaffold_1	92055	G	A	2413.68	0/1	1/1	0/0	1/1	0/0	Exon_PHYCAscaffold_1_90547_92793	537937	synonymous_variant
	PHYCAscaffold_1	92082	A	G	6436.68	1/1	1/1	1/1	1/1	1/1	Exon_PHYCAscaffold_1_90547_92793	537937	synonymous_variant
	PHYCAscaffold_1	92098	T	C	6348.68	1/1	1/1	1/1	1/1	1/1	Exon_PHYCAscaffold_1_90547_92793	537937	synonymous_variant
	PHYCAscaffold_1	92101	G	A	2831.68	0/1	1/1	0/0	1/1	0/0	Exon_PHYCAscaffold_1_90547_92793	537937	synonymous_variant
	PHYCAscaffold_1	92162	T	A	1434.9	1/1	0/0	0/0	0/1	0/0	Exon_PHYCAscaffold_1_90547_92793	537937	missense_variant
	PHYCAscaffold_1	92179	C	T	1629.9	0/0	0/0	1/1	0/0	0/1	Exon_PHYCAscaffold_1_90547_92793	537937	synonymous_variant
	PHYCAscaffold_1	92206	G	A	224.69	0/0	0/0	0/0	0/0	0/1	Exon_PHYCAscaffold_1_90547_92793	537937	synonymous_variant
	PHYCAscaffold_1	92268	A	G	2331.48	0/1	0/1	0/0	1/1	0/0	Exon_PHYCAscaffold_1_90547_92793	537937	synonymous_variant
	PHYCAscaffold_1	92278	A	T	2344.9	0/0	0/0	1/1	0/0	0/1	Exon_PHYCAscaffold_1_90547_92793	537937	missense_variant
	PHYCAscaffold_1	92287	T	C	2375.9	0/0	0/0	1/1	0/0	0/1	Exon_PHYCAscaffold_1_90547_92793	537937	synonymous_variant
	PHYCAscaffold_1	92332	A	T	1069.17	0/0	0/1	0/0	0/1	0/0	Exon_PHYCAscaffold_1_90547_92793	537937	synonymous_variant
	PHYCAscaffold_1	92347	G	A	965.17	0/0	0/1	0/0	0/1	0/0	Exon_PHYCAscaffold_1_90547_92793	537937	synonymous_variant
	PHYCAscaffold_1	92362	C	T	254.69	0/0	0/1	0/0	0/0	0/0	Exon_PHYCAscaffold_1_90547_92793	537937	synonymous_variant
	PHYCAscaffold_1	92380	G	A	3644.7	0/0	0/1	1/1	0/1	0/1	Exon_PHYCAscaffold_1_90547_92793	537937	synonymous_variant
	PHYCAscaffold_1	92389	A	G	332.69	0/0	0/0	0/0	0/0	0/1	Exon_PHYCAscaffold_1_90547_92793	537937	synonymous_variant
	PHYCAscaffold_1	92392	A	G	1830.9	0/0	0/0	1/1	0/0	0/1	Exon_PHYCAscaffold_1_90547_92793	537937	synonymous_variant
	PHYCAscaffold_1	92404	C	T,G	2132.46	0/0	0/0	1/1	0/0	1/2	Exon_PHYCAscaffold_1_90547_92793	537937	synonymous_variant
	PHYCAscaffold_1	92428	C	G	174.69	0/0	0/1	0/0	0/0	0/0	Exon_PHYCAscaffold_1_90547_92793	537937	synonymous_variant
	PHYCAscaffold_1	92451	C	G	171.69	0/0	0/1	0/0	0/0	0/0	Exon_PHYCAscaffold_1_90547_92793	537937	missense_variant
	PHYCAscaffold_1	92485	C	T	1361.9	0/0	0/0	1/1	0/0	0/1	Exon_PHYCAscaffold_1_90547_92793	537937	synonymous_variant
	PHYCAscaffold_1	92497	C	T	4986.17	1/1	0/1	1/1	0/1	1/1	Exon_PHYCAscaffold_1_90547_92793	537937	synonymous_variant
	PHYCAscaffold_1	92518	G	A	396.69	0/0	0/1	0/0	0/0	0/0	Exon_PHYCAscaffold_1_90547_92793	537937	synonymous_variant
	PHYCAscaffold_1	92524	G	C	479.69	0/0	0/1	0/0	0/0	0/0	Exon_PHYCAscaffold_1_90547_92793	537937	synonymous_variant
	PHYCAscaffold_1	92545	C	T	435.69	0/0	0/1	0/0	0/0	0/0	Exon_PHYCAscaffold_1_90547_92793	537937	synonymous_variant
	PHYCAscaffold_1	92548	G	A	1991.9	1/1	0/0	0/0	0/1	0/0	Exon_PHYCAscaffold_1_90547_92793	537937	synonymous_variant
	PHYCAscaffold_1	92620	G	A	199.69	0/0	0/0	0/0	0/0	0/1	Exon_PHYCAscaffold_1_90547_92793	537937	synonymous_variant
	PHYCAscaffold_1	92623	C	T	2487.48	1/1	0/0	0/0	0/1	0/1	Exon_PHYCAscaffold_1_90547_92793	537937	synonymous_variant
	PHYCAscaffold_1	92644	C	T	627.69	0/1	0/0	0/0	0/0	0/0	Exon_PHYCAscaffold_1_90547_92793	537937	synonymous_variant
	PHYCAscaffold_1	92668	G	A	4086.92	0/1	0/1	1/1	0/1	1/1	Exon_PHYCAscaffold_1_90547_92793	537937	synonymous_variant
	PHYCAscaffold_1	92743	A	G	6197.68	1/1	1/1	1/1	1/1	1/1	Exon_PHYCAscaffold_1_90547_92793	537937	synonymous_variant
	PHYCAscaffold_1	92750	G	A	3292.5	0/1	0/1	1/1	0/1	0/1	Exon_PHYCAscaffold_1_90547_92793	537937	missense_variant
	PHYCAscaffold_1	92761	G	A	3992.5	0/1	0/1	1/1	0/1	0/1	Exon_PHYCAscaffold_1_90547_92793	537937	synonymous_variant
	PHYCAscaffold_1	92773	C	T	1179.92	0/1	0/0	0/0	0/1	0/1	Exon_PHYCAscaffold_1_90547_92793	537937	synonymous_variant
	PHYCAscaffold_1	93013	G	A	1904.5	0/1	0/1	0/0	0/1	0/1	Exon_PHYCAscaffold_1_92945_95035	557899	synonymous_variant
	PHYCAscaffold_1	93063	A	G	3110.5	0/1	0/1	1/1	0/1	0/1	Exon_PHYCAscaffold_1_92945_95035	557899	missense_variant
	PHYCAscaffold_1	93065	A	G	1374.9	0/0	0/0	1/1	0/0	0/1	Exon_PHYCAscaffold_1_92945_95035	557899	missense_variant
	PHYCAscaffold_1	93081	T	C	6317.68	1/1	1/1	1/1	1/1	1/1	Exon_PHYCAscaffold_1_92945_95035	557899	missense_variant
	PHYCAscaffold_1	93092	C	G	1836.9	0/0	0/0	1/1	0/0	0/1	Exon_PHYCAscaffold_1_92945_95035	557899	missense_variant
	PHYCAscaffold_1	93097	A	G	6879.68	1/1	1/1	1/1	1/1	1/1	Exon_PHYCAscaffold_1_92945_95035	557899	synonymous_variant
	PHYCAscaffold_1	93115	C	G,T	6577.68	1/2	1/2	1/1	1/2	1/1	Exon_PHYCAscaffold_1_92945_95035	557899	missense_variant
	PHYCAscaffold_1	93153	C	T	6697.68	1/1	1/1	1/1	1/1	1/1	Exon_PHYCAscaffold_1_92945_95035	557899	missense_variant
	PHYCAscaffold_1	93189	G	A	6814.68	1/1	1/1	1/1	1/1	1/1	Exon_PHYCAscaffold_1_92945_95035	557899	missense_variant
	PHYCAscaffold_1	93190	A	G	4528.9	1/1	1/1	0/0	1/1	0/1	Exon_PHYCAscaffold_1_92945_95035	557899	synonymous_variant
	PHYCAscaffold_1	93256	C	T	4752.9	1/1	1/1	0/0	1/1	0/1	Exon_PHYCAscaffold_1_92945_95035	557899	synonymous_variant
	PHYCAscaffold_1	93268	A	G	2081.9	0/0	0/0	1/1	0/0	0/1	Exon_PHYCAscaffold_1_92945_95035	557899	synonymous_variant
	PHYCAscaffold_1	93301	T	C	2587.9	1/1	0/0	0/0	0/1	0/0	Exon_PHYCAscaffold_1_92945_95035	557899	synonymous_variant
	PHYCAscaffold_1	93307	G	A	2492.9	1/1	0/0	0/0	0/1	0/0	Exon_PHYCAscaffold_1_92945_95035	557899	synonymous_variant
	PHYCAscaffold_1	93322	C	T	859.69	0/0	0/0	0/0	0/0	0/1	Exon_PHYCAscaffold_1_92945_95035	557899	synonymous_variant
	PHYCAscaffold_1	93400	T	A	7007.68	1/1	1/1	1/1	1/1	1/1	Exon_PHYCAscaffold_1_92945_95035	557899	synonymous_variant
	PHYCAscaffold_1	93431	G	A	1918.9	0/0	1/1	0/0	0/1	0/0	Exon_PHYCAscaffold_1_92945_95035	557899	missense_variant
	PHYCAscaffold_1	93445	C	T	1858.9	0/0	1/1	0/0	0/1	0/0	Exon_PHYCAscaffold_1_92945_95035	557899	synonymous_variant
	PHYCAscaffold_1	93511	G	A	7611.68	1/1	1/1	1/1	1/1	1/1	Exon_PHYCAscaffold_1_92945_95035	557899	synonymous_variant
	PHYCAscaffold_1	93579	C	T	4238.17	0/1	1/1	1/1	0/1	1/1	Exon_PHYCAscaffold_1_92945_95035	557899	missense_variant
	PHYCAscaffold_1	93593	G	A	2628.48	0/1	1/1	0/0	0/1	0/0	Exon_PHYCAscaffold_1_92945_95035	557899	missense_variant
	PHYCAscaffold_1	93694	A	G	5515.17	0/1	1/1	1/1	0/1	1/1	Exon_PHYCAscaffold_1_92945_95035	557899	synonymous_variant
	PHYCAscaffold_1	93695	C	T	1839.9	0/0	0/0	1/1	0/0	0/1	Exon_PHYCAscaffold_1_92945_95035	557899	synonymous_variant
	PHYCAscaffold_1	93727	T	C	1665.9	0/0	0/0	1/1	0/0	0/1	Exon_PHYCAscaffold_1_92945_95035	557899	synonymous_variant
	PHYCAscaffold_1	93763	G	A	590.69	0/0	0/0	0/0	0/0	0/1	Exon_PHYCAscaffold_1_92945_95035	557899	synonymous_variant
	PHYCAscaffold_1	93841	T	G	2464.48	0/1	0/0	1/1	0/0	0/1	Exon_PHYCAscaffold_1_92945_95035	557899	synonymous_variant
	PHYCAscaffold_1	93877	G	T	1916.9	0/0	1/1	0/0	0/1	0/0	Exon_PHYCAscaffold_1_92945_95035	557899	missense_variant
	PHYCAscaffold_1	93931	G	A	192.69	0/0	0/0	0/0	0/0	0/1	Exon_PHYCAscaffold_1_92945_95035	557899	synonymous_variant
	PHYCAscaffold_1	93970	T	C	2476.9	1/1	0/0	0/0	0/1	0/0	Exon_PHYCAscaffold_1_92945_95035	557899	synonymous_variant
	PHYCAscaffold_1	93976	G	A,C	2860.48	1/1	0/0	0/0	0/1	0/2	Exon_PHYCAscaffold_1_92945_95035	557899	missense_variant
	PHYCAscaffold_1	94067	G	A	2435.9	1/1	0/0	0/0	0/1	0/0	Exon_PHYCAscaffold_1_92945_95035	557899	missense_variant
	PHYCAscaffold_1	94324	G	A	7707.68	1/1	1/1	1/1	1/1	1/1	Exon_PHYCAscaffold_1_92945_95035	557899	synonymous_variant
	PHYCAscaffold_1	94438	C	T	2882.9	0/0	0/0	1/1	0/0	0/1	Exon_PHYCAscaffold_1_92945_95035	557899	synonymous_variant
	PHYCAscaffold_1	94447	T	C	2748.9	0/0	0/0	1/1	0/0	0/1	Exon_PHYCAscaffold_1_92945_95035	557899	synonymous_variant
	PHYCAscaffold_1	94464	T	C	3006.48	1/1	0/1	0/0	0/1	0/0	Exon_PHYCAscaffold_1_92945_95035	557899	missense_variant
	PHYCAscaffold_1	94465	A	T	7647.68	1/1	1/1	1/1	1/1	1/1	Exon_PHYCAscaffold_1_92945_95035	557899	synonymous_variant
	PHYCAscaffold_1	94582	G	A	2616.48	1/1	0/1	0/0	0/1	0/0	Exon_PHYCAscaffold_1_92945_95035	557899	synonymous_variant
	PHYCAscaffold_1	94663	T	C	2400.48	1/1	0/1	0/0	0/1	0/0	Exon_PHYCAscaffold_1_92945_95035	557899	synonymous_variant
	PHYCAscaffold_1	94702	T	C	2307.48	1/1	0/1	0/0	0/1	0/0	Exon_PHYCAscaffold_1_92945_95035	557899	synonymous_variant
	PHYCAscaffold_1	94729	G	A	2786.48	1/1	0/1	0/0	0/1	0/0	Exon_PHYCAscaffold_1_92945_95035	557899	synonymous_variant
	PHYCAscaffold_1	94732	A	G	2984.48	1/1	0/1	0/0	0/1	0/0	Exon_PHYCAscaffold_1_92945_95035	557899	synonymous_variant
	PHYCAscaffold_1	94741	C	T	4445.48	0/0	0/1	1/1	0/1	1/1	Exon_PHYCAscaffold_1_92945_95035	557899	synonymous_variant
	PHYCAscaffold_1	94757	A	G	2796.48	1/1	0/1	0/0	0/1	0/0	Exon_PHYCAscaffold_1_92945_95035	557899	missense_variant
	PHYCAscaffold_1	94785	G	A	1242.17	0/1	0/0	0/0	0/1	0/0	Exon_PHYCAscaffold_1_92945_95035	557899	missense_variant
	PHYCAscaffold_1	94810	G	A	2366.48	1/1	0/1	0/0	0/1	0/0	Exon_PHYCAscaffold_1_92945_95035	557899	synonymous_variant
	PHYCAscaffold_1	94917	A	G	223.69	0/0	0/0	0/0	0/0	0/1	Exon_PHYCAscaffold_1_92945_95035	557899	missense_variant
	PHYCAscaffold_1	95154	G	A	1907.92	0/0	0/1	0/0	0/1	0/1	Exon_PHYCAscaffold_1_95149_97029	557900	missense_variant
	PHYCAscaffold_1	95158	T	C	1513.9	0/0	0/0	1/1	0/0	0/1	Exon_PHYCAscaffold_1_95149_97029	557900	synonymous_variant
	PHYCAscaffold_1	95179	G	C	1617.9	0/0	0/0	1/1	0/0	0/1	Exon_PHYCAscaffold_1_95149_97029	557900	synonymous_variant
	PHYCAscaffold_1	95195	T	G	6345.68	1/1	1/1	1/1	1/1	1/1	Exon_PHYCAscaffold_1_95149_97029	557900	missense_variant
	PHYCAscaffold_1	95225	C	T	817.17	0/0	0/1	0/0	0/1	0/0	Exon_PHYCAscaffold_1_95149_97029	557900	missense_variant
	PHYCAscaffold_1	95231	T	G	6513.68	1/1	1/1	1/1	1/1	1/1	Exon_PHYCAscaffold_1_95149_97029	557900	missense_variant
	PHYCAscaffold_1	95248	G	A	1751.9	0/0	0/0	1/1	0/0	0/1	Exon_PHYCAscaffold_1_95149_97029	557900	synonymous_variant
	PHYCAscaffold_1	95259	C	G	1943.92	0/0	0/1	0/0	0/1	0/1	Exon_PHYCAscaffold_1_95149_97029	557900	missense_variant
	PHYCAscaffold_1	95300	C	T	6545.17	1/1	0/1	1/1	0/1	1/1	Exon_PHYCAscaffold_1_95149_97029	557900	missense_variant
	PHYCAscaffold_1	95403	A	C	3056.48	0/1	1/1	0/0	1/1	0/1	Exon_PHYCAscaffold_1_95149_97029	557900	missense_variant
	PHYCAscaffold_1	95416	G	A	1379.92	0/1	0/1	0/0	0/1	0/0	Exon_PHYCAscaffold_1_95149_97029	557900	synonymous_variant
	PHYCAscaffold_1	95442	C	A	451.69	0/0	0/0	0/0	0/0	0/1	Exon_PHYCAscaffold_1_95149_97029	557900	missense_variant
	PHYCAscaffold_1	95452	C	T	1901.92	0/1	0/1	0/0	0/1	0/0	Exon_PHYCAscaffold_1_95149_97029	557900	synonymous_variant
	PHYCAscaffold_1	95503	T	A	340.69	0/0	0/0	0/0	0/0	0/1	Exon_PHYCAscaffold_1_95149_97029	557900	synonymous_variant
	PHYCAscaffold_1	95527	T	G	1744.92	0/1	0/1	0/0	0/1	0/0	Exon_PHYCAscaffold_1_95149_97029	557900	missense_variant
	PHYCAscaffold_1	95545	T	C	3757.5	0/1	0/1	1/1	0/1	0/1	Exon_PHYCAscaffold_1_95149_97029	557900	synonymous_variant
	PHYCAscaffold_1	95567	A	G	1872.9	0/0	0/0	1/1	0/0	0/1	Exon_PHYCAscaffold_1_95149_97029	557900	missense_variant
	PHYCAscaffold_1	95581	A	G	2131.5	0/1	0/1	0/0	0/1	0/1	Exon_PHYCAscaffold_1_95149_97029	557900	synonymous_variant
	PHYCAscaffold_1	95647	G	A	589.69	0/1	0/0	0/0	0/0	0/0	Exon_PHYCAscaffold_1_95149_97029	557900	synonymous_variant
	PHYCAscaffold_1	95671	C	T	543.69	0/1	0/0	0/0	0/0	0/0	Exon_PHYCAscaffold_1_95149_97029	557900	synonymous_variant
	PHYCAscaffold_1	95674	G	A	546.69	0/1	0/0	0/0	0/0	0/0	Exon_PHYCAscaffold_1_95149_97029	557900	synonymous_variant
	PHYCAscaffold_1	95695	C	T	246.69	0/0	0/0	0/0	0/0	0/1	Exon_PHYCAscaffold_1_95149_97029	557900	synonymous_variant
	PHYCAscaffold_1	95696	C	A	1620.92	0/1	0/1	0/0	0/1	0/0	Exon_PHYCAscaffold_1_95149_97029	557900	missense_variant
	PHYCAscaffold_1	95764	G	A	333.69	0/1	0/0	0/0	0/0	0/0	Exon_PHYCAscaffold_1_95149_97029	557900	synonymous_variant
	PHYCAscaffold_1	95809	A	G	3190.5	0/1	0/1	0/0	0/1	0/1	Exon_PHYCAscaffold_1_95149_97029	557900	synonymous_variant
	PHYCAscaffold_1	95896	C	G	413.69	0/0	0/0	0/0	0/0	0/1	Exon_PHYCAscaffold_1_95149_97029	557900	synonymous_variant
	PHYCAscaffold_1	95922	C	T	1338.17	0/0	0/1	0/0	0/1	0/0	Exon_PHYCAscaffold_1_95149_97029	557900	missense_variant
	PHYCAscaffold_1	95977	A	G	331.69	0/0	0/0	0/0	0/0	0/1	Exon_PHYCAscaffold_1_95149_97029	557900	synonymous_variant
	PHYCAscaffold_1	95992	C	T	469.69	0/1	0/0	0/0	0/0	0/0	Exon_PHYCAscaffold_1_95149_97029	557900	synonymous_variant
	PHYCAscaffold_1	96086	G	C	3133.7	1/1	0/1	0/0	0/1	0/1	Exon_PHYCAscaffold_1_95149_97029	557900	missense_variant
	PHYCAscaffold_1	96096	C	T	375.69	0/0	0/0	0/0	0/0	0/1	Exon_PHYCAscaffold_1_95149_97029	557900	missense_variant
	PHYCAscaffold_1	96153	G	T	1911.92	0/1	0/1	0/0	0/1	0/0	Exon_PHYCAscaffold_1_95149_97029	557900	missense_variant
	PHYCAscaffold_1	96256	T	C	1021.17	0/1	0/0	0/0	0/1	0/0	Exon_PHYCAscaffold_1_95149_97029	557900	synonymous_variant
	PHYCAscaffold_1	96299	A	G	580.69	0/1	0/0	0/0	0/0	0/0	Exon_PHYCAscaffold_1_95149_97029	557900	missense_variant
	PHYCAscaffold_1	96322	T	C	1005.92	0/1	0/0	0/0	0/1	0/1	Exon_PHYCAscaffold_1_95149_97029	557900	synonymous_variant
	PHYCAscaffold_1	96325	C	T	198.69	0/0	0/0	0/0	0/0	0/1	Exon_PHYCAscaffold_1_95149_97029	557900	synonymous_variant
	PHYCAscaffold_1	96430	G	A	777.69	0/1	0/0	0/0	0/0	0/0	Exon_PHYCAscaffold_1_95149_97029	557900	synonymous_variant
	PHYCAscaffold_1	96496	C	T	538.69	0/1	0/0	0/0	0/0	0/0	Exon_PHYCAscaffold_1_95149_97029	557900	synonymous_variant
	PHYCAscaffold_1	96499	G	T	538.69	0/1	0/0	0/0	0/0	0/0	Exon_PHYCAscaffold_1_95149_97029	557900	synonymous_variant
	PHYCAscaffold_1	96517	G	A	329.69	0/0	0/0	0/0	0/0	0/1	Exon_PHYCAscaffold_1_95149_97029	557900	synonymous_variant
	PHYCAscaffold_1	96553	G	A	327.69	0/0	0/0	0/0	0/0	0/1	Exon_PHYCAscaffold_1_95149_97029	557900	synonymous_variant
	PHYCAscaffold_1	96556	C	T	328.06	0/0	0/0	0/0	0/0	0/1	Exon_PHYCAscaffold_1_95149_97029	557900	synonymous_variant
	PHYCAscaffold_1	96618	A	T	5899.68	1/1	1/1	1/1	1/1	1/1	Exon_PHYCAscaffold_1_95149_97029	557900	missense_variant
	PHYCAscaffold_1	96637	C	T	1833.9	0/0	0/0	1/1	0/0	0/1	Exon_PHYCAscaffold_1_95149_97029	557900	synonymous_variant
	PHYCAscaffold_1	96703	T	C	6399.68	1/1	1/1	1/1	1/1	1/1	Exon_PHYCAscaffold_1_95149_97029	557900	synonymous_variant
	PHYCAscaffold_1	96770	T	C	714.69	0/0	0/0	0/0	0/0	0/1	Exon_PHYCAscaffold_1_95149_97029	557900	missense_variant
	PHYCAscaffold_1	96781	A	G	583.69	0/1	0/0	0/0	0/0	0/0	Exon_PHYCAscaffold_1_95149_97029	557900	synonymous_variant
	PHYCAscaffold_1	96783	A	G	1340.92	0/1	0/1	0/0	0/1	0/0	Exon_PHYCAscaffold_1_95149_97029	557900	missense_variant
	PHYCAscaffold_1	96795	C	T	3990.48	0/0	0/1	1/1	0/1	1/1	Exon_PHYCAscaffold_1_95149_97029	557900	missense_variant
	PHYCAscaffold_1	96866	G	T	249.69	0/0	0/0	0/0	0/0	0/1	Exon_PHYCAscaffold_1_95149_97029	557900	missense_variant
	PHYCAscaffold_1	96876	C	T	2861.7	0/1	0/1	1/1	0/0	0/1	Exon_PHYCAscaffold_1_95149_97029	557900	missense_variant
	PHYCAscaffold_1	96878	C	T	1033.17	0/1	0/0	0/0	0/1	0/0	Exon_PHYCAscaffold_1_95149_97029	557900	missense_variant
	PHYCAscaffold_1	96907	A	C	2510.48	0/0	0/1	1/1	0/0	0/1	Exon_PHYCAscaffold_1_95149_97029	557900	missense_variant
	PHYCAscaffold_1	96925	G	A	2333.48	0/0	0/1	1/1	0/0	0/1	Exon_PHYCAscaffold_1_95149_97029	557900	synonymous_variant
	PHYCAscaffold_1	96932	G	A	1079.17	0/1	0/0	0/0	0/1	0/0	Exon_PHYCAscaffold_1_95149_97029	557900	missense_variant
	PHYCAscaffold_1	96952	C	T	3102.7	0/1	0/1	1/1	0/0	0/1	Exon_PHYCAscaffold_1_95149_97029	557900	synonymous_variant
	PHYCAscaffold_1	96965	T	G	5841.68	1/1	1/1	1/1	1/1	1/1	Exon_PHYCAscaffold_1_95149_97029	557900	missense_variant
	PHYCAscaffold_1	97000	C	T	876.17	0/1	0/0	0/0	0/1	0/0	Exon_PHYCAscaffold_1_95149_97029	557900	synonymous_variant
	PHYCAscaffold_1	97006	T	A	854.17	0/1	0/0	0/0	0/0	0/1	Exon_PHYCAscaffold_1_95149_97029	557900	synonymous_variant
	PHYCAscaffold_1	97754	C	T	1516.9	0/0	1/1	0/0	0/1	0/0	Exon_PHYCAscaffold_1_97728_99446	557901	missense_variant
	PHYCAscaffold_1	97766	G	C	1565.9	0/0	1/1	0/0	0/1	0/0	Exon_PHYCAscaffold_1_97728_99446	557901	missense_variant
	PHYCAscaffold_1	97794	G	C	4179.52	0/1	0/1	1/1	0/1	0/1	Exon_PHYCAscaffold_1_97728_99446	557901	synonymous_variant
	PHYCAscaffold_1	97805	C	T	690.17	0/0	0/1	0/0	0/1	0/0	Exon_PHYCAscaffold_1_97728_99446	557901	missense_variant
	PHYCAscaffold_1	97860	G	A	6248.68	1/1	1/1	1/1	1/1	1/1	Exon_PHYCAscaffold_1_97728_99446	557901	synonymous_variant
	PHYCAscaffold_1	97969	C	T	411.69	0/0	0/0	0/0	0/0	0/1	Exon_PHYCAscaffold_1_97728_99446	557901	missense_variant
	PHYCAscaffold_1	97975	T	A	7691.68	1/1	1/1	1/1	1/1	1/1	Exon_PHYCAscaffold_1_97728_99446	557901	missense_variant
	PHYCAscaffold_1	98004	A	G	302.69	0/0	0/0	0/0	0/0	0/1	Exon_PHYCAscaffold_1_97728_99446	557901	synonymous_variant
	PHYCAscaffold_1	98016	T	A	3243.7	0/0	0/1	1/1	0/1	0/1	Exon_PHYCAscaffold_1_97728_99446	557901	synonymous_variant
	PHYCAscaffold_1	98022	C	T	7772.68	1/1	1/1	1/1	1/1	1/1	Exon_PHYCAscaffold_1_97728_99446	557901	synonymous_variant
	PHYCAscaffold_1	98030	G	A	219.69	0/0	0/0	0/0	0/0	0/1	Exon_PHYCAscaffold_1_97728_99446	557901	missense_variant
	PHYCAscaffold_1	98131	G	C	4055.5	0/1	0/1	1/1	0/1	0/1	Exon_PHYCAscaffold_1_97728_99446	557901	missense_variant
	PHYCAscaffold_1	98140	T	C	6969.68	1/1	1/1	1/1	1/1	1/1	Exon_PHYCAscaffold_1_97728_99446	557901	missense_variant
	PHYCAscaffold_1	98154	A	G	3987.5	0/1	0/1	1/1	0/1	0/1	Exon_PHYCAscaffold_1_97728_99446	557901	synonymous_variant
	PHYCAscaffold_1	98162	C	T	620.69	0/0	0/0	0/0	0/0	0/1	Exon_PHYCAscaffold_1_97728_99446	557901	missense_variant
	PHYCAscaffold_1	98190	T	C	8179.68	1/1	1/1	1/1	1/1	1/1	Exon_PHYCAscaffold_1_97728_99446	557901	synonymous_variant
	PHYCAscaffold_1	98193	T	G	8374.68	1/1	1/1	1/1	1/1	1/1	Exon_PHYCAscaffold_1_97728_99446	557901	synonymous_variant
	PHYCAscaffold_1	98211	C	T	4115.5	0/1	0/1	1/1	0/1	0/1	Exon_PHYCAscaffold_1_97728_99446	557901	synonymous_variant
	PHYCAscaffold_1	98216	C	G	6731.69	1/1	1/1	1/1	1/1	0/1	Exon_PHYCAscaffold_1_97728_99446	557901	missense_variant
	PHYCAscaffold_1	98278	C	A	3372.5	0/1	0/1	1/1	0/1	0/1	Exon_PHYCAscaffold_1_97728_99446	557901	missense_variant
	PHYCAscaffold_1	98333	C	G	6218.69	1/1	1/1	1/1	1/1	0/1	Exon_PHYCAscaffold_1_97728_99446	557901	missense_variant
	PHYCAscaffold_1	98351	C	T	1628.92	0/1	0/1	0/0	0/1	0/0	Exon_PHYCAscaffold_1_97728_99446	557901	missense_variant
	PHYCAscaffold_1	98460	C	T	2311.48	1/1	0/1	0/0	0/1	0/0	Exon_PHYCAscaffold_1_97728_99446	557901	synonymous_variant
	PHYCAscaffold_1	98466	G	C	487.69	0/0	0/0	0/0	0/0	0/1	Exon_PHYCAscaffold_1_97728_99446	557901	synonymous_variant
	PHYCAscaffold_1	98556	T	C	408.69	0/0	0/0	0/0	0/0	0/1	Exon_PHYCAscaffold_1_97728_99446	557901	synonymous_variant
	PHYCAscaffold_1	98566	G	C	411.69	0/0	0/0	0/0	0/0	0/1	Exon_PHYCAscaffold_1_97728_99446	557901	missense_variant
	PHYCAscaffold_1	98598	T	G	706.69	0/0	0/0	0/0	0/0	0/1	Exon_PHYCAscaffold_1_97728_99446	557901	missense_variant
	PHYCAscaffold_1	98664	T	C	4571.9	1/1	1/1	0/0	1/1	0/1	Exon_PHYCAscaffold_1_97728_99446	557901	synonymous_variant
	PHYCAscaffold_1	98676	C	G	781.69	0/0	0/0	0/0	0/0	0/1	Exon_PHYCAscaffold_1_97728_99446	557901	missense_variant
	PHYCAscaffold_1	98691	G	A	1158.69	0/0	0/0	0/0	0/0	0/1	Exon_PHYCAscaffold_1_97728_99446	557901	synonymous_variant
	PHYCAscaffold_1	98744	A	G	3173.7	0/1	1/1	0/0	0/1	0/1	Exon_PHYCAscaffold_1_97728_99446	557901	synonymous_variant
	PHYCAscaffold_1	98839	C	A,G	2881.7	0/1	1/1	0/0	0/1	0/2	Exon_PHYCAscaffold_1_97728_99446	557901	missense_variant
	PHYCAscaffold_1	98855	T	C	439.69	0/0	0/0	0/0	0/0	0/1	Exon_PHYCAscaffold_1_97728_99446	557901	missense_variant
	PHYCAscaffold_1	98874	T	C	3331.46	1/1	1/1	0/0	1/1	0/0	Exon_PHYCAscaffold_1_97728_99446	557901	synonymous_variant
	PHYCAscaffold_1	99086	C	A	561.69	0/0	0/0	0/0	0/0	0/1	Exon_PHYCAscaffold_1_97728_99446	557901	missense_variant
	PHYCAscaffold_1	99175	T	C	4373.92	0/1	1/1	1/1	0/1	0/1	Exon_PHYCAscaffold_1_97728_99446	557901	missense_variant
	PHYCAscaffold_1	99194	C	T	6761.68	1/1	1/1	1/1	1/1	1/1	Exon_PHYCAscaffold_1_97728_99446	557901	missense_variant
	PHYCAscaffold_1	99207	C	T	1740.92	0/1	0/0	0/0	0/1	0/1	Exon_PHYCAscaffold_1_97728_99446	557901	synonymous_variant
	PHYCAscaffold_1	99240	T	C	1380.92	0/1	0/0	0/0	0/1	0/1	Exon_PHYCAscaffold_1_97728_99446	557901	synonymous_variant
	PHYCAscaffold_1	99315	T	C	6231.68	1/1	1/1	1/1	1/1	1/1	Exon_PHYCAscaffold_1_97728_99446	557901	synonymous_variant
	PHYCAscaffold_1	99328	A	T	3348.5	0/1	0/1	1/1	0/1	0/1	Exon_PHYCAscaffold_1_97728_99446	557901	missense_variant
	PHYCAscaffold_1	99348	T	G	626.69	0/0	0/1	0/0	0/0	0/0	Exon_PHYCAscaffold_1_97728_99446	557901	synonymous_variant
	PHYCAscaffold_1	99356	G	A	6904.68	1/1	1/1	1/1	1/1	1/1	Exon_PHYCAscaffold_1_97728_99446	557901	synonymous_variant
	PHYCAscaffold_1	99387	C	T	5394.17	0/1	1/1	1/1	0/1	1/1	Exon_PHYCAscaffold_1_97728_99446	557901	synonymous_variant
	PHYCAscaffold_1	99571	A	G	7683.68	1/1	1/1	1/1	1/1	1/1	Exon_PHYCAscaffold_1_99523_100129	557901	synonymous_variant
	PHYCAscaffold_1	99652	C	T	300.69	0/0	0/0	0/0	0/0	0/1	Exon_PHYCAscaffold_1_99523_100129	557901	synonymous_variant
	PHYCAscaffold_1	99662	A	G	7676.68	1/1	1/1	1/1	1/1	1/1	Exon_PHYCAscaffold_1_99523_100129	557901	missense_variant
	PHYCAscaffold_1	99682	T	A	7330.69	1/1	1/1	1/1	1/1	0/1	Exon_PHYCAscaffold_1_99523_100129	557901	synonymous_variant
	PHYCAscaffold_1	99697	C	G	7783.68	1/1	1/1	1/1	1/1	1/1	Exon_PHYCAscaffold_1_99523_100129	557901	synonymous_variant
	PHYCAscaffold_1	99729	C	A	500.69	0/0	0/0	0/0	0/0	0/1	Exon_PHYCAscaffold_1_99523_100129	557901	missense_variant
	PHYCAscaffold_1	99751	C	A	1902.92	0/1	0/1	0/0	0/1	0/0	Exon_PHYCAscaffold_1_99523_100129	557901	missense_variant
	PHYCAscaffold_1	99766	C	G	241.69	0/0	0/0	0/0	0/0	0/1	Exon_PHYCAscaffold_1_99523_100129	557901	synonymous_variant
	PHYCAscaffold_1	99798	A	G	7731.68	1/1	1/1	1/1	1/1	1/1	Exon_PHYCAscaffold_1_99523_100129	557901	missense_variant
	PHYCAscaffold_1	99862	C	T	8278.68	1/1	1/1	1/1	1/1	1/1	Exon_PHYCAscaffold_1_99523_100129	557901	synonymous_variant
	PHYCAscaffold_1	99868	T	G,A	8082.68	1/2	1/1	1/1	1/1	1/1	Exon_PHYCAscaffold_1_99523_100129	557901	synonymous_variant
	PHYCAscaffold_1	99916	A	C	8355.68	1/1	1/1	1/1	1/1	1/1	Exon_PHYCAscaffold_1_99523_100129	557901	synonymous_variant
	PHYCAscaffold_1	99924	G	A	8200.69	1/1	1/1	1/1	1/1	0/1	Exon_PHYCAscaffold_1_99523_100129	557901	synonymous_variant
	PHYCAscaffold_1	99957	A	G	6854.69	1/1	1/1	1/1	1/1	0/1	Exon_PHYCAscaffold_1_99523_100129	557901	synonymous_variant
	PHYCAscaffold_1	100081	C	A	7264.68	1/1	1/1	1/1	1/1	1/1	Exon_PHYCAscaffold_1_99523_100129	557901	synonymous_variant
	PHYCAscaffold_1	100096	C	T	613.69	0/0	0/0	0/0	0/0	0/1	Exon_PHYCAscaffold_1_99523_100129	557901	synonymous_variant
	PHYCAscaffold_1	100102	C	T	293.69	0/0	0/0	0/0	0/0	0/1	Exon_PHYCAscaffold_1_99523_100129	557901	synonymous_variant
	PHYCAscaffold_1	100204	G	A	1654.92	0/1	0/1	0/0	0/1	0/0	Exon_PHYCAscaffold_1_100196_100285	557901	synonymous_variant
	PHYCAscaffold_1	100228	G	T,A	994.17	0/1	0/0	0/0	0/0	0/2	Exon_PHYCAscaffold_1_100196_100285	557901	synonymous_variant
	PHYCAscaffold_1	100273	T	A	347.69	0/0	0/0	0/0	0/0	0/1	Exon_PHYCAscaffold_1_100196_100285	557901	synonymous_variant
	PHYCAscaffold_1	100455	A	G	2324.5	0/1	0/1	0/0	0/1	0/1	Exon_PHYCAscaffold_1_100357_101003	557901	synonymous_variant
	PHYCAscaffold_1	100479	G	A	6316.69	1/1	1/1	1/1	1/1	0/1	Exon_PHYCAscaffold_1_100357_101003	557901	synonymous_variant
	PHYCAscaffold_1	100490	C	T	239.69	0/0	0/0	0/0	0/0	0/1	Exon_PHYCAscaffold_1_100357_101003	557901	missense_variant
	PHYCAscaffold_1	100512	A	C	126.69	0/0	0/0	0/0	0/0	0/1	Exon_PHYCAscaffold_1_100357_101003	557901	synonymous_variant
	PHYCAscaffold_1	100544	A	G	1017.92	0/0	0/1	0/0	0/1	0/1	Exon_PHYCAscaffold_1_100357_101003	557901	synonymous_variant
	PHYCAscaffold_1	100569	G	A	2033.5	0/1	0/1	0/0	0/1	0/1	Exon_PHYCAscaffold_1_100357_101003	557901	synonymous_variant
	PHYCAscaffold_1	100635	G	A	749.17	0/0	0/1	0/0	0/1	0/0	Exon_PHYCAscaffold_1_100357_101003	557901	synonymous_variant
	PHYCAscaffold_1	100657	T	C	3551.5	0/1	0/1	1/1	0/1	0/1	Exon_PHYCAscaffold_1_100357_101003	557901	missense_variant
	PHYCAscaffold_1	100677	T	C	337.69	0/0	0/0	0/0	0/0	0/1	Exon_PHYCAscaffold_1_100357_101003	557901	synonymous_variant
	PHYCAscaffold_1	100731	G	A	798.17	0/1	0/0	0/0	0/0	0/1	Exon_PHYCAscaffold_1_100357_101003	557901	synonymous_variant
	PHYCAscaffold_1	100764	A	C	6241.17	0/1	1/1	1/1	1/1	0/1	Exon_PHYCAscaffold_1_100357_101003	557901	missense_variant
	PHYCAscaffold_1	100774	C	T	7542.68	1/1	1/1	1/1	1/1	1/1	Exon_PHYCAscaffold_1_100357_101003	557901	missense_variant
	PHYCAscaffold_1	100829	T	C	4903.17	0/1	0/1	1/1	1/1	1/1	Exon_PHYCAscaffold_1_100357_101003	557901	missense_variant
	PHYCAscaffold_1	100842	T	C	5117.17	0/1	0/1	1/1	1/1	1/1	Exon_PHYCAscaffold_1_100357_101003	557901	synonymous_variant
	PHYCAscaffold_1	100848	G	A	5096.17	0/1	0/1	1/1	1/1	1/1	Exon_PHYCAscaffold_1_100357_101003	557901	synonymous_variant
	PHYCAscaffold_1	100871	A	C	2575.7	0/0	0/1	1/1	0/1	0/1	Exon_PHYCAscaffold_1_100357_101003	557901	missense_variant
	PHYCAscaffold_1	100959	G	A	640.69	0/0	0/1	0/0	0/0	0/0	Exon_PHYCAscaffold_1_100357_101003	557901	synonymous_variant
	PHYCAscaffold_1	100989	T	A	920.17	0/0	0/1	0/0	0/0	0/1	Exon_PHYCAscaffold_1_100357_101003	557901	synonymous_variant
	PHYCAscaffold_1	101120	T	C	366.69	0/0	0/1	0/0	0/0	0/0	Exon_PHYCAscaffold_1_101106_101174	557901	missense_variant
	PHYCAscaffold_1	101261	T	G	5672.69	1/1	0/1	1/1	1/1	1/1	Exon_PHYCAscaffold_1_101229_101405	557901	missense_variant
	PHYCAscaffold_1	101368	C	G	2468.7	0/1	0/0	1/1	0/1	0/1	Exon_PHYCAscaffold_1_101229_101405	557901	missense_variant
	PHYCAscaffold_1	101404	A	G	732.69	0/0	0/1	0/0	0/0	0/0	Exon_PHYCAscaffold_1_101229_101405	557901	start_lost
	PHYCAscaffold_1	102699	C	T	1615.92	0/0	0/1	0/0	0/1	0/1	Exon_PHYCAscaffold_1_102610_102986	70726	synonymous_variant
	PHYCAscaffold_1	102714	T	A	1713.9	0/0	0/0	1/1	0/0	0/1	Exon_PHYCAscaffold_1_102610_102986	70726	synonymous_variant
	PHYCAscaffold_1	102783	T	G	1022.17	0/1	0/0	0/0	0/1	0/0	Exon_PHYCAscaffold_1_102610_102986	70726	missense_variant
	PHYCAscaffold_1	102789	G	A	939.69	0/0	0/1	0/0	0/0	0/0	Exon_PHYCAscaffold_1_102610_102986	70726	synonymous_variant
	PHYCAscaffold_1	102819	C	T	629.17	0/1	0/0	0/0	0/1	0/0	Exon_PHYCAscaffold_1_102610_102986	70726	synonymous_variant
	PHYCAscaffold_1	102870	C	T	366.69	0/0	0/1	0/0	0/0	0/0	Exon_PHYCAscaffold_1_102610_102986	70726	synonymous_variant
	PHYCAscaffold_1	102879	C	T	369.69	0/0	0/1	0/0	0/0	0/0	Exon_PHYCAscaffold_1_102610_102986	70726	synonymous_variant
	PHYCAscaffold_1	102915	G	T	1278.17	0/1	0/0	0/0	0/0	0/1	Exon_PHYCAscaffold_1_102610_102986	70726	synonymous_variant
	PHYCAscaffold_1	103058	C	T	494.69	0/0	0/1	0/0	0/0	0/0	Exon_PHYCAscaffold_1_103053_103164	70726	missense_variant
	PHYCAscaffold_1	103080	G	A	919.17	0/1	0/0	0/0	0/1	0/0	Exon_PHYCAscaffold_1_103053_103164	70726	synonymous_variant
	PHYCAscaffold_1	103081	C	T	431.69	0/1	0/0	0/0	0/0	0/0	Exon_PHYCAscaffold_1_103053_103164	70726	synonymous_variant
	PHYCAscaffold_1	103692	C	T	2049.5	0/1	0/1	0/0	0/1	0/1	Exon_PHYCAscaffold_1_103627_103850	557904	missense_variant
	PHYCAscaffold_1	103779	C	T	1928.48	0/0	0/1	1/1	0/0	0/1	Exon_PHYCAscaffold_1_103627_103850	557904	missense_variant
	PHYCAscaffold_1	103840	T	C	5878.68	1/1	1/1	1/1	1/1	1/1	Exon_PHYCAscaffold_1_103627_103850	557904	synonymous_variant
	PHYCAscaffold_1	105564	G	C	950.17	0/1	0/0	0/0	0/1	0/0	Exon_PHYCAscaffold_1_105542_106145	502568	missense_variant
	PHYCAscaffold_1	105589	T	A	234.69	0/0	0/0	0/0	0/0	0/1	Exon_PHYCAscaffold_1_105542_106145	502568	synonymous_variant
	PHYCAscaffold_1	105667	G	A	6469.17	0/1	1/1	1/1	1/1	0/1	Exon_PHYCAscaffold_1_105542_106145	502568	synonymous_variant
	PHYCAscaffold_1	105709	T	C	3311.9	0/0	0/0	1/1	0/0	0/1	Exon_PHYCAscaffold_1_105542_106145	502568	synonymous_variant
	PHYCAscaffold_1	105721	G	A	925.17	0/1	0/0	0/0	0/0	0/1	Exon_PHYCAscaffold_1_105542_106145	502568	synonymous_variant
	PHYCAscaffold_1	105727	G	A	1100.17	0/1	0/0	0/0	0/1	0/0	Exon_PHYCAscaffold_1_105542_106145	502568	synonymous_variant
	PHYCAscaffold_1	105736	G	C	4544.7	0/1	0/0	1/1	0/1	0/1	Exon_PHYCAscaffold_1_105542_106145	502568	synonymous_variant
	PHYCAscaffold_1	105805	T	C	1580.17	0/1	0/0	0/0	0/1	0/0	Exon_PHYCAscaffold_1_105542_106145	502568	synonymous_variant
	PHYCAscaffold_1	105820	C	T	375.69	0/0	0/0	0/0	0/0	0/1	Exon_PHYCAscaffold_1_105542_106145	502568	synonymous_variant
	PHYCAscaffold_1	105833	A	G	10486.7	1/1	1/1	1/1	1/1	1/1	Exon_PHYCAscaffold_1_105542_106145	502568	missense_variant
	PHYCAscaffold_1	105853	A	G	5466.7	0/1	0/0	1/1	0/1	0/1	Exon_PHYCAscaffold_1_105542_106145	502568	synonymous_variant
	PHYCAscaffold_1	105863	A	C	3357.7	0/1	1/1	0/0	0/1	0/1	Exon_PHYCAscaffold_1_105542_106145	502568	missense_variant
	PHYCAscaffold_1	105881	A	G	2285.48	0/0	1/1	0/0	0/1	0/1	Exon_PHYCAscaffold_1_105542_106145	502568	missense_variant
	PHYCAscaffold_1	105898	G	C,A	5770.48	1/2	0/0	1/1	0/1	0/1	Exon_PHYCAscaffold_1_105542_106145	502568	synonymous_variant
	PHYCAscaffold_1	105904	T	C	1203.17	0/1	0/0	0/0	0/1	0/0	Exon_PHYCAscaffold_1_105542_106145	502568	synonymous_variant
	PHYCAscaffold_1	105913	A	T	9349.68	1/1	1/1	1/1	1/1	1/1	Exon_PHYCAscaffold_1_105542_106145	502568	synonymous_variant
	PHYCAscaffold_1	105919	T	C	3804.9	0/0	0/0	1/1	0/0	0/1	Exon_PHYCAscaffold_1_105542_106145	502568	synonymous_variant
	PHYCAscaffold_1	105925	A	G	5156.7	0/1	0/0	1/1	0/1	0/1	Exon_PHYCAscaffold_1_105542_106145	502568	synonymous_variant
	PHYCAscaffold_1	105931	T	C	3634.9	0/0	0/0	1/1	0/0	0/1	Exon_PHYCAscaffold_1_105542_106145	502568	synonymous_variant
	PHYCAscaffold_1	105952	G	T	3283.9	0/0	0/0	1/1	0/0	0/1	Exon_PHYCAscaffold_1_105542_106145	502568	synonymous_variant
	PHYCAscaffold_1	106000	T	A	1241.17	0/1	0/0	0/0	0/1	0/0	Exon_PHYCAscaffold_1_105542_106145	502568	synonymous_variant
	PHYCAscaffold_1	106021	T	C	4447.48	1/1	0/0	1/1	0/1	0/1	Exon_PHYCAscaffold_1_105542_106145	502568	synonymous_variant
	PHYCAscaffold_1	106057	T	C	7570.68	1/1	1/1	1/1	1/1	1/1	Exon_PHYCAscaffold_1_105542_106145	502568	synonymous_variant
	PHYCAscaffold_1	106063	G	A	1150.17	0/1	0/0	0/0	0/1	0/0	Exon_PHYCAscaffold_1_105542_106145	502568	synonymous_variant
	PHYCAscaffold_1	106988	A	G	3630.7	0/1	0/0	1/1	0/1	0/1	Exon_PHYCAscaffold_1_106961_107401	557906	synonymous_variant
	PHYCAscaffold_1	107020	C	T	1023.17	0/1	0/0	0/0	0/1	0/0	Exon_PHYCAscaffold_1_106961_107401	557906	missense_variant
	PHYCAscaffold_1	107057	C	T	3924.48	0/0	1/1	0/0	0/1	0/1	Exon_PHYCAscaffold_1_106961_107401	557906	synonymous_variant
	PHYCAscaffold_1	107108	C	T	510.69	0/0	0/0	0/0	0/0	0/1	Exon_PHYCAscaffold_1_106961_107401	557906	synonymous_variant
	PHYCAscaffold_1	107111	T	C	513.69	0/0	0/0	0/0	0/0	0/1	Exon_PHYCAscaffold_1_106961_107401	557906	synonymous_variant
	PHYCAscaffold_1	107147	G	C	2365.48	0/0	1/1	0/0	0/1	0/1	Exon_PHYCAscaffold_1_106961_107401	557906	synonymous_variant
	PHYCAscaffold_1	107265	G	A	2990.48	0/0	1/1	0/0	0/1	0/1	Exon_PHYCAscaffold_1_106961_107401	557906	missense_variant
	PHYCAscaffold_1	107330	G	A	2682.48	0/0	1/1	0/0	0/1	0/1	Exon_PHYCAscaffold_1_106961_107401	557906	synonymous_variant
	PHYCAscaffold_1	107375	C	T	3168.48	0/0	1/1	0/0	0/1	0/1	Exon_PHYCAscaffold_1_106961_107401	557906	synonymous_variant
	PHYCAscaffold_1	107489	G	A	638.69	0/0	0/0	0/0	0/0	0/1	Exon_PHYCAscaffold_1_107481_107606	557906	synonymous_variant
	PHYCAscaffold_1	107586	A	G	2763.48	0/0	1/1	0/0	0/1	0/1	Exon_PHYCAscaffold_1_107481_107606	557906	synonymous_variant
	PHYCAscaffold_1	109786	T	A,G	3375.7	0/1	1/1	0/0	0/2	0/1	Exon_PHYCAscaffold_1_109752_109955	524844	missense_variant
	PHYCAscaffold_1	109943	C	A	637.69	0/0	0/0	0/0	0/1	0/0	Exon_PHYCAscaffold_1_109752_109955	524844	missense_variant
	PHYCAscaffold_1	109944	T	C	3344.7	0/1	1/1	0/0	0/1	0/1	Exon_PHYCAscaffold_1_109752_109955	524844	synonymous_variant
	PHYCAscaffold_1	110145	T	A	1131.48	0/0	1/1	0/0	0/1	0/1	Exon_PHYCAscaffold_1_110016_110159	524844	synonymous_variant
	PHYCAscaffold_1	110263	T	C	2523.48	0/1	1/1	0/0	0/0	0/1	Exon_PHYCAscaffold_1_110218_110748	524844	synonymous_variant
	PHYCAscaffold_1	110266	C	T	851.69	0/1	0/0	0/0	0/0	0/0	Exon_PHYCAscaffold_1_110218_110748	524844	synonymous_variant
	PHYCAscaffold_1	110386	A	G	264.69	0/0	0/0	0/0	0/0	0/1	Exon_PHYCAscaffold_1_110218_110748	524844	synonymous_variant
	PHYCAscaffold_1	110407	A	C	536.69	0/0	0/0	0/0	0/1	0/0	Exon_PHYCAscaffold_1_110218_110748	524844	synonymous_variant
	PHYCAscaffold_1	110419	G	A	1149.9	0/0	1/1	0/0	0/0	0/1	Exon_PHYCAscaffold_1_110218_110748	524844	synonymous_variant
	PHYCAscaffold_1	110539	C	T	2361.48	0/1	1/1	0/0	0/0	0/1	Exon_PHYCAscaffold_1_110218_110748	524844	synonymous_variant
	PHYCAscaffold_1	110584	G	A	2544.48	0/1	1/1	0/0	0/0	0/1	Exon_PHYCAscaffold_1_110218_110748	524844	synonymous_variant
	PHYCAscaffold_1	110653	A	C	3029.48	0/1	1/1	0/0	0/0	0/1	Exon_PHYCAscaffold_1_110218_110748	524844	synonymous_variant
	PHYCAscaffold_1	110715	A	G	2967.7	0/1	1/1	0/0	0/1	0/1	Exon_PHYCAscaffold_1_110218_110748	524844	synonymous_variant
	PHYCAscaffold_1	111350	G	A	486.69	0/0	0/0	0/0	0/1	0/0	Exon_PHYCAscaffold_1_111247_111475	524845	synonymous_variant
	PHYCAscaffold_1	111353	G	A	486.69	0/0	0/0	0/0	0/1	0/0	Exon_PHYCAscaffold_1_111247_111475	524845	synonymous_variant
	PHYCAscaffold_1	111416	A	G	1891.92	1/1	0/0	0/0	0/1	0/0	Exon_PHYCAscaffold_1_111247_111475	524845	synonymous_variant
	PHYCAscaffold_1	111419	C	A	495.69	0/0	0/0	0/0	0/1	0/0	Exon_PHYCAscaffold_1_111247_111475	524845	synonymous_variant
	PHYCAscaffold_1	111449	G	A	477.69	0/0	0/0	0/0	0/1	0/0	Exon_PHYCAscaffold_1_111247_111475	524845	synonymous_variant
	PHYCAscaffold_1	111549	A	G	5563.9	1/1	0/0	1/1	1/1	0/1	Exon_PHYCAscaffold_1_111546_111641	524845	synonymous_variant
	PHYCAscaffold_1	111591	G	A	789.69	0/1	0/0	0/0	0/0	0/0	Exon_PHYCAscaffold_1_111546_111641	524845	synonymous_variant
	PHYCAscaffold_1	111618	G	A	689.69	0/1	0/0	0/0	0/0	0/0	Exon_PHYCAscaffold_1_111546_111641	524845	synonymous_variant
	PHYCAscaffold_1	111722	G	A	407.69	0/0	0/0	0/0	0/0	0/1	Exon_PHYCAscaffold_1_111719_111817	524845	synonymous_variant
	PHYCAscaffold_1	111752	G	A	1143.9	0/0	1/1	0/0	0/0	0/1	Exon_PHYCAscaffold_1_111719_111817	524845	synonymous_variant
	PHYCAscaffold_1	111788	A	T	429.69	0/1	0/0	0/0	0/0	0/0	Exon_PHYCAscaffold_1_111719_111817	524845	synonymous_variant
	PHYCAscaffold_1	112158	C	T	449.69	0/1	0/0	0/0	0/0	0/0	Exon_PHYCAscaffold_1_112081_112212	557914	synonymous_variant
	PHYCAscaffold_1	112161	A	T	2880.7	0/1	1/1	0/0	0/1	0/1	Exon_PHYCAscaffold_1_112081_112212	557914	synonymous_variant
	PHYCAscaffold_1	112322	A	C	3893.7	0/1	1/1	0/0	0/1	0/1	Exon_PHYCAscaffold_1_112281_112838	557914	synonymous_variant
	PHYCAscaffold_1	112325	T	C	3906.7	0/1	1/1	0/0	0/1	0/1	Exon_PHYCAscaffold_1_112281_112838	557914	synonymous_variant
	PHYCAscaffold_1	112418	G	A	265.69	0/0	0/0	0/0	0/0	0/1	Exon_PHYCAscaffold_1_112281_112838	557914	synonymous_variant
	PHYCAscaffold_1	112445	C	T	3308.7	0/1	0/0	1/1	0/1	0/1	Exon_PHYCAscaffold_1_112281_112838	557914	synonymous_variant
	PHYCAscaffold_1	112454	G	A	3348.7	0/1	0/0	1/1	0/1	0/1	Exon_PHYCAscaffold_1_112281_112838	557914	synonymous_variant
	PHYCAscaffold_1	112568	G	T	2419.9	0/0	0/0	1/1	0/0	0/1	Exon_PHYCAscaffold_1_112281_112838	557914	synonymous_variant
	PHYCAscaffold_1	112583	C	T	1398.9	0/0	1/1	0/0	0/0	0/1	Exon_PHYCAscaffold_1_112281_112838	557914	synonymous_variant
	PHYCAscaffold_1	112643	G	A	1517.9	0/0	1/1	0/0	0/0	0/1	Exon_PHYCAscaffold_1_112281_112838	557914	synonymous_variant
	PHYCAscaffold_1	112673	C	G	1529.9	0/0	1/1	0/0	0/0	0/1	Exon_PHYCAscaffold_1_112281_112838	557914	synonymous_variant
	PHYCAscaffold_1	112697	G	T	7331.68	1/1	1/1	1/1	1/1	1/1	Exon_PHYCAscaffold_1_112281_112838	557914	synonymous_variant
	PHYCAscaffold_1	112763	G	A	3671.46	0/0	1/1	1/1	0/0	1/1	Exon_PHYCAscaffold_1_112281_112838	557914	synonymous_variant
	PHYCAscaffold_1	112802	T	C	4345.9	0/0	1/1	1/1	0/1	1/1	Exon_PHYCAscaffold_1_112281_112838	557914	synonymous_variant
	PHYCAscaffold_1	113140	C	T	4030.9	0/0	1/1	1/1	0/1	1/1	Exon_PHYCAscaffold_1_113133_114353	531464	missense_variant
	PHYCAscaffold_1	113220	G	A	1792.9	0/0	0/0	1/1	0/0	0/1	Exon_PHYCAscaffold_1_113133_114353	531464	synonymous_variant
	PHYCAscaffold_1	113247	G	A	900.9	0/0	1/1	0/0	0/0	0/1	Exon_PHYCAscaffold_1_113133_114353	531464	synonymous_variant
	PHYCAscaffold_1	113306	G	A	1584.9	0/0	1/1	0/0	0/0	0/1	Exon_PHYCAscaffold_1_113133_114353	531464	synonymous_variant
	PHYCAscaffold_1	113338	C	T	603.69	0/0	0/0	0/0	0/1	0/0	Exon_PHYCAscaffold_1_113133_114353	531464	missense_variant
	PHYCAscaffold_1	113400	T	C	254.69	0/0	0/0	0/0	0/0	0/1	Exon_PHYCAscaffold_1_113133_114353	531464	synonymous_variant
	PHYCAscaffold_1	113424	T	C	4772.9	0/0	1/1	1/1	0/1	1/1	Exon_PHYCAscaffold_1_113133_114353	531464	synonymous_variant
	PHYCAscaffold_1	113433	T	A	4549.9	0/0	1/1	1/1	0/1	1/1	Exon_PHYCAscaffold_1_113133_114353	531464	synonymous_variant
	PHYCAscaffold_1	113463	T	A	282.69	0/0	0/0	0/0	0/0	0/1	Exon_PHYCAscaffold_1_113133_114353	531464	synonymous_variant
	PHYCAscaffold_1	113520	C	G	5461.9	0/0	1/1	1/1	0/1	1/1	Exon_PHYCAscaffold_1_113133_114353	531464	synonymous_variant
	PHYCAscaffold_1	113524	A	G	5593.9	0/0	1/1	1/1	0/1	1/1	Exon_PHYCAscaffold_1_113133_114353	531464	missense_variant
	PHYCAscaffold_1	113547	T	C	4979.48	0/0	1/1	1/1	0/1	0/1	Exon_PHYCAscaffold_1_113133_114353	531464	synonymous_variant
	PHYCAscaffold_1	113577	G	A	5234.9	0/0	1/1	1/1	0/1	1/1	Exon_PHYCAscaffold_1_113133_114353	531464	synonymous_variant
	PHYCAscaffold_1	113586	A	C	1777.9	0/0	1/1	0/0	0/0	0/1	Exon_PHYCAscaffold_1_113133_114353	531464	synonymous_variant
	PHYCAscaffold_1	113602	A	G	455.69	0/0	0/0	0/0	0/0	0/1	Exon_PHYCAscaffold_1_113133_114353	531464	missense_variant
	PHYCAscaffold_1	113664	T	A,C	3687.9	0/0	1/1	2/2	0/1	1/2	Exon_PHYCAscaffold_1_113133_114353	531464	synonymous_variant
	PHYCAscaffold_1	113702	A	G	4204.9	0/0	1/1	1/1	0/1	1/1	Exon_PHYCAscaffold_1_113133_114353	531464	missense_variant
	PHYCAscaffold_1	113718	A	C	1872.48	0/0	1/1	0/0	0/1	0/1	Exon_PHYCAscaffold_1_113133_114353	531464	synonymous_variant
	PHYCAscaffold_1	113729	C	A	152.69	0/0	0/0	0/0	0/0	0/1	Exon_PHYCAscaffold_1_113133_114353	531464	missense_variant
	PHYCAscaffold_1	113763	G	A	1700.9	0/0	0/0	1/1	0/0	0/1	Exon_PHYCAscaffold_1_113133_114353	531464	synonymous_variant
	PHYCAscaffold_1	113787	C	G	5343.9	0/0	1/1	1/1	0/1	1/1	Exon_PHYCAscaffold_1_113133_114353	531464	synonymous_variant
	PHYCAscaffold_1	113841	C	G	3493.68	0/0	1/1	1/1	0/0	0/1	Exon_PHYCAscaffold_1_113133_114353	531464	missense_variant
	PHYCAscaffold_1	113846	C	A	4934.9	0/0	1/1	1/1	0/1	1/1	Exon_PHYCAscaffold_1_113133_114353	531464	missense_variant
	PHYCAscaffold_1	113854	A	G	4341.46	0/0	1/1	1/1	0/0	1/1	Exon_PHYCAscaffold_1_113133_114353	531464	missense_variant
	PHYCAscaffold_1	113895	T	C	2025.9	0/0	1/1	0/0	0/0	0/1	Exon_PHYCAscaffold_1_113133_114353	531464	synonymous_variant
	PHYCAscaffold_1	113934	G	A	243	0/0	0/0	./.	0/0	0/1	Exon_PHYCAscaffold_1_113133_114353	531464	synonymous_variant
	PHYCAscaffold_1	113938	G	A	2367.74	0/0	0/0	1/1	0/1	0/1	Exon_PHYCAscaffold_1_113133_114353	531464	missense_variant
	PHYCAscaffold_1	113979	T	C	1990.48	0/0	0/0	1/1	0/1	0/1	Exon_PHYCAscaffold_1_113133_114353	531464	synonymous_variant
	PHYCAscaffold_1	114000	C	T	1971.9	0/0	0/0	1/1	0/0	0/1	Exon_PHYCAscaffold_1_113133_114353	531464	synonymous_variant
	PHYCAscaffold_1	114001	G	A	2206.9	0/0	1/1	0/0	0/0	0/1	Exon_PHYCAscaffold_1_113133_114353	531464	missense_variant
	PHYCAscaffold_1	114028	A	G	6323.17	0/1	1/1	1/1	0/1	1/1	Exon_PHYCAscaffold_1_113133_114353	531464	missense_variant
	PHYCAscaffold_1	114029	C	T	2576.9	0/0	1/1	0/0	0/0	0/1	Exon_PHYCAscaffold_1_113133_114353	531464	missense_variant
	PHYCAscaffold_1	114080	G	C	2362.9	0/0	0/0	1/1	0/0	0/1	Exon_PHYCAscaffold_1_113133_114353	531464	missense_variant
	PHYCAscaffold_1	114138	C	T	524.69	0/0	0/0	0/0	0/1	0/0	Exon_PHYCAscaffold_1_113133_114353	531464	synonymous_variant
	PHYCAscaffold_1	114156	T	C	1373.9	0/0	1/1	0/0	0/0	0/1	Exon_PHYCAscaffold_1_113133_114353	531464	synonymous_variant
	PHYCAscaffold_1	114178	G	A	566.71	0/1	0/0	0/0	0/0	0/0	Exon_PHYCAscaffold_1_113133_114353	531464	missense_variant
	PHYCAscaffold_1	114184	A	G	1726.9	0/0	0/0	1/1	0/0	0/1	Exon_PHYCAscaffold_1_113133_114353	531464	missense_variant
	PHYCAscaffold_1	114224	C	G	1520.9	0/0	1/1	0/0	0/0	0/1	Exon_PHYCAscaffold_1_113133_114353	531464	missense_variant
	PHYCAscaffold_1	114267	G	T	2530.7	0/1	1/1	0/0	0/1	0/1	Exon_PHYCAscaffold_1_113133_114353	531464	synonymous_variant
	PHYCAscaffold_1	114813	G	A	1552.17	0/1	0/0	0/0	0/1	0/0	Exon_PHYCAscaffold_1_114782_115158	531464	synonymous_variant
	PHYCAscaffold_1	114836	C	T	1641.9	0/0	1/1	0/0	0/0	0/1	Exon_PHYCAscaffold_1_114782_115158	531464	missense_variant
	PHYCAscaffold_1	114840	A	G	1637.17	0/1	0/0	0/0	0/1	0/0	Exon_PHYCAscaffold_1_114782_115158	531464	synonymous_variant
	PHYCAscaffold_1	114849	A	T	1483.9	0/0	1/1	0/0	0/0	0/1	Exon_PHYCAscaffold_1_114782_115158	531464	synonymous_variant
	PHYCAscaffold_1	114858	C	T	3645.7	0/1	1/1	0/0	0/1	0/1	Exon_PHYCAscaffold_1_114782_115158	531464	synonymous_variant
	PHYCAscaffold_1	114862	G	A	1529.9	0/0	1/1	0/0	0/0	0/1	Exon_PHYCAscaffold_1_114782_115158	531464	missense_variant
	PHYCAscaffold_1	114879	A	G	3539.7	0/1	1/1	0/0	0/1	0/1	Exon_PHYCAscaffold_1_114782_115158	531464	synonymous_variant
	PHYCAscaffold_1	114894	A	C	1700.9	0/0	1/1	0/0	0/0	0/1	Exon_PHYCAscaffold_1_114782_115158	531464	synonymous_variant
	PHYCAscaffold_1	114901	G	T	1620.9	0/0	1/1	0/0	0/0	0/1	Exon_PHYCAscaffold_1_114782_115158	531464	missense_variant
	PHYCAscaffold_1	114944	G	A	291.69	0/0	0/0	0/0	0/0	0/1	Exon_PHYCAscaffold_1_114782_115158	531464	missense_variant
	PHYCAscaffold_1	114948	C	T	1361.17	0/1	0/0	0/0	0/1	0/0	Exon_PHYCAscaffold_1_114782_115158	531464	synonymous_variant
	PHYCAscaffold_1	115017	C	T	5104.9	1/1	1/1	0/0	1/1	0/1	Exon_PHYCAscaffold_1_114782_115158	531464	synonymous_variant
	PHYCAscaffold_1	115020	A	G	7428.68	1/1	1/1	1/1	1/1	1/1	Exon_PHYCAscaffold_1_114782_115158	531464	synonymous_variant
	PHYCAscaffold_1	115029	A	G	2258.9	0/0	0/0	1/1	0/0	0/1	Exon_PHYCAscaffold_1_114782_115158	531464	synonymous_variant
	PHYCAscaffold_1	115086	G	A	1951.9	0/0	0/0	1/1	0/0	0/1	Exon_PHYCAscaffold_1_114782_115158	531464	synonymous_variant
	PHYCAscaffold_1	115104	A	G	3130.7	0/1	0/0	1/1	0/1	0/1	Exon_PHYCAscaffold_1_114782_115158	531464	synonymous_variant
	PHYCAscaffold_1	115116	T	C	2798.7	0/1	0/0	1/1	0/1	0/1	Exon_PHYCAscaffold_1_114782_115158	531464	synonymous_variant
	PHYCAscaffold_1	115134	C	T	2080.9	0/0	1/1	0/0	0/0	0/1	Exon_PHYCAscaffold_1_114782_115158	531464	synonymous_variant
	PHYCAscaffold_1	115260	C	G	858.9	0/0	1/1	0/0	0/0	0/1	Exon_PHYCAscaffold_1_115222_115343	531464	synonymous_variant
	PHYCAscaffold_1	115317	C	G	532.69	0/0	0/0	0/0	0/1	0/0	Exon_PHYCAscaffold_1_115222_115343	531464	synonymous_variant
	PHYCAscaffold_1	115740	G	C	6521.68	1/1	1/1	1/1	1/1	1/1	Exon_PHYCAscaffold_1_115726_115914	96238	synonymous_variant
	PHYCAscaffold_1	115749	G	A	1206.9	0/0	1/1	0/0	0/0	0/1	Exon_PHYCAscaffold_1_115726_115914	96238	missense_variant
	PHYCAscaffold_1	115833	A	G	620.69	0/1	0/0	0/0	0/0	0/0	Exon_PHYCAscaffold_1_115726_115914	96238	synonymous_variant
	PHYCAscaffold_1	115872	T	G	534.69	0/1	0/0	0/0	0/0	0/0	Exon_PHYCAscaffold_1_115726_115914	96238	synonymous_variant
	PHYCAscaffold_1	116061	C	G	4074.68	1/1	1/1	1/1	1/1	1/1	Exon_PHYCAscaffold_1_116047_116186	537960	missense_variant
	PHYCAscaffold_1	116089	C	A	2667.9	1/1	1/1	0/0	1/1	0/1	Exon_PHYCAscaffold_1_116047_116186	537960	missense_variant
	PHYCAscaffold_1	116392	A	G	5950.69	1/1	1/1	1/1	1/1	0/1	Exon_PHYCAscaffold_1_116266_116437	537960	synonymous_variant
	PHYCAscaffold_1	116437	G	T	2323.7	0/1	1/1	0/0	0/1	0/1	Exon_PHYCAscaffold_1_116266_116437	537960	stop_lost&splice_region_variant
	PHYCAscaffold_1	117004	G	A	234.17	0/0	0/0	0/0	0/1	0/1	Exon_PHYCAscaffold_1_116890_117132	97171	synonymous_variant
	PHYCAscaffold_1	117055	A	G	5764.68	1/1	1/1	1/1	1/1	1/1	Exon_PHYCAscaffold_1_116890_117132	97171	synonymous_variant
	PHYCAscaffold_1	117061	A	C	2491.7	0/1	1/1	0/0	0/1	0/1	Exon_PHYCAscaffold_1_116890_117132	97171	synonymous_variant
	PHYCAscaffold_1	117214	C	T	4600.9	1/1	1/1	0/0	1/1	0/1	Exon_PHYCAscaffold_1_117211_117271	97171	synonymous_variant
	PHYCAscaffold_1	117250	A	G	2807.46	0/0	0/0	1/1	0/0	1/1	Exon_PHYCAscaffold_1_117211_117271	97171	synonymous_variant
	PHYCAscaffold_1	117374	G	A	320.69	0/0	0/0	0/0	0/0	0/1	Exon_PHYCAscaffold_1_117357_117658	97171	synonymous_variant
	PHYCAscaffold_1	117404	A	G	2884.7	0/1	1/1	0/0	0/1	0/1	Exon_PHYCAscaffold_1_117357_117658	97171	synonymous_variant
	PHYCAscaffold_1	117428	G	A	327.69	0/0	0/0	0/0	0/0	0/1	Exon_PHYCAscaffold_1_117357_117658	97171	synonymous_variant
	PHYCAscaffold_1	117440	G	A	2625.7	0/1	1/1	0/0	0/1	0/1	Exon_PHYCAscaffold_1_117357_117658	97171	synonymous_variant
	PHYCAscaffold_1	117500	G	A	300.69	0/0	0/0	0/0	0/0	0/1	Exon_PHYCAscaffold_1_117357_117658	97171	synonymous_variant
	PHYCAscaffold_1	117590	G	A	2089.48	0/1	0/0	1/1	0/0	0/1	Exon_PHYCAscaffold_1_117357_117658	97171	synonymous_variant
	PHYCAscaffold_1	117996	C	T	1563.7	0/1	1/1	0/0	0/1	0/1	Exon_PHYCAscaffold_1_117955_118235	537964	synonymous_variant
	PHYCAscaffold_1	118011	A	G	602.17	0/0	0/0	0/0	0/1	0/1	Exon_PHYCAscaffold_1_117955_118235	537964	synonymous_variant
	PHYCAscaffold_1	118088	G	A	279.69	0/0	0/0	0/0	0/0	0/1	Exon_PHYCAscaffold_1_117955_118235	537964	missense_variant
	PHYCAscaffold_1	118092	C	T	696.69	0/0	0/0	0/0	0/1	0/0	Exon_PHYCAscaffold_1_117955_118235	537964	synonymous_variant
	PHYCAscaffold_1	118101	A	G	738.69	0/0	0/0	0/0	0/1	0/0	Exon_PHYCAscaffold_1_117955_118235	537964	synonymous_variant
	PHYCAscaffold_1	118349	A	G	2683.7	0/1	1/1	0/0	0/1	0/1	Exon_PHYCAscaffold_1_118304_118363	537964	synonymous_variant
	PHYCAscaffold_1	118482	T	C	2126.48	0/1	0/0	1/1	0/0	0/1	Exon_PHYCAscaffold_1_118437_118623	537964	synonymous_variant
	PHYCAscaffold_1	118510	A	G	276.69	0/0	0/0	0/0	0/1	0/0	Exon_PHYCAscaffold_1_118437_118623	537964	missense_variant
	PHYCAscaffold_1	118554	T	G	2416.48	0/1	0/0	1/1	0/0	0/1	Exon_PHYCAscaffold_1_118437_118623	537964	synonymous_variant
	PHYCAscaffold_1	118847	A	C	324.69	0/0	0/0	0/0	0/1	0/0	Exon_PHYCAscaffold_1_118837_119007	537964	missense_variant
	PHYCAscaffold_1	118905	G	A	2971.7	0/1	0/0	1/1	0/1	0/1	Exon_PHYCAscaffold_1_118837_119007	537964	synonymous_variant
	PHYCAscaffold_1	119178	C	T	3083.7	0/1	1/1	0/0	0/1	0/1	Exon_PHYCAscaffold_1_119136_120464	524849	synonymous_variant
	PHYCAscaffold_1	119199	A	G	4340.7	0/1	0/0	1/1	0/1	0/1	Exon_PHYCAscaffold_1_119136_120464	524849	synonymous_variant
	PHYCAscaffold_1	119223	T	C	6906.69	1/1	1/1	1/1	0/1	1/1	Exon_PHYCAscaffold_1_119136_120464	524849	synonymous_variant
	PHYCAscaffold_1	119310	A	G	3095.48	0/1	0/0	1/1	0/0	0/1	Exon_PHYCAscaffold_1_119136_120464	524849	synonymous_variant
	PHYCAscaffold_1	119334	C	T	2218.7	0/1	1/1	0/0	0/1	0/1	Exon_PHYCAscaffold_1_119136_120464	524849	synonymous_variant
	PHYCAscaffold_1	119370	A	G	337.69	0/0	0/0	0/0	0/1	0/0	Exon_PHYCAscaffold_1_119136_120464	524849	synonymous_variant
	PHYCAscaffold_1	119433	C	T	340.69	0/0	0/0	0/0	0/1	0/0	Exon_PHYCAscaffold_1_119136_120464	524849	synonymous_variant
	PHYCAscaffold_1	119463	C	T	3370.7	0/1	1/1	0/0	0/1	0/1	Exon_PHYCAscaffold_1_119136_120464	524849	synonymous_variant
	PHYCAscaffold_1	119509	T	C	3207.75	0/1	1/1	0/0	0/1	0/1	Exon_PHYCAscaffold_1_119136_120464	524849	missense_variant
	PHYCAscaffold_1	119556	C	A	2453.7	0/1	1/1	0/0	0/1	0/1	Exon_PHYCAscaffold_1_119136_120464	524849	synonymous_variant
	PHYCAscaffold_1	119631	A	G	438.69	0/0	0/0	0/0	0/0	0/1	Exon_PHYCAscaffold_1_119136_120464	524849	synonymous_variant
	PHYCAscaffold_1	119702	A	T	5109.17	1/1	1/1	1/1	0/1	0/1	Exon_PHYCAscaffold_1_119136_120464	524849	missense_variant
	PHYCAscaffold_1	119742	G	A	5967.69	1/1	1/1	1/1	1/1	0/1	Exon_PHYCAscaffold_1_119136_120464	524849	synonymous_variant
	PHYCAscaffold_1	119841	C	A	2701.48	0/1	0/0	1/1	0/0	0/1	Exon_PHYCAscaffold_1_119136_120464	524849	missense_variant
	PHYCAscaffold_1	119847	C	T	2579.48	0/1	0/0	1/1	0/0	0/1	Exon_PHYCAscaffold_1_119136_120464	524849	synonymous_variant
	PHYCAscaffold_1	119864	G	T	2631.7	0/1	1/1	0/0	0/1	0/1	Exon_PHYCAscaffold_1_119136_120464	524849	missense_variant
	PHYCAscaffold_1	119901	T	C	3036.7	0/1	1/1	0/0	0/1	0/1	Exon_PHYCAscaffold_1_119136_120464	524849	synonymous_variant
	PHYCAscaffold_1	119952	T	A	2084.48	0/1	0/0	1/1	0/0	0/1	Exon_PHYCAscaffold_1_119136_120464	524849	synonymous_variant
	PHYCAscaffold_1	119967	C	A	439.69	0/0	0/0	0/0	0/1	0/0	Exon_PHYCAscaffold_1_119136_120464	524849	missense_variant
	PHYCAscaffold_1	120035	C	T	2080.48	0/1	0/0	1/1	0/0	0/1	Exon_PHYCAscaffold_1_119136_120464	524849	missense_variant
	PHYCAscaffold_1	120042	T	C	264.69	0/0	0/0	0/0	0/0	0/1	Exon_PHYCAscaffold_1_119136_120464	524849	synonymous_variant
	PHYCAscaffold_1	120072	T	G	2588.7	0/1	1/1	0/0	0/1	0/1	Exon_PHYCAscaffold_1_119136_120464	524849	synonymous_variant
	PHYCAscaffold_1	120075	G	A	2212.48	0/1	0/0	1/1	0/0	0/1	Exon_PHYCAscaffold_1_119136_120464	524849	synonymous_variant
	PHYCAscaffold_1	120090	C	T	2375.48	0/1	0/0	1/1	0/0	0/1	Exon_PHYCAscaffold_1_119136_120464	524849	synonymous_variant
	PHYCAscaffold_1	120131	C	T	2215.7	0/1	1/1	0/0	0/1	0/1	Exon_PHYCAscaffold_1_119136_120464	524849	missense_variant
	PHYCAscaffold_1	120198	G	A	564.69	0/0	0/0	0/0	0/1	0/0	Exon_PHYCAscaffold_1_119136_120464	524849	synonymous_variant
	PHYCAscaffold_1	120229	A	G	3395.7	0/1	0/0	1/1	0/1	0/1	Exon_PHYCAscaffold_1_119136_120464	524849	missense_variant
	PHYCAscaffold_1	120266	G	A	2257.48	0/1	0/0	1/1	0/0	0/1	Exon_PHYCAscaffold_1_119136_120464	524849	synonymous_variant
	PHYCAscaffold_1	120312	T	C	5176.69	1/1	1/1	1/1	0/1	1/1	Exon_PHYCAscaffold_1_119136_120464	524849	synonymous_variant
	PHYCAscaffold_1	120357	C	T	467.69	0/0	0/0	0/0	0/1	0/0	Exon_PHYCAscaffold_1_119136_120464	524849	synonymous_variant
	PHYCAscaffold_1	120385	G	A	5392.68	1/1	1/1	1/1	1/1	1/1	Exon_PHYCAscaffold_1_119136_120464	524849	missense_variant
	PHYCAscaffold_1	120966	C	T	3314.7	0/1	0/0	1/1	0/1	0/1	Exon_PHYCAscaffold_1_120955_120969	524849	missense_variant
	PHYCAscaffold_1	124381	C	A	46.22	./.	./.	./.	./.	./.	Exon_PHYCAscaffold_1_124300_125493	97146	synonymous_variant
	PHYCAscaffold_1	124411	A	C	38.89	./.	./.	./.	./.	./.	Exon_PHYCAscaffold_1_124300_125493	97146	synonymous_variant
	PHYCAscaffold_1	124421	T	C	87.29	./.	./.	./.	0/0	./.	Exon_PHYCAscaffold_1_124300_125493	97146	missense_variant
	PHYCAscaffold_1	124446	A	C	580.18	./.	./.	./.	./.	./.	Exon_PHYCAscaffold_1_124300_125493	97146	missense_variant
	PHYCAscaffold_1	124459	T	C	361.72	./.	./.	./.	./.	./.	Exon_PHYCAscaffold_1_124300_125493	97146	synonymous_variant
	PHYCAscaffold_1	124476	T	C	64.77	./.	0/0	./.	./.	./.	Exon_PHYCAscaffold_1_124300_125493	97146	missense_variant
	PHYCAscaffold_1	124486	C	T	123.21	./.	0/0	./.	./.	./.	Exon_PHYCAscaffold_1_124300_125493	97146	synonymous_variant
	PHYCAscaffold_1	124532	A	G	271.04	./.	./.	./.	./.	./.	Exon_PHYCAscaffold_1_124300_125493	97146	missense_variant
	PHYCAscaffold_1	124543	C	T	121.13	./.	./.	./.	./.	./.	Exon_PHYCAscaffold_1_124300_125493	97146	synonymous_variant
	PHYCAscaffold_1	124552	G	A	133.62	./.	./.	./.	./.	./.	Exon_PHYCAscaffold_1_124300_125493	97146	synonymous_variant
	PHYCAscaffold_1	124569	C	T	149.55	./.	./.	./.	./.	./.	Exon_PHYCAscaffold_1_124300_125493	97146	missense_variant
	PHYCAscaffold_1	124577	G	T	246.28	./.	./.	./.	./.	./.	Exon_PHYCAscaffold_1_124300_125493	97146	missense_variant
	PHYCAscaffold_1	124582	G	T	270.52	./.	./.	./.	./.	./.	Exon_PHYCAscaffold_1_124300_125493	97146	synonymous_variant
	PHYCAscaffold_1	124618	G	A	82.75	./.	./.	./.	./.	./.	Exon_PHYCAscaffold_1_124300_125493	97146	synonymous_variant
	PHYCAscaffold_1	124645	C	A	182.3	./.	./.	./.	./.	./.	Exon_PHYCAscaffold_1_124300_125493	97146	synonymous_variant
	PHYCAscaffold_1	124654	C	T	176.65	./.	./.	./.	./.	./.	Exon_PHYCAscaffold_1_124300_125493	97146	synonymous_variant
	PHYCAscaffold_1	124688	A	G	136.8	./.	./.	./.	./.	./.	Exon_PHYCAscaffold_1_124300_125493	97146	missense_variant
	PHYCAscaffold_1	124718	G	A	99.93	./.	./.	./.	./.	./.	Exon_PHYCAscaffold_1_124300_125493	97146	missense_variant
	PHYCAscaffold_1	124726	T	C	46.6	./.	./.	./.	./.	./.	Exon_PHYCAscaffold_1_124300_125493	97146	synonymous_variant
	PHYCAscaffold_1	124741	A	G	99.69	./.	./.	./.	./.	./.	Exon_PHYCAscaffold_1_124300_125493	97146	synonymous_variant
	PHYCAscaffold_1	124831	T	A	46.65	./.	./.	./.	./.	./.	Exon_PHYCAscaffold_1_124300_125493	97146	synonymous_variant
	PHYCAscaffold_1	124839	G	A	46.65	./.	./.	./.	./.	./.	Exon_PHYCAscaffold_1_124300_125493	97146	missense_variant
	PHYCAscaffold_1	124854	T	C	185.51	./.	./.	./.	./.	./.	Exon_PHYCAscaffold_1_124300_125493	97146	missense_variant
	PHYCAscaffold_1	124873	G	A	311.86	./.	./.	./.	./.	./.	Exon_PHYCAscaffold_1_124300_125493	97146	synonymous_variant
	PHYCAscaffold_1	124904	T	C	1316.73	./.	./.	1/1	./.	./.	Exon_PHYCAscaffold_1_124300_125493	97146	missense_variant
	PHYCAscaffold_1	124939	G	A	107.6	0/1	0/0	0/0	0/0	./.	Exon_PHYCAscaffold_1_124300_125493	97146	synonymous_variant
	PHYCAscaffold_1	124960	C	T	166.28	0/1	./.	0/0	0/0	./.	Exon_PHYCAscaffold_1_124300_125493	97146	synonymous_variant
	PHYCAscaffold_1	124968	A	G	526.14	0/0	./.	0/1	./.	./.	Exon_PHYCAscaffold_1_124300_125493	97146	missense_variant
	PHYCAscaffold_1	124977	A	G	535.62	0/0	./.	0/1	./.	./.	Exon_PHYCAscaffold_1_124300_125493	97146	missense_variant
	PHYCAscaffold_1	125053	C	A	2405.93	0/1	1/1	0/1	./.	0/1	Exon_PHYCAscaffold_1_124300_125493	97146	synonymous_variant
	PHYCAscaffold_1	125098	G	A	1943.53	0/1	0/1	0/1	./.	0/1	Exon_PHYCAscaffold_1_124300_125493	97146	synonymous_variant
	PHYCAscaffold_1	125100	A	G	1265.56	0/1	0/1	0/1	./.	0/1	Exon_PHYCAscaffold_1_124300_125493	97146	missense_variant
	PHYCAscaffold_1	125135	A	C	644.5	0/1	0/1	./.	0/0	0/1	Exon_PHYCAscaffold_1_124300_125493	97146	missense_variant
	PHYCAscaffold_1	125146	G	A	667.5	0/1	./.	./.	0/0	0/1	Exon_PHYCAscaffold_1_124300_125493	97146	synonymous_variant
	PHYCAscaffold_1	125167	C	A	520.92	0/1	./.	./.	0/0	0/0	Exon_PHYCAscaffold_1_124300_125493	97146	missense_variant
	PHYCAscaffold_1	125173	C	T	529.31	0/1	./.	./.	0/0	0/1	Exon_PHYCAscaffold_1_124300_125493	97146	synonymous_variant
	PHYCAscaffold_1	125181	C	T	254.25	0/1	./.	0/1	0/0	0/1	Exon_PHYCAscaffold_1_124300_125493	97146	missense_variant
	PHYCAscaffold_1	125263	A	G	408.81	./.	./.	./.	./.	./.	Exon_PHYCAscaffold_1_124300_125493	97146	synonymous_variant
	PHYCAscaffold_1	125266	G	A	166.91	./.	./.	0/0	./.	./.	Exon_PHYCAscaffold_1_124300_125493	97146	synonymous_variant
	PHYCAscaffold_1	125317	C	A,T	184.91	0/0	./.	0/2	./.	0/0	Exon_PHYCAscaffold_1_124300_125493	97146	synonymous_variant
	PHYCAscaffold_1	125320	G	A	242.44	0/0	./.	0/1	./.	0/0	Exon_PHYCAscaffold_1_124300_125493	97146	synonymous_variant
	PHYCAscaffold_1	125338	A	G	1290.23	0/1	0/1	1/1	0/1	./.	Exon_PHYCAscaffold_1_124300_125493	97146	synonymous_variant
	PHYCAscaffold_1	125353	C	A	547.1	0/1	0/1	0/1	0/0	0/0	Exon_PHYCAscaffold_1_124300_125493	97146	synonymous_variant
	PHYCAscaffold_1	126149	C	T	55.54	0/0	0/0	./.	0/0	./.	Exon_PHYCAscaffold_1_126124_126386	71195	missense_variant
	PHYCAscaffold_1	126157	A	G	2033.94	1/1	1/1	./.	1/1	./.	Exon_PHYCAscaffold_1_126124_126386	71195	synonymous_variant
	PHYCAscaffold_1	126181	T	C	2280.19	1/1	1/1	./.	1/1	./.	Exon_PHYCAscaffold_1_126124_126386	71195	synonymous_variant
	PHYCAscaffold_1	126209	G	A	1124.65	1/1	1/1	./.	0/1	./.	Exon_PHYCAscaffold_1_126124_126386	71195	missense_variant
	PHYCAscaffold_1	126238	G	A	698.94	./.	./.	./.	0/1	./.	Exon_PHYCAscaffold_1_126124_126386	71195	synonymous_variant
	PHYCAscaffold_1	126248	G	A	865.87	./.	./.	./.	./.	./.	Exon_PHYCAscaffold_1_126124_126386	71195	missense_variant
	PHYCAscaffold_1	126265	C	A	143.69	./.	./.	./.	./.	./.	Exon_PHYCAscaffold_1_126124_126386	71195	synonymous_variant
	PHYCAscaffold_1	126379	C	T	258.29	0/1	0/0	0/0	0/0	0/0	Exon_PHYCAscaffold_1_126124_126386	71195	synonymous_variant
	PHYCAscaffold_1	126454	G	C,T	2116.94	./.	1/2	0/2	0/2	0/2	Exon_PHYCAscaffold_1_126435_126636	71195	synonymous_variant
	PHYCAscaffold_1	126508	C	T	451.78	./.	0/1	0/1	./.	./.	Exon_PHYCAscaffold_1_126435_126636	71195	synonymous_variant
	PHYCAscaffold_1	126550	T	G	43.03	./.	./.	./.	./.	./.	Exon_PHYCAscaffold_1_126435_126636	71195	synonymous_variant
	PHYCAscaffold_1	126561	T	A	43.54	./.	./.	./.	./.	./.	Exon_PHYCAscaffold_1_126435_126636	71195	missense_variant
	PHYCAscaffold_1	126563	C	T	686.81	./.	./.	./.	./.	./.	Exon_PHYCAscaffold_1_126435_126636	71195	missense_variant
	PHYCAscaffold_1	128923	C	T	281.62	./.	./.	./.	./.	./.	Exon_PHYCAscaffold_1_128869_129061	4125	synonymous_variant
	PHYCAscaffold_1	128926	G	A	1247.8	./.	./.	./.	./.	./.	Exon_PHYCAscaffold_1_128869_129061	4125	synonymous_variant
	PHYCAscaffold_1	128938	C	T	502.93	./.	./.	./.	./.	./.	Exon_PHYCAscaffold_1_128869_129061	4125	synonymous_variant
	PHYCAscaffold_1	129001	C	T	48.42	./.	0/0	./.	./.	0/0	Exon_PHYCAscaffold_1_128869_129061	4125	synonymous_variant
	PHYCAscaffold_1	129055	T	A	230.73	./.	./.	./.	./.	0/0	Exon_PHYCAscaffold_1_128869_129061	4125	synonymous_variant
	PHYCAscaffold_1	129133	C	T	900.89	./.	./.	./.	./.	./.	Exon_PHYCAscaffold_1_129122_129389	4125	synonymous_variant
	PHYCAscaffold_1	129154	C	T	76.67	./.	./.	./.	./.	./.	Exon_PHYCAscaffold_1_129122_129389	4125	synonymous_variant
	PHYCAscaffold_1	129178	A	G	40.2	./.	./.	./.	./.	./.	Exon_PHYCAscaffold_1_129122_129389	4125	synonymous_variant
	PHYCAscaffold_1	129182	G	C	113.91	./.	./.	./.	0/0	./.	Exon_PHYCAscaffold_1_129122_129389	4125	missense_variant
	PHYCAscaffold_1	129238	A	G	504.01	./.	./.	./.	0/1	./.	Exon_PHYCAscaffold_1_129122_129389	4125	synonymous_variant
	PHYCAscaffold_1	129253	A	C	603.66	./.	./.	./.	0/1	./.	Exon_PHYCAscaffold_1_129122_129389	4125	synonymous_variant
	PHYCAscaffold_1	129459	T	C	303.8	./.	./.	./.	./.	./.	Exon_PHYCAscaffold_1_129434_129529	4125	synonymous_variant
	PHYCAscaffold_1	129889	G	A	304.05	./.	./.	./.	./.	./.	Exon_PHYCAscaffold_1_129876_130227	4125	synonymous_variant
	PHYCAscaffold_1	129904	G	A	1752.68	0/1	1/1	0/1	1/1	./.	Exon_PHYCAscaffold_1_129876_130227	4125	synonymous_variant
	PHYCAscaffold_1	130024	C	T	859.45	0/1	0/0	0/1	0/0	1/1	Exon_PHYCAscaffold_1_129876_130227	4125	synonymous_variant
	PHYCAscaffold_1	130177	A	T	96.84	0/0	0/0	0/0	./.	./.	Exon_PHYCAscaffold_1_129876_130227	4125	synonymous_variant
	PHYCAscaffold_1	130210	C	T	106.15	0/1	0/0	0/0	0/0	./.	Exon_PHYCAscaffold_1_129876_130227	4125	synonymous_variant
	PHYCAscaffold_1	133232	A	G	2632.48	0/1	0/0	1/1	0/0	0/1	Exon_PHYCAscaffold_1_133216_134964	524851	missense_variant
	PHYCAscaffold_1	133260	C	A	3531.48	0/1	1/1	0/0	1/1	0/1	Exon_PHYCAscaffold_1_133216_134964	524851	synonymous_variant
	PHYCAscaffold_1	133282	A	G	3033.48	0/1	1/1	0/0	1/1	0/1	Exon_PHYCAscaffold_1_133216_134964	524851	missense_variant
	PHYCAscaffold_1	133290	A	G	3261.48	0/1	1/1	0/0	1/1	0/1	Exon_PHYCAscaffold_1_133216_134964	524851	synonymous_variant
	PHYCAscaffold_1	133349	A	G	2283.7	0/1	1/1	0/0	0/1	0/1	Exon_PHYCAscaffold_1_133216_134964	524851	missense_variant
	PHYCAscaffold_1	133380	T	C	6614.68	1/1	1/1	1/1	1/1	1/1	Exon_PHYCAscaffold_1_133216_134964	524851	synonymous_variant
	PHYCAscaffold_1	133405	G	A	2437.48	0/1	0/0	1/1	0/0	0/1	Exon_PHYCAscaffold_1_133216_134964	524851	missense_variant
	PHYCAscaffold_1	133413	C	T	4254.48	0/1	1/1	0/0	1/1	0/1	Exon_PHYCAscaffold_1_133216_134964	524851	synonymous_variant
	PHYCAscaffold_1	133467	C	T	301.69	0/0	0/0	0/0	0/1	0/0	Exon_PHYCAscaffold_1_133216_134964	524851	synonymous_variant
	PHYCAscaffold_1	133481	C	T	7120.68	1/1	1/1	1/1	1/1	1/1	Exon_PHYCAscaffold_1_133216_134964	524851	missense_variant
	PHYCAscaffold_1	133505	G	T	452.69	0/0	0/0	0/0	0/0	0/1	Exon_PHYCAscaffold_1_133216_134964	524851	missense_variant
	PHYCAscaffold_1	133518	G	A	3885.7	0/1	0/0	1/1	0/1	0/1	Exon_PHYCAscaffold_1_133216_134964	524851	synonymous_variant
	PHYCAscaffold_1	133615	G	A	2700.7	0/1	1/1	0/0	0/1	0/1	Exon_PHYCAscaffold_1_133216_134964	524851	missense_variant
	PHYCAscaffold_1	133626	C	T	2575.7	0/1	1/1	0/0	0/1	0/1	Exon_PHYCAscaffold_1_133216_134964	524851	synonymous_variant
	PHYCAscaffold_1	133740	A	G	4783.48	0/1	1/1	0/0	1/1	0/1	Exon_PHYCAscaffold_1_133216_134964	524851	synonymous_variant
	PHYCAscaffold_1	133755	T	C	3453.7	0/1	1/1	0/0	0/1	0/1	Exon_PHYCAscaffold_1_133216_134964	524851	synonymous_variant
	PHYCAscaffold_1	133767	T	C	4576.48	0/1	1/1	0/0	1/1	0/1	Exon_PHYCAscaffold_1_133216_134964	524851	synonymous_variant
	PHYCAscaffold_1	133845	G	T	601.69	0/0	0/0	0/0	0/1	0/0	Exon_PHYCAscaffold_1_133216_134964	524851	missense_variant
	PHYCAscaffold_1	133857	G	A	930.17	0/0	0/0	0/0	0/1	0/1	Exon_PHYCAscaffold_1_133216_134964	524851	synonymous_variant
	PHYCAscaffold_1	133864	T	C	1046.17	0/0	0/0	0/0	0/1	0/1	Exon_PHYCAscaffold_1_133216_134964	524851	missense_variant
	PHYCAscaffold_1	133938	G	A	579.69	0/0	0/0	0/0	0/1	0/0	Exon_PHYCAscaffold_1_133216_134964	524851	synonymous_variant
	PHYCAscaffold_1	133954	T	C	4513.9	1/1	1/1	0/0	1/1	0/1	Exon_PHYCAscaffold_1_133216_134964	524851	missense_variant
	PHYCAscaffold_1	133963	T	C	2218.7	0/1	1/1	0/0	0/1	0/1	Exon_PHYCAscaffold_1_133216_134964	524851	missense_variant
	PHYCAscaffold_1	133974	T	C	512.69	0/0	0/0	0/0	0/1	0/0	Exon_PHYCAscaffold_1_133216_134964	524851	synonymous_variant
	PHYCAscaffold_1	134049	C	T	1683.92	0/1	0/0	0/0	0/1	0/1	Exon_PHYCAscaffold_1_133216_134964	524851	synonymous_variant
	PHYCAscaffold_1	134145	T	C	5100.9	1/1	1/1	0/0	1/1	0/1	Exon_PHYCAscaffold_1_133216_134964	524851	synonymous_variant
	PHYCAscaffold_1	134154	C	A	761.69	0/1	0/0	0/0	0/0	0/0	Exon_PHYCAscaffold_1_133216_134964	524851	missense_variant
	PHYCAscaffold_1	134157	T	A	279.69	0/0	0/0	0/0	0/0	0/1	Exon_PHYCAscaffold_1_133216_134964	524851	synonymous_variant
	PHYCAscaffold_1	134172	A	T,G	4871.9	1/2	1/1	0/0	1/2	0/1	Exon_PHYCAscaffold_1_133216_134964	524851	synonymous_variant
	PHYCAscaffold_1	134173	C	T	5108.9	1/1	1/1	0/0	1/1	0/1	Exon_PHYCAscaffold_1_133216_134964	524851	missense_variant
	PHYCAscaffold_1	134211	A	G	3893.48	0/1	1/1	0/0	1/1	0/1	Exon_PHYCAscaffold_1_133216_134964	524851	synonymous_variant
	PHYCAscaffold_1	134257	A	G	7912.68	1/1	1/1	1/1	1/1	1/1	Exon_PHYCAscaffold_1_133216_134964	524851	missense_variant
	PHYCAscaffold_1	134269	C	T	2696.48	0/1	0/0	1/1	0/0	0/1	Exon_PHYCAscaffold_1_133216_134964	524851	missense_variant
	PHYCAscaffold_1	134293	A	G	2668.9	0/0	0/0	1/1	0/0	0/1	Exon_PHYCAscaffold_1_133216_134964	524851	missense_variant
	PHYCAscaffold_1	134296	C	T	326.69	0/1	0/0	0/0	0/0	0/0	Exon_PHYCAscaffold_1_133216_134964	524851	synonymous_variant
	PHYCAscaffold_1	134328	T	G	942.17	0/1	0/0	0/0	0/1	0/0	Exon_PHYCAscaffold_1_133216_134964	524851	synonymous_variant
	PHYCAscaffold_1	134415	G	A	1886.9	0/0	0/0	1/1	0/0	0/1	Exon_PHYCAscaffold_1_133216_134964	524851	synonymous_variant
	PHYCAscaffold_1	134511	C	T	2111.9	0/0	0/0	1/1	0/0	0/1	Exon_PHYCAscaffold_1_133216_134964	524851	synonymous_variant
	PHYCAscaffold_1	134520	T	C	3016.7	0/1	1/1	0/0	0/1	0/1	Exon_PHYCAscaffold_1_133216_134964	524851	synonymous_variant
	PHYCAscaffold_1	134578	C	T	1262.17	0/1	0/0	0/0	0/0	0/1	Exon_PHYCAscaffold_1_133216_134964	524851	synonymous_variant
	PHYCAscaffold_1	134583	A	C	5222.9	1/1	1/1	0/0	1/1	0/1	Exon_PHYCAscaffold_1_133216_134964	524851	missense_variant
	PHYCAscaffold_1	134598	T	C	4986.9	1/1	1/1	0/0	1/1	0/1	Exon_PHYCAscaffold_1_133216_134964	524851	synonymous_variant
	PHYCAscaffold_1	134653	T	C	3700.48	0/1	1/1	0/0	1/1	0/1	Exon_PHYCAscaffold_1_133216_134964	524851	synonymous_variant
	PHYCAscaffold_1	134784	C	T	693.69	0/1	0/0	0/0	0/0	0/0	Exon_PHYCAscaffold_1_133216_134964	524851	synonymous_variant
	PHYCAscaffold_1	134862	G	A	4668.9	1/1	1/1	0/0	1/1	0/1	Exon_PHYCAscaffold_1_133216_134964	524851	synonymous_variant
	PHYCAscaffold_1	134889	A	G	5205.9	1/1	1/1	0/0	1/1	0/1	Exon_PHYCAscaffold_1_133216_134964	524851	synonymous_variant
	PHYCAscaffold_1	134892	C	T	5237.9	1/1	1/1	0/0	1/1	0/1	Exon_PHYCAscaffold_1_133216_134964	524851	synonymous_variant
	PHYCAscaffold_1	134946	G	A	788.69	0/1	0/0	0/0	0/0	0/0	Exon_PHYCAscaffold_1_133216_134964	524851	synonymous_variant
	PHYCAscaffold_1	134947	G	A	788.69	0/1	0/0	0/0	0/0	0/0	Exon_PHYCAscaffold_1_133216_134964	524851	missense_variant
	PHYCAscaffold_1	135147	C	T	1337.17	0/1	0/0	0/0	0/1	0/0	Exon_PHYCAscaffold_1_135142_135198	524851	synonymous_variant
	PHYCAscaffold_1	135156	C	T	4453.9	1/1	1/1	0/0	1/1	0/1	Exon_PHYCAscaffold_1_135142_135198	524851	synonymous_variant
	PHYCAscaffold_1	135941	C	A	2730.9	0/0	0/0	1/1	0/0	0/1	Exon_PHYCAscaffold_1_135861_135970	502575	synonymous_variant
	PHYCAscaffold_1	135947	C	T	2531.9	0/0	0/0	1/1	0/0	0/1	Exon_PHYCAscaffold_1_135861_135970	502575	synonymous_variant
	PHYCAscaffold_1	136057	C	A	3785.9	1/1	1/1	0/0	1/1	0/1	Exon_PHYCAscaffold_1_136033_136687	502575	synonymous_variant
	PHYCAscaffold_1	136105	C	T	2715.7	0/1	1/1	0/0	0/1	0/1	Exon_PHYCAscaffold_1_136033_136687	502575	synonymous_variant
	PHYCAscaffold_1	136115	G	A	639.69	0/1	0/0	0/0	0/0	0/0	Exon_PHYCAscaffold_1_136033_136687	502575	missense_variant
	PHYCAscaffold_1	136135	C	A	2715.7	0/1	1/1	0/0	0/1	0/1	Exon_PHYCAscaffold_1_136033_136687	502575	synonymous_variant
	PHYCAscaffold_1	136210	C	T	2419.7	0/1	1/1	0/0	0/1	0/1	Exon_PHYCAscaffold_1_136033_136687	502575	synonymous_variant
	PHYCAscaffold_1	136225	A	G	4050.9	1/1	1/1	0/0	1/1	0/1	Exon_PHYCAscaffold_1_136033_136687	502575	synonymous_variant
	PHYCAscaffold_1	136246	G	A	3989.9	1/1	1/1	0/0	1/1	0/1	Exon_PHYCAscaffold_1_136033_136687	502575	synonymous_variant
	PHYCAscaffold_1	136264	T	C	923.17	0/1	0/0	0/0	0/1	0/0	Exon_PHYCAscaffold_1_136033_136687	502575	synonymous_variant
	PHYCAscaffold_1	136300	G	A	3048.9	0/0	0/0	1/1	0/0	0/1	Exon_PHYCAscaffold_1_136033_136687	502575	synonymous_variant
	PHYCAscaffold_1	136408	T	C	3194.95	0/0	0/0	1/1	0/0	0/1	Exon_PHYCAscaffold_1_136033_136687	502575	synonymous_variant
	PHYCAscaffold_1	136490	C	T	2499.48	0/1	0/0	1/1	0/0	0/1	Exon_PHYCAscaffold_1_136033_136687	502575	synonymous_variant
	PHYCAscaffold_1	136579	C	T	5968.68	1/1	1/1	1/1	1/1	1/1	Exon_PHYCAscaffold_1_136033_136687	502575	synonymous_variant
	PHYCAscaffold_1	136609	A	G	6568.68	1/1	1/1	1/1	1/1	1/1	Exon_PHYCAscaffold_1_136033_136687	502575	synonymous_variant
	PHYCAscaffold_1	136621	G	A	506.69	0/0	0/0	0/0	0/1	0/0	Exon_PHYCAscaffold_1_136033_136687	502575	synonymous_variant
	PHYCAscaffold_1	136657	C	T	1976.7	0/1	1/1	0/0	0/1	0/1	Exon_PHYCAscaffold_1_136033_136687	502575	synonymous_variant
	PHYCAscaffold_1	136944	C	T	1672.9	0/0	0/0	1/1	0/0	0/1	Exon_PHYCAscaffold_1_136906_136989	96997	synonymous_variant
	PHYCAscaffold_1	137106	T	C	1111.92	0/1	0/0	0/0	0/1	0/1	Exon_PHYCAscaffold_1_137041_137277	96997	synonymous_variant
	PHYCAscaffold_1	137196	A	C	4839.92	0/1	1/1	1/1	0/1	0/1	Exon_PHYCAscaffold_1_137041_137277	96997	synonymous_variant
	PHYCAscaffold_1	137211	A	G	3207.75	0/1	0/0	1/1	0/0	0/1	Exon_PHYCAscaffold_1_137041_137277	96997	synonymous_variant
	PHYCAscaffold_1	137342	T	G	1240.69	0/1	0/0	0/0	0/0	0/0	Exon_PHYCAscaffold_1_137289_137702	557932	missense_variant
	PHYCAscaffold_1	137366	A	G	1126.69	0/1	0/0	0/0	0/0	0/0	Exon_PHYCAscaffold_1_137289_137702	557932	synonymous_variant
	PHYCAscaffold_1	137393	T	C	1197.92	0/1	0/0	0/0	0/1	0/1	Exon_PHYCAscaffold_1_137289_137702	557932	missense_variant
	PHYCAscaffold_1	137446	G	T	209.69	0/0	0/0	0/0	0/0	0/1	Exon_PHYCAscaffold_1_137289_137702	557932	missense_variant
	PHYCAscaffold_1	137457	C	G	1719.92	0/1	0/0	0/0	0/1	0/1	Exon_PHYCAscaffold_1_137289_137702	557932	missense_variant
	PHYCAscaffold_1	137536	T	C	1527.9	0/0	1/1	0/0	0/1	0/0	Exon_PHYCAscaffold_1_137289_137702	557932	missense_variant
	PHYCAscaffold_1	137550	A	G	6823.68	1/1	1/1	1/1	1/1	1/1	Exon_PHYCAscaffold_1_137289_137702	557932	synonymous_variant
	PHYCAscaffold_1	137568	G	A	3796.48	0/1	1/1	0/0	1/1	0/1	Exon_PHYCAscaffold_1_137289_137702	557932	synonymous_variant
	PHYCAscaffold_1	137585	G	T	423.69	0/0	0/0	0/0	0/1	0/0	Exon_PHYCAscaffold_1_137289_137702	557932	missense_variant
	PHYCAscaffold_1	137688	C	T	3532.7	0/1	1/1	0/0	0/1	0/1	Exon_PHYCAscaffold_1_137289_137702	557932	synonymous_variant
	PHYCAscaffold_1	137989	T	G	4381.48	0/1	0/0	1/1	1/1	0/1	Exon_PHYCAscaffold_1_137839_138157	537973	missense_variant
	PHYCAscaffold_1	137992	T	C	2845.48	0/0	0/0	1/1	0/1	0/1	Exon_PHYCAscaffold_1_137839_138157	537973	synonymous_variant
	PHYCAscaffold_1	138046	T	G	1343.92	0/1	0/0	0/0	0/1	0/1	Exon_PHYCAscaffold_1_137839_138157	537973	missense_variant
	PHYCAscaffold_1	138157	G	A	1447.18	0/1	0/0	0/0	0/1	0/1	Exon_PHYCAscaffold_1_137839_138157	537973	5_prime_UTR_variant
	PHYCAscaffold_1	138244	G	A	4097.7	0/1	0/0	1/1	0/1	0/1	Exon_PHYCAscaffold_1_138224_138479	537973	synonymous_variant
	PHYCAscaffold_1	138248	G	A	533.69	0/0	0/0	0/0	0/1	0/0	Exon_PHYCAscaffold_1_138224_138479	537973	missense_variant
	PHYCAscaffold_1	138268	T	C	1605.92	0/1	0/0	0/0	0/1	0/1	Exon_PHYCAscaffold_1_138224_138479	537973	synonymous_variant
	PHYCAscaffold_1	138276	C	T	2081.9	0/0	0/0	1/1	0/0	0/1	Exon_PHYCAscaffold_1_138224_138479	537973	missense_variant
	PHYCAscaffold_1	138298	C	T	2128.9	0/0	0/0	1/1	0/0	0/1	Exon_PHYCAscaffold_1_138224_138479	537973	synonymous_variant
	PHYCAscaffold_1	138321	A	G	2083.9	0/0	0/0	1/1	0/0	0/1	Exon_PHYCAscaffold_1_138224_138479	537973	missense_variant
	PHYCAscaffold_1	138401	G	A	3183.69	0/1	0/0	1/1	0/1	0/1	Exon_PHYCAscaffold_1_138224_138479	537973	missense_variant
	PHYCAscaffold_1	138414	T	C	3931.92	0/1	1/1	1/1	0/1	0/1	Exon_PHYCAscaffold_1_138224_138479	537973	missense_variant
	PHYCAscaffold_1	138436	A	G	3152.7	0/1	0/0	1/1	0/1	0/1	Exon_PHYCAscaffold_1_138224_138479	537973	synonymous_variant
	PHYCAscaffold_1	138564	A	G	2569.92	0/1	0/0	0/0	0/1	0/1	Exon_PHYCAscaffold_1_138536_138642	537973	synonymous_variant
	PHYCAscaffold_1	138567	C	T	2569.92	0/1	0/0	0/0	0/1	0/1	Exon_PHYCAscaffold_1_138536_138642	537973	synonymous_variant
	PHYCAscaffold_1	138579	G	A	628.69	0/1	0/0	0/0	0/0	0/0	Exon_PHYCAscaffold_1_138536_138642	537973	synonymous_variant
	PHYCAscaffold_1	138717	C	T	775.69	0/1	0/0	0/0	0/0	0/0	Exon_PHYCAscaffold_1_138701_138781	537973	missense_variant
	PHYCAscaffold_1	138739	A	G	562.69	0/0	0/0	0/0	0/1	0/0	Exon_PHYCAscaffold_1_138701_138781	537973	synonymous_variant
	PHYCAscaffold_1	138757	G	A	4161.9	1/1	1/1	0/0	1/1	0/1	Exon_PHYCAscaffold_1_138701_138781	537973	synonymous_variant
	PHYCAscaffold_1	138884	T	C	3567.48	0/1	1/1	1/1	0/0	0/1	Exon_PHYCAscaffold_1_138847_138896	537973	missense_variant
	PHYCAscaffold_1	138888	T	C	2880.68	1/1	0/0	0/0	1/1	0/1	Exon_PHYCAscaffold_1_138847_138896	537973	synonymous_variant
	PHYCAscaffold_1	139276	A	G	4481.92	0/1	1/1	1/1	0/1	0/1	Exon_PHYCAscaffold_1_139223_139588	97173	synonymous_variant
	PHYCAscaffold_1	139327	G	A	221.69	0/0	0/0	0/0	0/0	0/1	Exon_PHYCAscaffold_1_139223_139588	97173	synonymous_variant
	PHYCAscaffold_1	139342	C	T	955.92	0/1	0/0	0/0	0/1	0/1	Exon_PHYCAscaffold_1_139223_139588	97173	synonymous_variant
	PHYCAscaffold_1	139366	C	A	1956.48	0/0	1/1	0/0	0/1	0/1	Exon_PHYCAscaffold_1_139223_139588	97173	synonymous_variant
	PHYCAscaffold_1	139382	T	C	3406.48	1/1	0/0	1/1	0/1	0/1	Exon_PHYCAscaffold_1_139223_139588	97173	synonymous_variant
	PHYCAscaffold_1	139390	C	G	957.15	0/0	1/1	0/0	0/0	0/0	Exon_PHYCAscaffold_1_139223_139588	97173	synonymous_variant
	PHYCAscaffold_1	139423	C	T	199.69	0/0	0/0	0/0	0/0	0/1	Exon_PHYCAscaffold_1_139223_139588	97173	synonymous_variant
	PHYCAscaffold_1	139432	C	T	759.69	0/0	0/0	0/0	0/1	0/0	Exon_PHYCAscaffold_1_139223_139588	97173	synonymous_variant
	PHYCAscaffold_1	139438	C	T	1660.9	0/0	1/1	0/0	0/1	0/0	Exon_PHYCAscaffold_1_139223_139588	97173	synonymous_variant
	PHYCAscaffold_1	139456	G	A	855.92	0/1	0/0	0/0	0/1	0/1	Exon_PHYCAscaffold_1_139223_139588	97173	synonymous_variant
	PHYCAscaffold_1	139480	G	A	581.69	0/0	0/0	0/0	0/1	0/0	Exon_PHYCAscaffold_1_139223_139588	97173	synonymous_variant
	PHYCAscaffold_1	139486	G	A	1939.48	0/1	1/1	0/0	0/0	0/1	Exon_PHYCAscaffold_1_139223_139588	97173	synonymous_variant
	PHYCAscaffold_1	139495	G	A	516.69	0/0	0/0	0/0	0/1	0/0	Exon_PHYCAscaffold_1_139223_139588	97173	synonymous_variant
	PHYCAscaffold_1	139510	A	G	6719.68	1/1	1/1	1/1	1/1	1/1	Exon_PHYCAscaffold_1_139223_139588	97173	synonymous_variant
	PHYCAscaffold_1	139516	G	A	670.69	0/1	0/0	0/0	0/0	0/0	Exon_PHYCAscaffold_1_139223_139588	97173	synonymous_variant
	PHYCAscaffold_1	139540	C	G	242.69	0/0	0/0	0/0	0/1	0/0	Exon_PHYCAscaffold_1_139223_139588	97173	synonymous_variant
	PHYCAscaffold_1	139670	T	C	5543.9	0/1	0/0	1/1	1/1	1/1	Exon_PHYCAscaffold_1_139659_139788	97173	synonymous_variant
	PHYCAscaffold_1	139681	A	G	2581.9	0/0	0/0	1/1	0/0	0/1	Exon_PHYCAscaffold_1_139659_139788	97173	missense_variant
	PHYCAscaffold_1	139706	G	A	425.69	0/0	0/0	0/0	0/0	0/1	Exon_PHYCAscaffold_1_139659_139788	97173	synonymous_variant
	PHYCAscaffold_1	139849	C	T	1018.7	0/1	0/0	0/0	0/0	0/0	Exon_PHYCAscaffold_1_139847_140076	97173	initiator_codon_variant&non_canonical_start_codon
	PHYCAscaffold_1	139902	C	T	4005.9	0/1	0/0	1/1	1/1	1/1	Exon_PHYCAscaffold_1_139847_140076	97173	synonymous_variant
	PHYCAscaffold_1	139941	A	G	5260.9	0/1	0/0	1/1	1/1	1/1	Exon_PHYCAscaffold_1_139847_140076	97173	synonymous_variant
	PHYCAscaffold_1	139944	G	A	2306.9	0/0	0/0	1/1	0/0	0/1	Exon_PHYCAscaffold_1_139847_140076	97173	synonymous_variant
	PHYCAscaffold_1	139962	A	G	2343.9	0/0	0/0	1/1	0/0	0/1	Exon_PHYCAscaffold_1_139847_140076	97173	synonymous_variant
	PHYCAscaffold_1	139994	T	C	5046.9	0/1	0/0	1/1	1/1	1/1	Exon_PHYCAscaffold_1_139847_140076	97173	missense_variant
	PHYCAscaffold_1	140032	A	G	709.69	0/1	0/0	0/0	0/0	0/0	Exon_PHYCAscaffold_1_139847_140076	97173	missense_variant
	PHYCAscaffold_1	140252	C	T	3926.48	0/1	0/0	1/1	1/1	0/1	Exon_PHYCAscaffold_1_140228_141031	537975	synonymous_variant
	PHYCAscaffold_1	140255	G	A	2724.48	0/0	0/0	1/1	0/1	0/1	Exon_PHYCAscaffold_1_140228_141031	537975	synonymous_variant
	PHYCAscaffold_1	140273	C	T	4749.9	0/1	0/0	1/1	1/1	1/1	Exon_PHYCAscaffold_1_140228_141031	537975	synonymous_variant
	PHYCAscaffold_1	140300	T	C	4780.9	0/1	0/0	1/1	1/1	1/1	Exon_PHYCAscaffold_1_140228_141031	537975	synonymous_variant
	PHYCAscaffold_1	140333	G	A	1986.92	0/1	0/0	0/0	0/1	0/1	Exon_PHYCAscaffold_1_140228_141031	537975	synonymous_variant
	PHYCAscaffold_1	140450	A	G	5820.17	1/1	1/1	1/1	0/1	0/1	Exon_PHYCAscaffold_1_140228_141031	537975	synonymous_variant
	PHYCAscaffold_1	140498	C	T	227.69	0/0	0/0	0/0	0/0	0/1	Exon_PHYCAscaffold_1_140228_141031	537975	synonymous_variant
	PHYCAscaffold_1	140612	G	A	1126.17	0/0	0/0	0/0	0/1	0/1	Exon_PHYCAscaffold_1_140228_141031	537975	synonymous_variant
	PHYCAscaffold_1	140714	G	A	6149.68	1/1	1/1	1/1	1/1	1/1	Exon_PHYCAscaffold_1_140228_141031	537975	synonymous_variant
	PHYCAscaffold_1	140792	A	G	3821.48	0/1	1/1	0/0	1/1	0/1	Exon_PHYCAscaffold_1_140228_141031	537975	synonymous_variant
	PHYCAscaffold_1	140816	C	G	779.17	0/0	0/0	0/0	0/1	0/1	Exon_PHYCAscaffold_1_140228_141031	537975	synonymous_variant
	PHYCAscaffold_1	140819	G	A	1196.15	0/0	1/1	0/0	0/0	0/0	Exon_PHYCAscaffold_1_140228_141031	537975	synonymous_variant
	PHYCAscaffold_1	140834	T	C	1287.15	0/0	1/1	0/0	0/0	0/0	Exon_PHYCAscaffold_1_140228_141031	537975	synonymous_variant
	PHYCAscaffold_1	140900	G	A	320.69	0/0	0/0	0/0	0/0	0/1	Exon_PHYCAscaffold_1_140228_141031	537975	synonymous_variant
	PHYCAscaffold_1	140902	T	C	1172.92	0/1	0/0	0/0	0/1	0/1	Exon_PHYCAscaffold_1_140228_141031	537975	missense_variant
	PHYCAscaffold_1	140916	C	T	662.69	0/0	0/0	0/0	0/1	0/0	Exon_PHYCAscaffold_1_140228_141031	537975	missense_variant
	PHYCAscaffold_1	140954	C	A	2075.48	0/1	0/0	0/0	1/1	0/1	Exon_PHYCAscaffold_1_140228_141031	537975	synonymous_variant
	PHYCAscaffold_1	141332	G	T	3747.48	0/1	1/1	1/1	0/0	0/1	Exon_PHYCAscaffold_1_141305_141765	96550	missense_variant
	PHYCAscaffold_1	141338	G	T	616.69	0/0	0/0	0/0	0/1	0/0	Exon_PHYCAscaffold_1_141305_141765	96550	missense_variant
	PHYCAscaffold_1	141382	C	G	1868.48	0/1	0/0	0/0	1/1	0/1	Exon_PHYCAscaffold_1_141305_141765	96550	synonymous_variant
	PHYCAscaffold_1	141560	C	T	426.69	0/0	0/0	0/0	0/0	0/1	Exon_PHYCAscaffold_1_141305_141765	96550	synonymous_variant
	PHYCAscaffold_1	141607	C	T	575.69	0/1	0/0	0/0	0/0	0/0	Exon_PHYCAscaffold_1_141305_141765	96550	synonymous_variant
	PHYCAscaffold_1	141616	A	G	530.69	0/1	0/0	0/0	0/0	0/0	Exon_PHYCAscaffold_1_141305_141765	96550	synonymous_variant
	PHYCAscaffold_1	141628	T	C	6576.68	1/1	1/1	1/1	1/1	1/1	Exon_PHYCAscaffold_1_141305_141765	96550	synonymous_variant
	PHYCAscaffold_1	141655	T	C	6614.68	1/1	1/1	1/1	1/1	1/1	Exon_PHYCAscaffold_1_141305_141765	96550	synonymous_variant
	PHYCAscaffold_1	141712	T	G,C	6150.68	2/2	1/1	2/2	2/2	2/2	Exon_PHYCAscaffold_1_141305_141765	96550	synonymous_variant
	PHYCAscaffold_1	141740	C	T	6357.68	1/1	1/1	1/1	1/1	1/1	Exon_PHYCAscaffold_1_141305_141765	96550	synonymous_variant
	PHYCAscaffold_1	141848	T	C	602.69	0/1	0/0	0/0	0/0	0/0	Exon_PHYCAscaffold_1_141831_141883	96550	missense_variant
	PHYCAscaffold_1	141953	G	A	2314.48	0/1	0/0	0/0	1/1	0/1	Exon_PHYCAscaffold_1_141952_142278	96550	5_prime_UTR_variant
	PHYCAscaffold_1	141956	C	T	2207.9	0/0	0/0	1/1	0/0	0/1	Exon_PHYCAscaffold_1_141952_142278	96550	synonymous_variant
	PHYCAscaffold_1	141978	G	A	950.15	0/0	1/1	0/0	0/0	0/0	Exon_PHYCAscaffold_1_141952_142278	96550	missense_variant
	PHYCAscaffold_1	141999	C	T	152.69	0/0	0/0	0/0	0/0	0/1	Exon_PHYCAscaffold_1_141952_142278	96550	missense_variant
	PHYCAscaffold_1	142016	G	A	6899.68	1/1	1/1	1/1	1/1	1/1	Exon_PHYCAscaffold_1_141952_142278	96550	synonymous_variant
	PHYCAscaffold_1	142115	T	C	7197.68	1/1	1/1	1/1	1/1	1/1	Exon_PHYCAscaffold_1_141952_142278	96550	synonymous_variant
	PHYCAscaffold_1	142130	T	C	4666.48	0/1	1/1	0/0	1/1	0/1	Exon_PHYCAscaffold_1_141952_142278	96550	synonymous_variant
	PHYCAscaffold_1	142153	A	G	2802.48	0/1	0/0	1/1	0/0	0/1	Exon_PHYCAscaffold_1_141952_142278	96550	missense_variant
	PHYCAscaffold_1	142187	A	G	7006.68	1/1	1/1	1/1	1/1	1/1	Exon_PHYCAscaffold_1_141952_142278	96550	synonymous_variant
	PHYCAscaffold_1	142235	G	A	504.69	0/0	0/0	0/0	0/1	0/0	Exon_PHYCAscaffold_1_141952_142278	96550	synonymous_variant
	PHYCAscaffold_1	142274	G	A	651.69	0/0	0/0	0/0	0/1	0/0	Exon_PHYCAscaffold_1_141952_142278	96550	synonymous_variant
	PHYCAscaffold_1	142335	A	G	8393.68	1/1	1/1	1/1	1/1	1/1	Exon_PHYCAscaffold_1_142313_142359	96550	synonymous_variant
	PHYCAscaffold_1	142729	A	G	616.69	0/0	0/0	0/0	0/1	0/0	Exon_PHYCAscaffold_1_142660_144465	502579	synonymous_variant
	PHYCAscaffold_1	142738	T	C	3706.48	0/1	1/1	1/1	0/0	0/1	Exon_PHYCAscaffold_1_142660_144465	502579	synonymous_variant
	PHYCAscaffold_1	142746	G	A	1534.92	0/1	0/0	0/0	0/1	0/1	Exon_PHYCAscaffold_1_142660_144465	502579	missense_variant
	PHYCAscaffold_1	142753	C	T	1352.15	0/0	1/1	0/0	0/0	0/0	Exon_PHYCAscaffold_1_142660_144465	502579	synonymous_variant
	PHYCAscaffold_1	142786	C	A	6466.68	1/1	1/1	1/1	1/1	1/1	Exon_PHYCAscaffold_1_142660_144465	502579	synonymous_variant
	PHYCAscaffold_1	142827	C	T	1389.92	0/1	0/0	0/0	0/1	0/1	Exon_PHYCAscaffold_1_142660_144465	502579	missense_variant
	PHYCAscaffold_1	142858	A	G	4188.92	0/1	1/1	1/1	0/1	0/1	Exon_PHYCAscaffold_1_142660_144465	502579	synonymous_variant
	PHYCAscaffold_1	142905	C	G	4808.9	1/1	0/0	1/1	1/1	0/1	Exon_PHYCAscaffold_1_142660_144465	502579	missense_variant
	PHYCAscaffold_1	142927	A	G	1055.15	0/0	1/1	0/0	0/0	0/0	Exon_PHYCAscaffold_1_142660_144465	502579	synonymous_variant
	PHYCAscaffold_1	142964	A	G	211.69	0/0	0/0	0/0	0/0	0/1	Exon_PHYCAscaffold_1_142660_144465	502579	missense_variant
	PHYCAscaffold_1	142966	C	T	1230.15	0/0	1/1	0/0	0/0	0/0	Exon_PHYCAscaffold_1_142660_144465	502579	synonymous_variant
	PHYCAscaffold_1	142989	C	A	1540.92	0/1	0/0	0/0	0/1	0/1	Exon_PHYCAscaffold_1_142660_144465	502579	missense_variant
	PHYCAscaffold_1	143187	A	G	3392.7	0/1	0/0	1/1	0/1	0/1	Exon_PHYCAscaffold_1_142660_144465	502579	synonymous_variant
	PHYCAscaffold_1	143242	G	A	6972.68	1/1	1/1	1/1	1/1	1/1	Exon_PHYCAscaffold_1_142660_144465	502579	synonymous_variant
	PHYCAscaffold_1	143308	G	A	2706.7	0/1	1/1	0/0	0/1	0/1	Exon_PHYCAscaffold_1_142660_144465	502579	synonymous_variant
	PHYCAscaffold_1	143409	G	C	6684.68	1/1	1/1	1/1	1/1	1/1	Exon_PHYCAscaffold_1_142660_144465	502579	missense_variant
	PHYCAscaffold_1	143508	T	C	6436.69	0/1	1/1	1/1	1/1	1/1	Exon_PHYCAscaffold_1_142660_144465	502579	missense_variant
	PHYCAscaffold_1	143571	C	T	546.69	0/0	0/0	0/0	0/1	0/0	Exon_PHYCAscaffold_1_142660_144465	502579	missense_variant
	PHYCAscaffold_1	143572	A	C	2801.48	0/0	0/0	1/1	0/1	0/1	Exon_PHYCAscaffold_1_142660_144465	502579	synonymous_variant
	PHYCAscaffold_1	143605	G	A	3872.48	0/0	1/1	1/1	0/1	0/1	Exon_PHYCAscaffold_1_142660_144465	502579	synonymous_variant
	PHYCAscaffold_1	143617	T	C	844.92	0/1	0/0	0/0	0/1	0/1	Exon_PHYCAscaffold_1_142660_144465	502579	synonymous_variant
	PHYCAscaffold_1	143667	A	G	2335.48	0/0	0/0	1/1	0/1	0/1	Exon_PHYCAscaffold_1_142660_144465	502579	synonymous_variant
	PHYCAscaffold_1	143719	G	A	1821.9	0/0	0/0	1/1	0/0	0/1	Exon_PHYCAscaffold_1_142660_144465	502579	synonymous_variant
	PHYCAscaffold_1	143728	C	A	1759.9	0/0	0/0	1/1	0/0	0/1	Exon_PHYCAscaffold_1_142660_144465	502579	missense_variant
	PHYCAscaffold_1	143733	G	T	5214.69	0/1	1/1	1/1	1/1	1/1	Exon_PHYCAscaffold_1_142660_144465	502579	missense_variant
	PHYCAscaffold_1	143761	T	A	1058.92	0/1	0/0	0/0	0/1	0/1	Exon_PHYCAscaffold_1_142660_144465	502579	synonymous_variant
	PHYCAscaffold_1	143863	G	A	1127.92	0/1	0/0	0/0	0/1	0/1	Exon_PHYCAscaffold_1_142660_144465	502579	synonymous_variant
	PHYCAscaffold_1	143899	A	G	1996.48	0/1	0/0	0/0	1/1	0/1	Exon_PHYCAscaffold_1_142660_144465	502579	synonymous_variant
	PHYCAscaffold_1	144139	T	C	1518.92	0/1	0/0	0/0	0/1	0/1	Exon_PHYCAscaffold_1_142660_144465	502579	synonymous_variant
	PHYCAscaffold_1	144196	C	T	553.69	0/0	0/0	0/0	0/1	0/0	Exon_PHYCAscaffold_1_142660_144465	502579	synonymous_variant
	PHYCAscaffold_1	144224	C	G	1487.92	0/1	0/0	0/0	0/1	0/1	Exon_PHYCAscaffold_1_142660_144465	502579	missense_variant
	PHYCAscaffold_1	144316	G	A	2341.68	0/0	1/1	1/1	0/0	0/1	Exon_PHYCAscaffold_1_142660_144465	502579	synonymous_variant
	PHYCAscaffold_1	144325	C	T	283.69	0/0	0/0	0/0	0/1	0/0	Exon_PHYCAscaffold_1_142660_144465	502579	synonymous_variant
	PHYCAscaffold_1	144371	G	C	3020.68	0/0	1/1	1/1	0/0	0/1	Exon_PHYCAscaffold_1_142660_144465	502579	missense_variant
	PHYCAscaffold_1	144379	G	A	3018.68	0/0	1/1	1/1	0/0	0/1	Exon_PHYCAscaffold_1_142660_144465	502579	synonymous_variant
	PHYCAscaffold_1	144406	T	C	3590.48	0/0	1/1	1/1	0/1	0/1	Exon_PHYCAscaffold_1_142660_144465	502579	synonymous_variant
	PHYCAscaffold_1	144418	A	C	3572.68	0/0	1/1	1/1	0/0	0/1	Exon_PHYCAscaffold_1_142660_144465	502579	synonymous_variant
	PHYCAscaffold_1	144421	T	C	3609.68	0/0	1/1	1/1	0/0	0/1	Exon_PHYCAscaffold_1_142660_144465	502579	synonymous_variant
	PHYCAscaffold_1	144456	A	T	3327.68	0/0	1/1	1/1	0/0	0/1	Exon_PHYCAscaffold_1_142660_144465	502579	missense_variant
	PHYCAscaffold_1	147627	C	T	1097.15	0/0	1/1	0/0	0/0	0/0	Exon_PHYCAscaffold_1_147592_148044	502583	synonymous_variant
	PHYCAscaffold_1	147690	C	T	2085.9	0/0	0/0	1/1	0/0	0/1	Exon_PHYCAscaffold_1_147592_148044	502583	synonymous_variant
	PHYCAscaffold_1	147723	C	G	5642.69	0/1	1/1	1/1	1/1	1/1	Exon_PHYCAscaffold_1_147592_148044	502583	synonymous_variant
	PHYCAscaffold_1	148032	C	T	1067.15	0/0	1/1	0/0	0/0	0/0	Exon_PHYCAscaffold_1_147592_148044	502583	synonymous_variant
	PHYCAscaffold_1	151102	C	T	360.69	0/0	0/0	0/0	0/1	0/0	Exon_PHYCAscaffold_1_151078_151225	4135	synonymous_variant
	PHYCAscaffold_1	151127	C	T	1128.15	0/0	1/1	0/0	0/0	0/0	Exon_PHYCAscaffold_1_151078_151225	4135	missense_variant
	PHYCAscaffold_1	151135	T	C	1597.9	0/0	1/1	0/0	0/1	0/0	Exon_PHYCAscaffold_1_151078_151225	4135	synonymous_variant
	PHYCAscaffold_1	151209	T	G	1667.15	0/0	1/1	0/0	0/0	0/0	Exon_PHYCAscaffold_1_151078_151225	4135	missense_variant
	PHYCAscaffold_1	151222	G	A	504.69	0/0	0/0	0/0	0/1	0/0	Exon_PHYCAscaffold_1_151078_151225	4135	synonymous_variant
	PHYCAscaffold_1	151224	C	A	504.69	0/0	0/0	0/0	0/1	0/0	Exon_PHYCAscaffold_1_151078_151225	4135	missense_variant
	PHYCAscaffold_1	151430	G	A	1078.12	0/1	0/0	0/0	0/1	0/1	Exon_PHYCAscaffold_1_151424_151692	4135	missense_variant
	PHYCAscaffold_1	151452	C	T	414.69	0/0	0/0	0/0	0/1	0/0	Exon_PHYCAscaffold_1_151424_151692	4135	missense_variant
	PHYCAscaffold_1	151486	C	T	2376.48	0/1	0/0	0/0	1/1	0/1	Exon_PHYCAscaffold_1_151424_151692	4135	synonymous_variant
	PHYCAscaffold_1	151531	A	G	1573.9	0/0	1/1	0/0	0/1	0/0	Exon_PHYCAscaffold_1_151424_151692	4135	synonymous_variant
	PHYCAscaffold_1	151543	A	G	4655.9	1/1	1/1	0/0	1/1	0/1	Exon_PHYCAscaffold_1_151424_151692	4135	synonymous_variant
	PHYCAscaffold_1	151555	A	C	790.15	0/0	1/1	0/0	0/0	0/0	Exon_PHYCAscaffold_1_151424_151692	4135	synonymous_variant
	PHYCAscaffold_1	151571	A	G	444.69	0/0	0/0	0/0	0/1	0/0	Exon_PHYCAscaffold_1_151424_151692	4135	missense_variant
	PHYCAscaffold_1	151594	A	G	1508.9	0/0	1/1	0/0	0/1	0/0	Exon_PHYCAscaffold_1_151424_151692	4135	synonymous_variant
	PHYCAscaffold_1	151600	C	T	351.69	0/0	0/0	0/0	0/1	0/0	Exon_PHYCAscaffold_1_151424_151692	4135	synonymous_variant
	PHYCAscaffold_1	151648	A	G	298.69	0/0	0/0	0/0	0/1	0/0	Exon_PHYCAscaffold_1_151424_151692	4135	synonymous_variant
	PHYCAscaffold_1	151691	A	G	1240.92	0/1	0/0	0/0	0/1	0/1	Exon_PHYCAscaffold_1_151424_151692	4135	start_lost
	PHYCAscaffold_1	152287	C	T	660.15	0/0	1/1	0/0	0/0	0/0	Exon_PHYCAscaffold_1_152207_152340	537983	synonymous_variant
	PHYCAscaffold_1	152305	C	T	753.17	0/1	0/0	0/0	0/0	0/1	Exon_PHYCAscaffold_1_152207_152340	537983	synonymous_variant
	PHYCAscaffold_1	152339	C	T	338.37	0/0	./.	0/0	0/1	0/0	Exon_PHYCAscaffold_1_152207_152340	537983	splice_region_variant&synonymous_variant
	PHYCAscaffold_1	152430	G	A	1045.17	0/1	0/0	0/0	0/0	0/1	Exon_PHYCAscaffold_1_152430_152548	537983	5_prime_UTR_variant
	PHYCAscaffold_1	152457	A	C	4590.9	1/1	1/1	0/0	1/1	0/1	Exon_PHYCAscaffold_1_152430_152548	537983	synonymous_variant
	PHYCAscaffold_1	152532	G	A,C	3282.68	1/2	0/0	0/0	2/2	0/2	Exon_PHYCAscaffold_1_152430_152548	537983	synonymous_variant
	PHYCAscaffold_1	152710	C	T	917.15	0/0	1/1	0/0	0/0	0/0	Exon_PHYCAscaffold_1_152610_152844	537983	synonymous_variant
	PHYCAscaffold_1	152752	T	A	725.15	0/0	1/1	0/0	0/0	0/0	Exon_PHYCAscaffold_1_152610_152844	537983	synonymous_variant
	PHYCAscaffold_1	152780	A	G	5802.68	1/1	1/1	1/1	1/1	1/1	Exon_PHYCAscaffold_1_152610_152844	537983	missense_variant
	PHYCAscaffold_1	152935	T	G	2940.7	0/1	1/1	0/0	0/1	0/1	Exon_PHYCAscaffold_1_152908_152995	537983	missense_variant
	PHYCAscaffold_1	152941	T	C	1550.92	0/1	0/0	0/0	0/1	0/1	Exon_PHYCAscaffold_1_152908_152995	537983	synonymous_variant
	PHYCAscaffold_1	152986	C	T	1024.15	0/0	1/1	0/0	0/0	0/0	Exon_PHYCAscaffold_1_152908_152995	537983	synonymous_variant
	PHYCAscaffold_1	153202	C	T	1010.15	0/0	1/1	0/0	0/0	0/0	Exon_PHYCAscaffold_1_153196_153234	537983	synonymous_variant
	PHYCAscaffold_1	153225	T	C	553.69	0/0	0/0	0/0	0/1	0/0	Exon_PHYCAscaffold_1_153196_153234	537983	synonymous_variant
	PHYCAscaffold_1	153350	G	C	6726.69	0/1	1/1	1/1	1/1	1/1	Exon_PHYCAscaffold_1_153302_153397	537983	missense_variant
	PHYCAscaffold_1	153358	G	A	440.69	0/0	0/0	0/0	0/0	0/1	Exon_PHYCAscaffold_1_153302_153397	537983	synonymous_variant
	PHYCAscaffold_1	153391	T	C	573.69	0/0	0/0	0/0	0/1	0/0	Exon_PHYCAscaffold_1_153302_153397	537983	synonymous_variant
	PHYCAscaffold_1	153532	G	A	1806.06	0/0	1/1	0/0	0/0	0/0	Exon_PHYCAscaffold_1_153492_153938	97363	missense_variant
	PHYCAscaffold_1	153560	G	A	1598.75	0/0	1/1	0/0	0/0	0/0	Exon_PHYCAscaffold_1_153492_153938	97363	missense_variant
	PHYCAscaffold_1	153639	T	C	5934.92	0/1	1/1	1/1	0/1	0/1	Exon_PHYCAscaffold_1_153492_153938	97363	synonymous_variant
	PHYCAscaffold_1	153645	T	C	5825.92	0/1	1/1	1/1	0/1	0/1	Exon_PHYCAscaffold_1_153492_153938	97363	synonymous_variant
	PHYCAscaffold_1	153681	T	A	5352.92	0/1	1/1	1/1	0/1	0/1	Exon_PHYCAscaffold_1_153492_153938	97363	missense_variant
	PHYCAscaffold_1	153708	G	C	1392.15	0/0	1/1	0/0	0/0	0/0	Exon_PHYCAscaffold_1_153492_153938	97363	missense_variant
	PHYCAscaffold_1	153749	G	T	1302.15	0/0	1/1	0/0	0/0	0/0	Exon_PHYCAscaffold_1_153492_153938	97363	missense_variant
	PHYCAscaffold_1	153783	A	G	1320.15	0/0	1/1	0/0	0/0	0/0	Exon_PHYCAscaffold_1_153492_153938	97363	synonymous_variant
	PHYCAscaffold_1	153810	A	T	4850.92	0/1	1/1	1/1	0/1	0/1	Exon_PHYCAscaffold_1_153492_153938	97363	synonymous_variant
	PHYCAscaffold_1	153849	T	C	1297.15	0/0	1/1	0/0	0/0	0/0	Exon_PHYCAscaffold_1_153492_153938	97363	synonymous_variant
	PHYCAscaffold_1	153870	T	C	3842.7	0/1	0/0	1/1	0/1	0/1	Exon_PHYCAscaffold_1_153492_153938	97363	synonymous_variant
	PHYCAscaffold_1	153879	A	G	1330.15	0/0	1/1	0/0	0/0	0/0	Exon_PHYCAscaffold_1_153492_153938	97363	synonymous_variant
	PHYCAscaffold_1	153926	T	C	5201.92	0/1	1/1	1/1	0/1	0/1	Exon_PHYCAscaffold_1_153492_153938	97363	missense_variant
	PHYCAscaffold_1	154002	C	T	1673.92	0/1	0/0	0/0	0/1	0/1	Exon_PHYCAscaffold_1_153999_154117	97363	synonymous_variant
	PHYCAscaffold_1	154008	C	T	3437.68	0/0	1/1	1/1	0/0	0/1	Exon_PHYCAscaffold_1_153999_154117	97363	synonymous_variant
	PHYCAscaffold_1	154072	A	C	961.17	0/0	0/1	0/0	0/0	0/1	Exon_PHYCAscaffold_1_153999_154117	97363	missense_variant
	PHYCAscaffold_1	154113	A	G	4869.92	0/1	1/1	1/1	0/1	0/1	Exon_PHYCAscaffold_1_153999_154117	97363	synonymous_variant
	PHYCAscaffold_1	154184	T	G	1856.9	0/0	0/0	1/1	0/0	0/1	Exon_PHYCAscaffold_1_154182_154479	97363	missense_variant&splice_region_variant
	PHYCAscaffold_1	154207	A	T	2133.92	0/1	0/0	0/0	0/1	0/1	Exon_PHYCAscaffold_1_154182_154479	97363	synonymous_variant
	PHYCAscaffold_1	154212	T	C	1998.92	0/1	0/0	0/0	0/1	0/1	Exon_PHYCAscaffold_1_154182_154479	97363	missense_variant
	PHYCAscaffold_1	154218	G	A	1133.15	0/0	1/1	0/0	0/0	0/0	Exon_PHYCAscaffold_1_154182_154479	97363	synonymous_variant
	PHYCAscaffold_1	154277	G	A	1779.17	0/1	0/1	0/0	0/0	0/0	Exon_PHYCAscaffold_1_154182_154479	97363	missense_variant
	PHYCAscaffold_1	154288	G	A	3698.7	0/0	0/1	1/1	0/1	0/1	Exon_PHYCAscaffold_1_154182_154479	97363	synonymous_variant
	PHYCAscaffold_1	154315	A	T	2000.9	0/0	0/0	1/1	0/0	0/1	Exon_PHYCAscaffold_1_154182_154479	97363	synonymous_variant
	PHYCAscaffold_1	154336	T	G	2291.9	0/0	0/0	1/1	0/0	0/1	Exon_PHYCAscaffold_1_154182_154479	97363	missense_variant
	PHYCAscaffold_1	154400	T	A	1362.17	0/1	0/1	0/0	0/0	0/0	Exon_PHYCAscaffold_1_154182_154479	97363	missense_variant
	PHYCAscaffold_1	154463	G	C	1655.92	0/1	0/0	0/0	0/1	0/1	Exon_PHYCAscaffold_1_154182_154479	97363	missense_variant
	PHYCAscaffold_1	154911	T	C	8274.68	1/1	1/1	1/1	1/1	1/1	Exon_PHYCAscaffold_1_154843_155012	537984	missense_variant
	PHYCAscaffold_1	154912	T	C	8319.68	1/1	1/1	1/1	1/1	1/1	Exon_PHYCAscaffold_1_154843_155012	537984	synonymous_variant
	PHYCAscaffold_1	154966	G	T	1773.92	0/1	0/1	0/0	0/0	0/1	Exon_PHYCAscaffold_1_154843_155012	537984	synonymous_variant
	PHYCAscaffold_1	155005	C	T	2238.5	0/1	0/1	0/0	0/1	0/1	Exon_PHYCAscaffold_1_154843_155012	537984	synonymous_variant
	PHYCAscaffold_1	155106	C	G	3098.48	0/1	0/0	1/1	0/0	0/1	Exon_PHYCAscaffold_1_155091_155201	537984	missense_variant
	PHYCAscaffold_1	155116	A	G	2012.5	0/1	0/1	0/0	0/1	0/1	Exon_PHYCAscaffold_1_155091_155201	537984	synonymous_variant
	PHYCAscaffold_1	155134	G	C	458.69	0/0	0/0	0/0	0/1	0/0	Exon_PHYCAscaffold_1_155091_155201	537984	synonymous_variant
	PHYCAscaffold_1	155142	T	C	4550.5	0/1	0/1	1/1	0/1	0/1	Exon_PHYCAscaffold_1_155091_155201	537984	missense_variant
	PHYCAscaffold_1	155363	C	T	387.69	0/0	0/0	0/0	0/1	0/0	Exon_PHYCAscaffold_1_155287_155363	537984	5_prime_UTR_variant
	PHYCAscaffold_1	155520	C	T	1696.9	0/0	0/0	1/1	0/0	0/1	Exon_PHYCAscaffold_1_155437_155762	537984	synonymous_variant
	PHYCAscaffold_1	155535	G	A	2582.5	0/1	0/1	0/0	0/1	0/1	Exon_PHYCAscaffold_1_155437_155762	537984	synonymous_variant
	PHYCAscaffold_1	155542	G	T	7793.68	1/1	1/1	1/1	1/1	1/1	Exon_PHYCAscaffold_1_155437_155762	537984	missense_variant
	PHYCAscaffold_1	155580	G	A	749.69	0/1	0/0	0/0	0/0	0/0	Exon_PHYCAscaffold_1_155437_155762	537984	synonymous_variant
	PHYCAscaffold_1	155592	C	T	2131.48	0/0	0/0	1/1	0/1	0/1	Exon_PHYCAscaffold_1_155437_155762	537984	synonymous_variant
	PHYCAscaffold_1	155628	C	T	730.17	0/0	0/1	0/0	0/0	0/1	Exon_PHYCAscaffold_1_155437_155762	537984	synonymous_variant
	PHYCAscaffold_1	155684	T	C	3096.7	0/1	0/0	1/1	0/1	0/1	Exon_PHYCAscaffold_1_155437_155762	537984	missense_variant
	PHYCAscaffold_1	155699	C	T	3268.7	0/1	0/0	1/1	0/1	0/1	Exon_PHYCAscaffold_1_155437_155762	537984	missense_variant
	PHYCAscaffold_1	155705	C	T	3287.7	0/1	0/0	1/1	0/1	0/1	Exon_PHYCAscaffold_1_155437_155762	537984	missense_variant
	PHYCAscaffold_1	155730	C	T	767.17	0/0	0/1	0/0	0/0	0/1	Exon_PHYCAscaffold_1_155437_155762	537984	synonymous_variant
	PHYCAscaffold_1	155732	G	T	7612.68	1/1	1/1	1/1	1/1	1/1	Exon_PHYCAscaffold_1_155437_155762	537984	missense_variant
	PHYCAscaffold_1	156052	G	C	5761.68	1/1	1/1	1/1	1/1	1/1	Exon_PHYCAscaffold_1_156020_156076	4139	missense_variant
	PHYCAscaffold_1	156258	C	T	1128.17	0/0	0/1	0/0	0/0	0/1	Exon_PHYCAscaffold_1_156256_156322	4139	synonymous_variant
	PHYCAscaffold_1	156397	A	G	1022.17	0/0	0/1	0/0	0/0	0/1	Exon_PHYCAscaffold_1_156386_156830	4139	missense_variant
	PHYCAscaffold_1	156448	C	T	3450.5	0/1	0/1	1/1	0/1	0/1	Exon_PHYCAscaffold_1_156386_156830	4139	synonymous_variant
	PHYCAscaffold_1	156456	G	A	641.69	0/1	0/0	0/0	0/0	0/0	Exon_PHYCAscaffold_1_156386_156830	4139	synonymous_variant
	PHYCAscaffold_1	156486	G	A	6854.68	1/1	1/1	1/1	1/1	1/1	Exon_PHYCAscaffold_1_156386_156830	4139	synonymous_variant
	PHYCAscaffold_1	156519	T	C	3902.5	0/1	0/1	1/1	0/1	0/1	Exon_PHYCAscaffold_1_156386_156830	4139	synonymous_variant
	PHYCAscaffold_1	156543	G	A	4035.5	0/1	0/1	1/1	0/1	0/1	Exon_PHYCAscaffold_1_156386_156830	4139	synonymous_variant
	PHYCAscaffold_1	156560	T	A	7219.68	1/1	1/1	1/1	1/1	1/1	Exon_PHYCAscaffold_1_156386_156830	4139	missense_variant
	PHYCAscaffold_1	156564	T	C	7240.68	1/1	1/1	1/1	1/1	1/1	Exon_PHYCAscaffold_1_156386_156830	4139	synonymous_variant
	PHYCAscaffold_1	156645	G	C	2877.7	0/0	0/1	1/1	0/1	0/1	Exon_PHYCAscaffold_1_156386_156830	4139	synonymous_variant
	PHYCAscaffold_1	156663	T	G	6998.68	1/1	1/1	1/1	1/1	1/1	Exon_PHYCAscaffold_1_156386_156830	4139	synonymous_variant
	PHYCAscaffold_1	156692	C	T	755.69	0/1	0/0	0/0	0/0	0/0	Exon_PHYCAscaffold_1_156386_156830	4139	missense_variant
	PHYCAscaffold_1	156702	C	G,T	3370.92	0/1	0/1	2/2	0/1	1/2	Exon_PHYCAscaffold_1_156386_156830	4139	synonymous_variant
	PHYCAscaffold_1	156750	A	C	2828.48	1/1	0/1	0/0	1/1	0/1	Exon_PHYCAscaffold_1_156386_156830	4139	synonymous_variant
	PHYCAscaffold_1	156828	C	T	1958.9	0/0	0/0	1/1	0/0	0/1	Exon_PHYCAscaffold_1_156386_156830	4139	splice_region_variant&synonymous_variant
	PHYCAscaffold_1	156896	C	T	8082.68	1/1	1/1	1/1	1/1	1/1	Exon_PHYCAscaffold_1_156890_157982	4139	synonymous_variant
	PHYCAscaffold_1	156899	A	G	8254.68	1/1	1/1	1/1	1/1	1/1	Exon_PHYCAscaffold_1_156890_157982	4139	synonymous_variant
	PHYCAscaffold_1	156921	C	T	4037.7	0/1	0/0	1/1	0/1	0/1	Exon_PHYCAscaffold_1_156890_157982	4139	synonymous_variant
	PHYCAscaffold_1	156929	A	G	4581.48	0/1	1/1	0/0	1/1	0/1	Exon_PHYCAscaffold_1_156890_157982	4139	synonymous_variant
	PHYCAscaffold_1	156980	A	G	867.69	0/1	0/0	0/0	0/0	0/0	Exon_PHYCAscaffold_1_156890_157982	4139	synonymous_variant
	PHYCAscaffold_1	157085	C	A	5638.92	1/1	0/1	1/1	0/1	0/1	Exon_PHYCAscaffold_1_156890_157982	4139	synonymous_variant
	PHYCAscaffold_1	157088	G	C	8103.68	1/1	1/1	1/1	1/1	1/1	Exon_PHYCAscaffold_1_156890_157982	4139	missense_variant
	PHYCAscaffold_1	157106	T	C	2440.7	1/1	0/1	0/0	0/1	0/1	Exon_PHYCAscaffold_1_156890_157982	4139	synonymous_variant
	PHYCAscaffold_1	157346	T	C	8135.68	1/1	1/1	1/1	1/1	1/1	Exon_PHYCAscaffold_1_156890_157982	4139	synonymous_variant
	PHYCAscaffold_1	157361	A	G	2391.9	0/0	0/0	1/1	0/0	0/1	Exon_PHYCAscaffold_1_156890_157982	4139	synonymous_variant
	PHYCAscaffold_1	157385	T	C	7026.68	1/1	1/1	1/1	1/1	1/1	Exon_PHYCAscaffold_1_156890_157982	4139	synonymous_variant
	PHYCAscaffold_1	157409	C	T	2946.7	1/1	0/1	0/0	0/1	0/1	Exon_PHYCAscaffold_1_156890_157982	4139	synonymous_variant
	PHYCAscaffold_1	157427	A	G	6177.68	1/1	1/1	1/1	1/1	1/1	Exon_PHYCAscaffold_1_156890_157982	4139	synonymous_variant
	PHYCAscaffold_1	157457	T	C	5208.69	0/1	1/1	1/1	1/1	1/1	Exon_PHYCAscaffold_1_156890_157982	4139	synonymous_variant
	PHYCAscaffold_1	157487	A	G	6731.68	1/1	1/1	1/1	1/1	1/1	Exon_PHYCAscaffold_1_156890_157982	4139	synonymous_variant
	PHYCAscaffold_1	157505	A	C	5235.17	1/1	0/1	1/1	1/1	0/1	Exon_PHYCAscaffold_1_156890_157982	4139	synonymous_variant
	PHYCAscaffold_1	157637	C	T	753.69	0/1	0/0	0/0	0/0	0/0	Exon_PHYCAscaffold_1_156890_157982	4139	synonymous_variant
	PHYCAscaffold_1	157685	A	G	6784.68	1/1	1/1	1/1	1/1	1/1	Exon_PHYCAscaffold_1_156890_157982	4139	synonymous_variant
	PHYCAscaffold_1	157748	C	T	1770.9	0/0	0/0	1/1	0/0	0/1	Exon_PHYCAscaffold_1_156890_157982	4139	synonymous_variant
	PHYCAscaffold_1	157760	A	G	7576.68	1/1	1/1	1/1	1/1	1/1	Exon_PHYCAscaffold_1_156890_157982	4139	synonymous_variant
	PHYCAscaffold_1	157776	C	A	899.92	0/0	0/1	0/0	0/1	0/1	Exon_PHYCAscaffold_1_156890_157982	4139	missense_variant
	PHYCAscaffold_1	157791	C	T	412.17	0/0	0/1	0/0	0/0	0/1	Exon_PHYCAscaffold_1_156890_157982	4139	missense_variant
	PHYCAscaffold_1	157808	G	T	799.92	0/0	0/1	0/0	0/1	0/1	Exon_PHYCAscaffold_1_156890_157982	4139	missense_variant
	PHYCAscaffold_1	157811	T	C	7319.68	1/1	1/1	1/1	1/1	1/1	Exon_PHYCAscaffold_1_156890_157982	4139	synonymous_variant
	PHYCAscaffold_1	157847	C	T	785.92	0/0	0/1	0/0	0/1	0/1	Exon_PHYCAscaffold_1_156890_157982	4139	synonymous_variant
	PHYCAscaffold_1	157924	A	C	2267.48	0/0	1/1	0/0	0/1	0/1	Exon_PHYCAscaffold_1_156890_157982	4139	missense_variant
	PHYCAscaffold_1	158107	T	C	2087.9	0/0	0/0	1/1	0/0	0/1	Exon_PHYCAscaffold_1_158068_158589	537986	synonymous_variant
	PHYCAscaffold_1	158113	G	A	3023.48	0/0	0/1	1/1	0/0	0/1	Exon_PHYCAscaffold_1_158068_158589	537986	synonymous_variant
	PHYCAscaffold_1	158196	C	T	7031.68	1/1	1/1	1/1	1/1	1/1	Exon_PHYCAscaffold_1_158068_158589	537986	missense_variant
	PHYCAscaffold_1	158230	C	T	4777.92	0/1	0/1	1/1	0/1	1/1	Exon_PHYCAscaffold_1_158068_158589	537986	synonymous_variant
	PHYCAscaffold_1	158257	T	C	1601.92	0/1	0/0	0/0	0/1	0/1	Exon_PHYCAscaffold_1_158068_158589	537986	synonymous_variant
	PHYCAscaffold_1	158301	T	C	2102.48	0/0	1/1	0/0	0/1	0/1	Exon_PHYCAscaffold_1_158068_158589	537986	missense_variant
	PHYCAscaffold_1	158314	G	A	3438.48	0/1	1/1	0/0	1/1	0/1	Exon_PHYCAscaffold_1_158068_158589	537986	synonymous_variant
	PHYCAscaffold_1	158329	G	A	715.69	0/1	0/0	0/0	0/0	0/0	Exon_PHYCAscaffold_1_158068_158589	537986	synonymous_variant
	PHYCAscaffold_1	158374	A	G	679.69	0/1	0/0	0/0	0/0	0/0	Exon_PHYCAscaffold_1_158068_158589	537986	synonymous_variant
	PHYCAscaffold_1	158397	A	G	6934.68	1/1	1/1	1/1	1/1	1/1	Exon_PHYCAscaffold_1_158068_158589	537986	synonymous_variant
	PHYCAscaffold_1	158512	G	A	2617.7	0/1	0/1	0/0	1/1	0/1	Exon_PHYCAscaffold_1_158068_158589	537986	synonymous_variant
	PHYCAscaffold_1	158527	A	G	3405.48	1/1	0/1	0/0	1/1	0/1	Exon_PHYCAscaffold_1_158068_158589	537986	synonymous_variant
	PHYCAscaffold_1	158584	T	C	446.69	0/1	0/0	0/0	0/0	0/0	Exon_PHYCAscaffold_1_158068_158589	537986	synonymous_variant
	PHYCAscaffold_1	161216	T	C	3368.5	0/1	0/1	1/1	0/1	0/1	Exon_PHYCAscaffold_1_161169_162138	502585	synonymous_variant
	PHYCAscaffold_1	161258	G	C	683.69	0/1	0/0	0/0	0/0	0/0	Exon_PHYCAscaffold_1_161169_162138	502585	synonymous_variant
	PHYCAscaffold_1	161285	C	T	513.17	0/0	0/1	0/0	0/0	0/1	Exon_PHYCAscaffold_1_161169_162138	502585	synonymous_variant
	PHYCAscaffold_1	161381	A	C	692.69	0/1	0/0	0/0	0/0	0/0	Exon_PHYCAscaffold_1_161169_162138	502585	synonymous_variant
	PHYCAscaffold_1	161399	C	T	588.69	0/1	0/0	0/0	0/0	0/0	Exon_PHYCAscaffold_1_161169_162138	502585	synonymous_variant
	PHYCAscaffold_1	161768	T	C	704.69	0/1	0/0	0/0	0/0	0/0	Exon_PHYCAscaffold_1_161169_162138	502585	synonymous_variant
	PHYCAscaffold_1	161807	C	T	3658.48	0/0	1/1	1/1	0/1	0/1	Exon_PHYCAscaffold_1_161169_162138	502585	synonymous_variant
	PHYCAscaffold_1	161810	T	C	4419.92	0/1	1/1	1/1	0/1	0/1	Exon_PHYCAscaffold_1_161169_162138	502585	synonymous_variant
	PHYCAscaffold_1	161939	T	C	4585.92	0/1	1/1	1/1	0/1	0/1	Exon_PHYCAscaffold_1_161169_162138	502585	synonymous_variant
	PHYCAscaffold_1	161942	C	T	2737.7	0/0	0/1	1/1	0/1	0/1	Exon_PHYCAscaffold_1_161169_162138	502585	synonymous_variant
	PHYCAscaffold_1	161954	T	C	785.17	0/0	0/1	0/0	0/0	0/1	Exon_PHYCAscaffold_1_161169_162138	502585	synonymous_variant
	PHYCAscaffold_1	161963	T	C	5137.69	0/1	1/1	1/1	1/1	1/1	Exon_PHYCAscaffold_1_161169_162138	502585	synonymous_variant
	PHYCAscaffold_1	161985	C	T	1513.92	0/1	0/0	0/0	0/1	0/1	Exon_PHYCAscaffold_1_161169_162138	502585	synonymous_variant
	PHYCAscaffold_1	162122	C	T	6646.68	1/1	1/1	1/1	1/1	1/1	Exon_PHYCAscaffold_1_161169_162138	502585	synonymous_variant
	PHYCAscaffold_1	164614	G	A	70.63	./.	./.	./.	./.	./.	Exon_PHYCAscaffold_1_164591_165403	96183	synonymous_variant
	PHYCAscaffold_1	164682	C	T	735.94	0/0	./.	1/1	./.	./.	Exon_PHYCAscaffold_1_164591_165403	96183	missense_variant
	PHYCAscaffold_1	165019	G	A	279.1	./.	./.	./.	./.	./.	Exon_PHYCAscaffold_1_164591_165403	96183	synonymous_variant
	PHYCAscaffold_1	166271	C	T	2022.5	0/1	0/1	0/0	0/1	0/1	Exon_PHYCAscaffold_1_166236_167597	4143	synonymous_variant
	PHYCAscaffold_1	166337	A	G	2448.5	0/1	0/1	0/0	0/1	0/1	Exon_PHYCAscaffold_1_166236_167597	4143	synonymous_variant
	PHYCAscaffold_1	166348	T	G	927.7	0/1	0/0	0/0	0/0	0/0	Exon_PHYCAscaffold_1_166236_167597	4143	missense_variant
	PHYCAscaffold_1	166364	T	C	3620.7	1/1	0/1	0/0	0/1	0/1	Exon_PHYCAscaffold_1_166236_167597	4143	synonymous_variant
	PHYCAscaffold_1	166382	G	A	2125.5	0/1	0/1	0/0	0/1	0/1	Exon_PHYCAscaffold_1_166236_167597	4143	synonymous_variant
	PHYCAscaffold_1	166442	A	T	2542.48	1/1	0/0	0/0	0/1	0/1	Exon_PHYCAscaffold_1_166236_167597	4143	synonymous_variant
	PHYCAscaffold_1	166454	T	C	1540.92	0/1	0/1	0/0	0/0	0/1	Exon_PHYCAscaffold_1_166236_167597	4143	synonymous_variant
	PHYCAscaffold_1	166460	C	T	1537.92	0/1	0/1	0/0	0/0	0/1	Exon_PHYCAscaffold_1_166236_167597	4143	synonymous_variant
	PHYCAscaffold_1	166501	C	T	506.69	0/1	0/0	0/0	0/0	0/0	Exon_PHYCAscaffold_1_166236_167597	4143	missense_variant
	PHYCAscaffold_1	166502	C	T	2921.48	1/1	0/0	0/0	0/1	0/1	Exon_PHYCAscaffold_1_166236_167597	4143	synonymous_variant
	PHYCAscaffold_1	166518	A	G	533.69	0/1	0/0	0/0	0/0	0/0	Exon_PHYCAscaffold_1_166236_167597	4143	missense_variant
	PHYCAscaffold_1	166522	T	C	584.69	0/1	0/0	0/0	0/0	0/0	Exon_PHYCAscaffold_1_166236_167597	4143	missense_variant
	PHYCAscaffold_1	166550	A	G	3207.75	0/1	0/1	0/0	0/1	0/1	Exon_PHYCAscaffold_1_166236_167597	4143	synonymous_variant
	PHYCAscaffold_1	166558	C	G	2308.7	0/0	0/1	1/1	0/1	0/1	Exon_PHYCAscaffold_1_166236_167597	4143	missense_variant
	PHYCAscaffold_1	166568	A	C	2628.48	1/1	0/0	0/0	0/1	0/1	Exon_PHYCAscaffold_1_166236_167597	4143	synonymous_variant
	PHYCAscaffold_1	166580	C	G	2348.7	0/0	0/1	1/1	0/1	0/1	Exon_PHYCAscaffold_1_166236_167597	4143	missense_variant
	PHYCAscaffold_1	166646	G	A	1603.92	0/1	0/0	0/0	0/1	0/1	Exon_PHYCAscaffold_1_166236_167597	4143	synonymous_variant
	PHYCAscaffold_1	166649	C	T	2564.48	1/1	0/0	0/0	0/1	0/1	Exon_PHYCAscaffold_1_166236_167597	4143	synonymous_variant
	PHYCAscaffold_1	166659	C	T	803.69	0/1	0/0	0/0	0/0	0/0	Exon_PHYCAscaffold_1_166236_167597	4143	synonymous_variant
	PHYCAscaffold_1	166718	T	C	2605.48	1/1	0/0	0/0	0/1	0/1	Exon_PHYCAscaffold_1_166236_167597	4143	synonymous_variant
	PHYCAscaffold_1	166725	G	A	490.17	0/0	0/1	0/0	0/0	0/1	Exon_PHYCAscaffold_1_166236_167597	4143	missense_variant
	PHYCAscaffold_1	166740	C	T	1830.5	0/1	0/1	0/0	0/1	0/1	Exon_PHYCAscaffold_1_166236_167597	4143	synonymous_variant
	PHYCAscaffold_1	166752	C	T	868.69	0/1	0/0	0/0	0/0	0/0	Exon_PHYCAscaffold_1_166236_167597	4143	synonymous_variant
	PHYCAscaffold_1	166760	C	T	3333.7	1/1	0/1	0/0	0/1	0/1	Exon_PHYCAscaffold_1_166236_167597	4143	synonymous_variant
	PHYCAscaffold_1	166784	C	G	3194.73	1/1	0/1	0/0	0/1	0/1	Exon_PHYCAscaffold_1_166236_167597	4143	synonymous_variant
	PHYCAscaffold_1	166791	A	G	712.69	0/1	0/0	0/0	0/0	0/0	Exon_PHYCAscaffold_1_166236_167597	4143	missense_variant
	PHYCAscaffold_1	166799	G	A	556.17	0/0	0/1	0/0	0/0	0/1	Exon_PHYCAscaffold_1_166236_167597	4143	missense_variant
	PHYCAscaffold_1	166820	T	A	2212.5	0/1	0/1	0/0	0/1	0/1	Exon_PHYCAscaffold_1_166236_167597	4143	missense_variant
	PHYCAscaffold_1	166823	A	C	2293.5	0/1	0/1	0/0	0/1	0/1	Exon_PHYCAscaffold_1_166236_167597	4143	synonymous_variant
	PHYCAscaffold_1	166844	G	A	2187.5	0/1	0/1	0/0	0/1	0/1	Exon_PHYCAscaffold_1_166236_167597	4143	synonymous_variant
	PHYCAscaffold_1	166970	A	G	747.69	0/1	0/0	0/0	0/0	0/0	Exon_PHYCAscaffold_1_166236_167597	4143	synonymous_variant
	PHYCAscaffold_1	167015	T	C	1760.92	0/1	0/0	0/0	0/1	0/1	Exon_PHYCAscaffold_1_166236_167597	4143	synonymous_variant
	PHYCAscaffold_1	167081	G	A	2022.49	1/1	0/0	0/0	0/1	0/1	Exon_PHYCAscaffold_1_166236_167597	4143	synonymous_variant
	PHYCAscaffold_1	167129	C	T	1994.48	1/1	0/0	0/0	0/1	0/1	Exon_PHYCAscaffold_1_166236_167597	4143	synonymous_variant
	PHYCAscaffold_1	167148	G	A	6274.68	1/1	1/1	1/1	1/1	1/1	Exon_PHYCAscaffold_1_166236_167597	4143	missense_variant
	PHYCAscaffold_1	167162	A	G	2318.48	1/1	0/0	0/0	0/1	0/1	Exon_PHYCAscaffold_1_166236_167597	4143	synonymous_variant
	PHYCAscaffold_1	167174	T	C	2238.48	1/1	0/0	0/0	0/1	0/1	Exon_PHYCAscaffold_1_166236_167597	4143	synonymous_variant
	PHYCAscaffold_1	167198	G	C	2294.48	1/1	0/0	0/0	0/1	0/1	Exon_PHYCAscaffold_1_166236_167597	4143	synonymous_variant
	PHYCAscaffold_1	167229	A	G	7181.68	1/1	1/1	1/1	1/1	1/1	Exon_PHYCAscaffold_1_166236_167597	4143	missense_variant
	PHYCAscaffold_1	167266	C	T	1974.48	1/1	0/0	0/0	0/1	0/1	Exon_PHYCAscaffold_1_166236_167597	4143	missense_variant
	PHYCAscaffold_1	167330	G	A	688.17	0/0	0/1	0/0	0/0	0/1	Exon_PHYCAscaffold_1_166236_167597	4143	synonymous_variant
	PHYCAscaffold_1	167339	T	C	6439.68	1/1	1/1	1/1	1/1	1/1	Exon_PHYCAscaffold_1_166236_167597	4143	synonymous_variant
	PHYCAscaffold_1	167360	T	C	2204.5	0/1	0/1	0/0	0/1	0/1	Exon_PHYCAscaffold_1_166236_167597	4143	synonymous_variant
	PHYCAscaffold_1	167406	T	C	2837.7	1/1	0/1	0/0	0/1	0/1	Exon_PHYCAscaffold_1_166236_167597	4143	synonymous_variant
	PHYCAscaffold_1	167420	G	A	2154.48	1/1	0/0	0/0	0/1	0/1	Exon_PHYCAscaffold_1_166236_167597	4143	synonymous_variant
	PHYCAscaffold_1	167454	T	C	2005.48	1/1	0/0	0/0	0/1	0/1	Exon_PHYCAscaffold_1_166236_167597	4143	synonymous_variant
	PHYCAscaffold_1	167499	G	T	7070.68	1/1	1/1	1/1	1/1	1/1	Exon_PHYCAscaffold_1_166236_167597	4143	missense_variant
	PHYCAscaffold_1	167518	T	C	2300.48	1/1	0/0	0/0	0/1	0/1	Exon_PHYCAscaffold_1_166236_167597	4143	missense_variant
	PHYCAscaffold_1	167563	A	C	2391.48	1/1	0/0	0/0	0/1	0/1	Exon_PHYCAscaffold_1_166236_167597	4143	missense_variant
	PHYCAscaffold_1	167573	C	A	3648.7	0/0	0/1	1/1	0/1	0/1	Exon_PHYCAscaffold_1_166236_167597	4143	missense_variant
	PHYCAscaffold_1	167574	A	G	3648.7	0/0	0/1	1/1	0/1	0/1	Exon_PHYCAscaffold_1_166236_167597	4143	missense_variant
	PHYCAscaffold_1	167658	A	G	2629.5	0/1	0/1	0/0	0/1	0/1	Exon_PHYCAscaffold_1_167631_168293	502587	synonymous_variant
	PHYCAscaffold_1	167745	G	A	1548.92	0/1	0/0	0/0	0/1	0/1	Exon_PHYCAscaffold_1_167631_168293	502587	synonymous_variant
	PHYCAscaffold_1	167748	G	A	2605.5	0/1	0/1	0/0	0/1	0/1	Exon_PHYCAscaffold_1_167631_168293	502587	synonymous_variant
	PHYCAscaffold_1	167757	C	A	914.17	0/0	0/1	0/0	0/0	0/1	Exon_PHYCAscaffold_1_167631_168293	502587	synonymous_variant
	PHYCAscaffold_1	167802	A	T	665.69	0/1	0/0	0/0	0/0	0/0	Exon_PHYCAscaffold_1_167631_168293	502587	synonymous_variant
	PHYCAscaffold_1	167874	A	T	747.69	0/1	0/0	0/0	0/0	0/0	Exon_PHYCAscaffold_1_167631_168293	502587	synonymous_variant
	PHYCAscaffold_1	167889	C	T	775.69	0/1	0/0	0/0	0/0	0/0	Exon_PHYCAscaffold_1_167631_168293	502587	synonymous_variant
	PHYCAscaffold_1	167898	G	A	4799.92	0/1	0/1	1/1	1/1	0/1	Exon_PHYCAscaffold_1_167631_168293	502587	synonymous_variant
	PHYCAscaffold_1	168000	T	C	1460.92	0/1	0/0	0/0	0/1	0/1	Exon_PHYCAscaffold_1_167631_168293	502587	synonymous_variant
	PHYCAscaffold_1	168027	C	T	2698.7	0/0	0/1	1/1	0/1	0/1	Exon_PHYCAscaffold_1_167631_168293	502587	synonymous_variant
	PHYCAscaffold_1	168033	T	C	596.69	0/1	0/0	0/0	0/0	0/0	Exon_PHYCAscaffold_1_167631_168293	502587	synonymous_variant
	PHYCAscaffold_1	168093	G	A	352.69	0/1	0/0	0/0	0/0	0/0	Exon_PHYCAscaffold_1_167631_168293	502587	synonymous_variant
	PHYCAscaffold_1	168144	T	C	465.69	0/1	0/0	0/0	0/0	0/0	Exon_PHYCAscaffold_1_167631_168293	502587	synonymous_variant
	PHYCAscaffold_1	168153	C	T	462.69	0/1	0/0	0/0	0/0	0/0	Exon_PHYCAscaffold_1_167631_168293	502587	synonymous_variant
	PHYCAscaffold_1	168195	C	T	615.17	0/0	0/1	0/0	0/0	0/1	Exon_PHYCAscaffold_1_167631_168293	502587	synonymous_variant
	PHYCAscaffold_1	168201	C	T	6630.68	1/1	1/1	1/1	1/1	1/1	Exon_PHYCAscaffold_1_167631_168293	502587	synonymous_variant
	PHYCAscaffold_1	168213	G	C	5974.17	1/1	0/1	1/1	1/1	0/1	Exon_PHYCAscaffold_1_167631_168293	502587	synonymous_variant
	PHYCAscaffold_1	168230	T	A	655.17	0/0	0/1	0/0	0/0	0/1	Exon_PHYCAscaffold_1_167631_168293	502587	missense_variant
	PHYCAscaffold_1	168278	C	T	972.69	0/1	0/0	0/0	0/0	0/0	Exon_PHYCAscaffold_1_167631_168293	502587	missense_variant
	PHYCAscaffold_1	168288	A	G	969.69	0/1	0/0	0/0	0/0	0/0	Exon_PHYCAscaffold_1_167631_168293	502587	synonymous_variant
	PHYCAscaffold_1	169362	A	C	693.69	0/1	0/0	0/0	0/0	0/0	Exon_PHYCAscaffold_1_169359_169503	531479	synonymous_variant
	PHYCAscaffold_1	169383	T	C	1484.92	0/1	0/1	0/0	0/0	0/1	Exon_PHYCAscaffold_1_169359_169503	531479	synonymous_variant
	PHYCAscaffold_1	169419	G	A	703.69	0/1	0/0	0/0	0/0	0/0	Exon_PHYCAscaffold_1_169359_169503	531479	synonymous_variant
	PHYCAscaffold_1	169434	T	C	718.69	0/1	0/0	0/0	0/0	0/0	Exon_PHYCAscaffold_1_169359_169503	531479	synonymous_variant
	PHYCAscaffold_1	169464	G	A	648.69	0/1	0/0	0/0	0/0	0/0	Exon_PHYCAscaffold_1_169359_169503	531479	synonymous_variant
	PHYCAscaffold_1	169467	G	T	826.17	0/0	0/1	0/0	0/0	0/1	Exon_PHYCAscaffold_1_169359_169503	531479	synonymous_variant
	PHYCAscaffold_1	169482	T	C	876.17	0/0	0/1	0/0	0/0	0/1	Exon_PHYCAscaffold_1_169359_169503	531479	synonymous_variant
	PHYCAscaffold_1	169494	G	A	834.17	0/0	0/1	0/0	0/0	0/1	Exon_PHYCAscaffold_1_169359_169503	531479	synonymous_variant
	PHYCAscaffold_1	169604	C	T	1044.69	0/1	0/0	0/0	0/0	0/0	Exon_PHYCAscaffold_1_169590_169651	531479	synonymous_variant
	PHYCAscaffold_1	169609	C	T	1372.92	0/1	0/0	0/0	0/1	0/1	Exon_PHYCAscaffold_1_169590_169651	531479	missense_variant
	PHYCAscaffold_1	169771	T	C	1221.69	0/1	0/0	0/0	0/0	0/0	Exon_PHYCAscaffold_1_169718_169779	531479	missense_variant
	PHYCAscaffold_1	170303	A	G	6396.68	1/1	1/1	1/1	1/1	1/1	Exon_PHYCAscaffold_1_170290_170583	531479	missense_variant
	PHYCAscaffold_1	170313	C	T	708.69	0/1	0/0	0/0	0/0	0/0	Exon_PHYCAscaffold_1_170290_170583	531479	missense_variant
	PHYCAscaffold_1	170320	A	C	699.69	0/1	0/0	0/0	0/0	0/0	Exon_PHYCAscaffold_1_170290_170583	531479	synonymous_variant
	PHYCAscaffold_1	170327	G	A	654.69	0/1	0/0	0/0	0/0	0/0	Exon_PHYCAscaffold_1_170290_170583	531479	missense_variant
	PHYCAscaffold_1	170336	T	C	1138.17	0/0	0/1	0/0	0/0	0/1	Exon_PHYCAscaffold_1_170290_170583	531479	missense_variant
	PHYCAscaffold_1	170349	T	G	3009.5	0/1	0/1	0/0	0/1	0/1	Exon_PHYCAscaffold_1_170290_170583	531479	missense_variant
	PHYCAscaffold_1	170356	A	T	1854.92	0/1	0/0	0/0	0/1	0/1	Exon_PHYCAscaffold_1_170290_170583	531479	synonymous_variant
	PHYCAscaffold_1	170400	C	T	880.17	0/0	0/1	0/0	0/0	0/1	Exon_PHYCAscaffold_1_170290_170583	531479	missense_variant
	PHYCAscaffold_1	170441	A	T	2664.5	0/1	0/1	0/0	0/1	0/1	Exon_PHYCAscaffold_1_170290_170583	531479	missense_variant
	PHYCAscaffold_1	170449	C	G	2606.5	0/1	0/1	0/0	0/1	0/1	Exon_PHYCAscaffold_1_170290_170583	531479	missense_variant
	PHYCAscaffold_1	170482	A	G	1415.92	0/1	0/0	0/0	0/1	0/1	Exon_PHYCAscaffold_1_170290_170583	531479	synonymous_variant
	PHYCAscaffold_1	170884	A	C	840.17	0/0	0/1	0/0	0/0	0/1	Exon_PHYCAscaffold_1_170827_171312	531479	synonymous_variant
	PHYCAscaffold_1	170893	A	G	812.18	0/0	0/1	0/0	0/0	0/1	Exon_PHYCAscaffold_1_170827_171312	531479	synonymous_variant
	PHYCAscaffold_1	170979	A	G	1733.7	0/0	0/1	1/1	0/1	0/1	Exon_PHYCAscaffold_1_170827_171312	531479	synonymous_variant
	PHYCAscaffold_1	171034	C	T	2268.7	0/0	0/1	1/1	0/1	0/1	Exon_PHYCAscaffold_1_170827_171312	531479	synonymous_variant
	PHYCAscaffold_1	171073	A	G	3227.04	0/0	1/1	1/1	0/1	0/1	Exon_PHYCAscaffold_1_170827_171312	531479	synonymous_variant
	PHYCAscaffold_1	171076	T	C	3227.04	0/0	1/1	1/1	0/1	0/1	Exon_PHYCAscaffold_1_170827_171312	531479	synonymous_variant
	PHYCAscaffold_1	171178	G	A	3967.92	0/1	0/1	1/1	1/1	0/1	Exon_PHYCAscaffold_1_170827_171312	531479	synonymous_variant
	PHYCAscaffold_1	171274	A	G	3221.6	0/0	1/1	1/1	0/1	0/1	Exon_PHYCAscaffold_1_170827_171312	531479	synonymous_variant
	PHYCAscaffold_1	171292	G	A	3212.49	0/0	1/1	1/1	0/1	0/1	Exon_PHYCAscaffold_1_170827_171312	531479	synonymous_variant
	PHYCAscaffold_1	171911	C	T	3410.7	0/0	0/1	1/1	0/1	0/1	Exon_PHYCAscaffold_1_171843_171989	557952	synonymous_variant
	PHYCAscaffold_1	171953	G	A	982.17	0/0	0/1	0/0	0/0	0/1	Exon_PHYCAscaffold_1_171843_171989	557952	synonymous_variant
	PHYCAscaffold_1	171956	G	A	2892.7	0/0	0/1	1/1	0/1	0/1	Exon_PHYCAscaffold_1_171843_171989	557952	synonymous_variant
	PHYCAscaffold_1	172064	C	A	951.17	0/0	0/1	0/0	0/0	0/1	Exon_PHYCAscaffold_1_172042_172227	557952	missense_variant
	PHYCAscaffold_1	172080	A	G	4086.48	0/0	1/1	1/1	0/1	0/1	Exon_PHYCAscaffold_1_172042_172227	557952	synonymous_variant
	PHYCAscaffold_1	172134	C	T	3298.7	0/0	0/1	1/1	0/1	0/1	Exon_PHYCAscaffold_1_172042_172227	557952	synonymous_variant
	PHYCAscaffold_1	172167	G	C	5096.48	0/0	1/1	1/1	0/1	0/1	Exon_PHYCAscaffold_1_172042_172227	557952	synonymous_variant
	PHYCAscaffold_1	172179	C	T	3239.7	0/0	0/1	1/1	0/1	0/1	Exon_PHYCAscaffold_1_172042_172227	557952	synonymous_variant
	PHYCAscaffold_1	172206	G	A	3207.75	0/0	0/1	1/1	0/1	0/1	Exon_PHYCAscaffold_1_172042_172227	557952	synonymous_variant
	PHYCAscaffold_1	172216	G	A	4446.48	0/0	1/1	1/1	0/1	0/1	Exon_PHYCAscaffold_1_172042_172227	557952	missense_variant
	PHYCAscaffold_1	172520	G	A	781.17	0/0	0/1	0/0	0/0	0/1	Exon_PHYCAscaffold_1_172470_173327	97285	synonymous_variant
	PHYCAscaffold_1	172534	A	G	2697.7	0/0	0/1	1/1	0/1	0/1	Exon_PHYCAscaffold_1_172470_173327	97285	missense_variant
	PHYCAscaffold_1	172689	G	A	489.17	0/0	0/1	0/0	0/0	0/1	Exon_PHYCAscaffold_1_172470_173327	97285	missense_variant
	PHYCAscaffold_1	172694	G	A	485.17	0/0	0/1	0/0	0/0	0/1	Exon_PHYCAscaffold_1_172470_173327	97285	synonymous_variant
	PHYCAscaffold_1	172756	G	A	3705.48	0/0	1/1	1/1	0/1	0/1	Exon_PHYCAscaffold_1_172470_173327	97285	missense_variant
	PHYCAscaffold_1	172760	G	A	3678.48	0/0	1/1	1/1	0/1	0/1	Exon_PHYCAscaffold_1_172470_173327	97285	synonymous_variant
	PHYCAscaffold_1	172785	G	A	3345.48	0/0	1/1	1/1	0/1	0/1	Exon_PHYCAscaffold_1_172470_173327	97285	missense_variant
	PHYCAscaffold_1	172812	T	C	2379.7	0/0	0/1	1/1	0/1	0/1	Exon_PHYCAscaffold_1_172470_173327	97285	synonymous_variant
	PHYCAscaffold_1	172820	T	C	684.17	0/0	0/1	0/0	0/0	0/1	Exon_PHYCAscaffold_1_172470_173327	97285	synonymous_variant
	PHYCAscaffold_1	172859	T	G	2860.7	0/0	0/1	1/1	0/1	0/1	Exon_PHYCAscaffold_1_172470_173327	97285	synonymous_variant
	PHYCAscaffold_1	172860	A	G	4484.48	0/0	1/1	1/1	0/1	0/1	Exon_PHYCAscaffold_1_172470_173327	97285	missense_variant
	PHYCAscaffold_1	172893	G	A	1036.17	0/0	0/1	0/0	0/0	0/1	Exon_PHYCAscaffold_1_172470_173327	97285	missense_variant
	PHYCAscaffold_1	172970	T	C	579.17	0/0	0/1	0/0	0/0	0/1	Exon_PHYCAscaffold_1_172470_173327	97285	synonymous_variant
	PHYCAscaffold_1	172994	T	A	731.17	0/0	0/1	0/0	0/0	0/1	Exon_PHYCAscaffold_1_172470_173327	97285	synonymous_variant
	PHYCAscaffold_1	172995	A	G	2277.7	0/0	0/1	1/1	0/1	0/1	Exon_PHYCAscaffold_1_172470_173327	97285	missense_variant
	PHYCAscaffold_1	173093	T	C	4031.48	0/0	1/1	1/1	0/1	0/1	Exon_PHYCAscaffold_1_172470_173327	97285	synonymous_variant
	PHYCAscaffold_1	173145	G	A	2844.7	0/0	0/1	1/1	0/1	0/1	Exon_PHYCAscaffold_1_172470_173327	97285	missense_variant
	PHYCAscaffold_1	173147	C	A	2844.7	0/0	0/1	1/1	0/1	0/1	Exon_PHYCAscaffold_1_172470_173327	97285	missense_variant
	PHYCAscaffold_1	173209	T	C	659.43	0/0	0/1	0/0	0/0	0/1	Exon_PHYCAscaffold_1_172470_173327	97285	missense_variant
	PHYCAscaffold_1	173274	C	G	3510.7	0/0	0/1	1/1	0/1	0/1	Exon_PHYCAscaffold_1_172470_173327	97285	missense_variant
	PHYCAscaffold_1	173286	A	G	3615.7	0/0	0/1	1/1	0/1	0/1	Exon_PHYCAscaffold_1_172470_173327	97285	missense_variant
	PHYCAscaffold_1	173304	G	A	1085.17	0/0	0/1	0/0	0/0	0/1	Exon_PHYCAscaffold_1_172470_173327	97285	missense_variant
	PHYCAscaffold_1	173323	A	T	3141.7	0/0	0/1	1/1	0/1	0/1	Exon_PHYCAscaffold_1_172470_173327	97285	missense_variant
	PHYCAscaffold_1	174293	C	T	2537.7	0/0	0/1	1/1	0/1	0/1	Exon_PHYCAscaffold_1_174290_175249	537997	synonymous_variant
	PHYCAscaffold_1	174349	C	T	2974.7	0/0	0/1	1/1	0/1	0/1	Exon_PHYCAscaffold_1_174290_175249	537997	missense_variant
	PHYCAscaffold_1	174386	A	G	2815.7	0/0	0/1	1/1	0/1	0/1	Exon_PHYCAscaffold_1_174290_175249	537997	synonymous_variant
	PHYCAscaffold_1	174391	G	A	2827.7	0/0	0/1	1/1	0/1	0/1	Exon_PHYCAscaffold_1_174290_175249	537997	synonymous_variant
	PHYCAscaffold_1	174416	A	G	2618.7	0/0	0/1	1/1	0/1	0/1	Exon_PHYCAscaffold_1_174290_175249	537997	synonymous_variant
	PHYCAscaffold_1	174462	A	C	1363.9	0/0	0/0	1/1	0/0	0/1	Exon_PHYCAscaffold_1_174290_175249	537997	missense_variant
	PHYCAscaffold_1	174491	G	T	2638.7	0/0	0/1	1/1	0/1	0/1	Exon_PHYCAscaffold_1_174290_175249	537997	synonymous_variant
	PHYCAscaffold_1	174503	T	C	2732.7	0/0	0/1	1/1	0/1	0/1	Exon_PHYCAscaffold_1_174290_175249	537997	synonymous_variant
	PHYCAscaffold_1	174583	T	G	2739.7	0/0	0/1	1/1	0/1	0/1	Exon_PHYCAscaffold_1_174290_175249	537997	missense_variant
	PHYCAscaffold_1	174584	T	C	2739.7	0/0	0/1	1/1	0/1	0/1	Exon_PHYCAscaffold_1_174290_175249	537997	synonymous_variant
	PHYCAscaffold_1	174649	C	T	2323.7	0/0	0/1	1/1	0/1	0/1	Exon_PHYCAscaffold_1_174290_175249	537997	missense_variant
	PHYCAscaffold_1	174905	A	C	3001.7	0/0	0/1	1/1	0/1	0/1	Exon_PHYCAscaffold_1_174290_175249	537997	synonymous_variant
	PHYCAscaffold_1	175153	T	C	865.17	0/0	0/1	0/0	0/0	0/1	Exon_PHYCAscaffold_1_174290_175249	537997	missense_variant
	PHYCAscaffold_1	175193	A	G	3774.48	0/0	1/1	1/1	0/1	0/1	Exon_PHYCAscaffold_1_174290_175249	537997	synonymous_variant
	PHYCAscaffold_1	175202	C	T	698.17	0/0	0/1	0/0	0/0	0/1	Exon_PHYCAscaffold_1_174290_175249	537997	synonymous_variant
	PHYCAscaffold_1	175228	C	T	563.17	0/0	0/1	0/0	0/0	0/1	Exon_PHYCAscaffold_1_174290_175249	537997	missense_variant
	PHYCAscaffold_1	175238	A	G	4208.48	0/0	1/1	1/1	0/1	0/1	Exon_PHYCAscaffold_1_174290_175249	537997	synonymous_variant
	PHYCAscaffold_1	175356	G	A	3872.48	0/0	1/1	1/1	0/1	0/1	Exon_PHYCAscaffold_1_175326_176243	537999	synonymous_variant
	PHYCAscaffold_1	175361	G	A	3991.48	0/0	1/1	1/1	0/1	0/1	Exon_PHYCAscaffold_1_175326_176243	537999	synonymous_variant
	PHYCAscaffold_1	175476	C	T	840.17	0/0	0/1	0/0	0/0	0/1	Exon_PHYCAscaffold_1_175326_176243	537999	synonymous_variant
	PHYCAscaffold_1	175494	G	A	2589.7	0/0	0/1	1/1	0/1	0/1	Exon_PHYCAscaffold_1_175326_176243	537999	synonymous_variant
	PHYCAscaffold_1	175553	G	T	874.17	0/0	0/1	0/0	0/0	0/1	Exon_PHYCAscaffold_1_175326_176243	537999	missense_variant
	PHYCAscaffold_1	175593	T	A	683.17	0/0	0/1	0/0	0/0	0/1	Exon_PHYCAscaffold_1_175326_176243	537999	synonymous_variant
	PHYCAscaffold_1	175611	G	A	3335.48	0/0	1/1	1/1	0/1	0/1	Exon_PHYCAscaffold_1_175326_176243	537999	synonymous_variant
	PHYCAscaffold_1	175629	C	T	382.17	0/0	0/1	0/0	0/0	0/1	Exon_PHYCAscaffold_1_175326_176243	537999	synonymous_variant
	PHYCAscaffold_1	175650	G	A	2864.7	0/0	0/1	1/1	0/1	0/1	Exon_PHYCAscaffold_1_175326_176243	537999	synonymous_variant
	PHYCAscaffold_1	175785	T	C	2628.7	0/0	0/1	1/1	0/1	0/1	Exon_PHYCAscaffold_1_175326_176243	537999	synonymous_variant
	PHYCAscaffold_1	175935	C	G	2933.7	0/0	0/1	1/1	0/1	0/1	Exon_PHYCAscaffold_1_175326_176243	537999	missense_variant
	PHYCAscaffold_1	175947	T	C	3010.7	0/0	0/1	1/1	0/1	0/1	Exon_PHYCAscaffold_1_175326_176243	537999	synonymous_variant
	PHYCAscaffold_1	175961	C	T	2926.7	0/0	0/1	1/1	0/1	0/1	Exon_PHYCAscaffold_1_175326_176243	537999	missense_variant
	PHYCAscaffold_1	175962	A	C	2926.7	0/0	0/1	1/1	0/1	0/1	Exon_PHYCAscaffold_1_175326_176243	537999	missense_variant
	PHYCAscaffold_1	176085	A	G	2352.7	0/0	0/1	1/1	0/1	0/1	Exon_PHYCAscaffold_1_175326_176243	537999	synonymous_variant
	PHYCAscaffold_1	176228	A	G	3198.71	0/0	1/1	1/1	0/1	0/1	Exon_PHYCAscaffold_1_175326_176243	537999	missense_variant
	PHYCAscaffold_1	176229	A	G	762.17	0/0	0/1	0/0	0/0	0/1	Exon_PHYCAscaffold_1_175326_176243	537999	synonymous_variant
	PHYCAscaffold_1	176375	T	A	2380.7	0/0	0/1	1/1	0/1	0/1	Exon_PHYCAscaffold_1_176362_177152	96845	missense_variant
	PHYCAscaffold_1	176389	G	A	2224.7	0/0	0/1	1/1	0/1	0/1	Exon_PHYCAscaffold_1_176362_177152	96845	synonymous_variant
	PHYCAscaffold_1	176419	G	C	3163.48	0/0	1/1	1/1	0/1	0/1	Exon_PHYCAscaffold_1_176362_177152	96845	missense_variant
	PHYCAscaffold_1	176434	G	A	709.17	0/0	0/1	0/0	0/0	0/1	Exon_PHYCAscaffold_1_176362_177152	96845	synonymous_variant
	PHYCAscaffold_1	176461	C	T	2808.48	0/0	1/1	1/1	0/1	0/1	Exon_PHYCAscaffold_1_176362_177152	96845	synonymous_variant
	PHYCAscaffold_1	176479	T	G	2966.48	0/0	1/1	1/1	0/1	0/1	Exon_PHYCAscaffold_1_176362_177152	96845	synonymous_variant
	PHYCAscaffold_1	176526	C	T	2643.7	0/0	0/1	1/1	0/1	0/1	Exon_PHYCAscaffold_1_176362_177152	96845	missense_variant
	PHYCAscaffold_1	176534	C	G	3237.48	0/0	1/1	1/1	0/1	0/1	Exon_PHYCAscaffold_1_176362_177152	96845	missense_variant
	PHYCAscaffold_1	176540	T	C	3104.48	0/0	1/1	1/1	0/1	0/1	Exon_PHYCAscaffold_1_176362_177152	96845	missense_variant
	PHYCAscaffold_1	176548	C	T	3227.04	0/0	1/1	1/1	0/1	0/1	Exon_PHYCAscaffold_1_176362_177152	96845	synonymous_variant
	PHYCAscaffold_1	176577	A	G	3695.48	0/0	1/1	1/1	0/1	0/1	Exon_PHYCAscaffold_1_176362_177152	96845	missense_variant
	PHYCAscaffold_1	176605	T	C	4247.48	0/0	1/1	1/1	0/1	0/1	Exon_PHYCAscaffold_1_176362_177152	96845	missense_variant
	PHYCAscaffold_1	176628	C	A	3970.48	0/0	1/1	1/1	0/1	0/1	Exon_PHYCAscaffold_1_176362_177152	96845	missense_variant
	PHYCAscaffold_1	176641	T	C	1108.17	0/0	0/1	0/0	0/1	0/0	Exon_PHYCAscaffold_1_176362_177152	96845	synonymous_variant
	PHYCAscaffold_1	176650	T	C	725.17	0/0	0/1	0/0	0/0	0/1	Exon_PHYCAscaffold_1_176362_177152	96845	synonymous_variant
	PHYCAscaffold_1	176656	G	A	1975.48	0/0	1/1	0/0	0/1	0/1	Exon_PHYCAscaffold_1_176362_177152	96845	synonymous_variant
	PHYCAscaffold_1	176683	G	A,C	2002.48	0/0	1/2	0/0	0/1	0/2	Exon_PHYCAscaffold_1_176362_177152	96845	missense_variant
	PHYCAscaffold_1	176696	A	G	1848.48	0/0	1/1	0/0	0/1	0/1	Exon_PHYCAscaffold_1_176362_177152	96845	missense_variant
	PHYCAscaffold_1	176732	T	A	664.17	0/0	0/1	0/0	0/0	0/1	Exon_PHYCAscaffold_1_176362_177152	96845	missense_variant
	PHYCAscaffold_1	176758	T	A	1498.9	0/0	0/0	1/1	0/0	0/1	Exon_PHYCAscaffold_1_176362_177152	96845	synonymous_variant
	PHYCAscaffold_1	176761	T	G	2294.48	0/0	0/1	1/1	0/0	0/1	Exon_PHYCAscaffold_1_176362_177152	96845	synonymous_variant
	PHYCAscaffold_1	176772	T	C	1625.9	0/0	0/0	1/1	0/0	0/1	Exon_PHYCAscaffold_1_176362_177152	96845	missense_variant
	PHYCAscaffold_1	176796	T	G	695.17	0/0	0/1	0/0	0/1	0/0	Exon_PHYCAscaffold_1_176362_177152	96845	missense_variant
	PHYCAscaffold_1	176806	G	T	1562.9	0/0	0/0	1/1	0/0	0/1	Exon_PHYCAscaffold_1_176362_177152	96845	missense_variant
	PHYCAscaffold_1	176823	C	T	1396.9	0/0	0/0	1/1	0/0	0/1	Exon_PHYCAscaffold_1_176362_177152	96845	missense_variant
	PHYCAscaffold_1	176840	T	G	1578.9	0/0	0/0	1/1	0/0	0/1	Exon_PHYCAscaffold_1_176362_177152	96845	missense_variant
	PHYCAscaffold_1	176872	C	T	2614.48	0/0	0/1	1/1	0/0	0/1	Exon_PHYCAscaffold_1_176362_177152	96845	synonymous_variant
	PHYCAscaffold_1	176890	A	G	1760.9	0/0	0/0	1/1	0/0	0/1	Exon_PHYCAscaffold_1_176362_177152	96845	synonymous_variant
	PHYCAscaffold_1	176925	C	T	1008.17	0/0	0/1	0/0	0/0	0/1	Exon_PHYCAscaffold_1_176362_177152	96845	missense_variant
	PHYCAscaffold_1	176938	C	A	900.17	0/0	0/1	0/0	0/1	0/0	Exon_PHYCAscaffold_1_176362_177152	96845	missense_variant
	PHYCAscaffold_1	176984	T	C	1148.17	0/0	0/1	0/0	0/1	0/0	Exon_PHYCAscaffold_1_176362_177152	96845	missense_variant
	PHYCAscaffold_1	176993	T	C	1119.17	0/0	0/1	0/0	0/1	0/0	Exon_PHYCAscaffold_1_176362_177152	96845	missense_variant
	PHYCAscaffold_1	177006	T	C	1077.17	0/0	0/1	0/0	0/1	0/0	Exon_PHYCAscaffold_1_176362_177152	96845	missense_variant
	PHYCAscaffold_1	177031	G	T	4494.9	0/0	1/1	1/1	0/1	1/1	Exon_PHYCAscaffold_1_176362_177152	96845	synonymous_variant
	PHYCAscaffold_1	177109	C	T	2238.48	0/0	1/1	0/0	0/1	0/1	Exon_PHYCAscaffold_1_176362_177152	96845	synonymous_variant
	PHYCAscaffold_1	177148	C	T	1210.17	0/0	0/1	0/0	0/0	0/1	Exon_PHYCAscaffold_1_176362_177152	96845	synonymous_variant
	PHYCAscaffold_1	177793	T	A	1384.92	0/0	0/1	0/1	0/0	0/1	Exon_PHYCAscaffold_1_177762_178402	96845	synonymous_variant
	PHYCAscaffold_1	177805	A	T	4111.98	0/0	1/1	1/1	0/1	1/1	Exon_PHYCAscaffold_1_177762_178402	96845	synonymous_variant
	PHYCAscaffold_1	177835	C	A	860.17	0/0	0/1	0/0	0/0	0/1	Exon_PHYCAscaffold_1_177762_178402	96845	missense_variant
	PHYCAscaffold_1	177847	A	G	939.17	0/0	0/1	0/0	0/0	0/1	Exon_PHYCAscaffold_1_177762_178402	96845	synonymous_variant
	PHYCAscaffold_1	177871	C	T	1198.17	0/0	0/1	0/0	0/0	0/1	Exon_PHYCAscaffold_1_177762_178402	96845	synonymous_variant
	PHYCAscaffold_1	177927	C	T	4982.9	0/0	1/1	1/1	0/1	1/1	Exon_PHYCAscaffold_1_177762_178402	96845	missense_variant
	PHYCAscaffold_1	178030	T	C	3733.9	0/0	1/1	1/1	0/1	1/1	Exon_PHYCAscaffold_1_177762_178402	96845	synonymous_variant
	PHYCAscaffold_1	178087	G	T	2630.7	0/0	0/1	1/1	0/1	0/1	Exon_PHYCAscaffold_1_177762_178402	96845	missense_variant
	PHYCAscaffold_1	178130	T	C	5549.9	0/0	1/1	1/1	0/1	1/1	Exon_PHYCAscaffold_1_177762_178402	96845	missense_variant
	PHYCAscaffold_1	178159	C	A	5607.9	0/0	1/1	1/1	0/1	1/1	Exon_PHYCAscaffold_1_177762_178402	96845	synonymous_variant
	PHYCAscaffold_1	178348	T	C	5266.9	0/0	1/1	1/1	0/1	1/1	Exon_PHYCAscaffold_1_177762_178402	96845	synonymous_variant
	PHYCAscaffold_1	178363	C	A	3416.68	0/0	0/1	1/1	0/0	1/1	Exon_PHYCAscaffold_1_177762_178402	96845	synonymous_variant
	PHYCAscaffold_1	178375	C	A	1074.17	0/0	0/1	0/0	0/1	0/0	Exon_PHYCAscaffold_1_177762_178402	96845	missense_variant
	PHYCAscaffold_1	178390	G	A	4508.68	0/0	0/1	1/1	0/0	1/1	Exon_PHYCAscaffold_1_177762_178402	96845	synonymous_variant
	PHYCAscaffold_1	178392	T	G	5881.9	0/0	1/1	1/1	0/1	1/1	Exon_PHYCAscaffold_1_177762_178402	96845	missense_variant
	PHYCAscaffold_1	178402	A	G	4491.68	0/0	0/1	1/1	0/0	1/1	Exon_PHYCAscaffold_1_177762_178402	96845	5_prime_UTR_variant
	PHYCAscaffold_1	178462	T	C	3621.68	0/0	0/1	1/1	0/0	1/1	Exon_PHYCAscaffold_1_178457_178617	96845	synonymous_variant
	PHYCAscaffold_1	178480	T	C	3662.68	0/0	0/1	1/1	0/0	1/1	Exon_PHYCAscaffold_1_178457_178617	96845	synonymous_variant
	PHYCAscaffold_1	178486	T	C	3499.68	0/0	0/1	1/1	0/0	1/1	Exon_PHYCAscaffold_1_178457_178617	96845	synonymous_variant
	PHYCAscaffold_1	178839	G	A	2001.9	0/0	0/0	1/1	0/0	0/1	Exon_PHYCAscaffold_1_178797_180989	96628	synonymous_variant
	PHYCAscaffold_1	178915	A	G	1273.17	0/0	0/1	0/0	0/0	0/1	Exon_PHYCAscaffold_1_178797_180989	96628	missense_variant
	PHYCAscaffold_1	179011	A	G	1627.9	0/0	0/0	1/1	0/0	0/1	Exon_PHYCAscaffold_1_178797_180989	96628	missense_variant
	PHYCAscaffold_1	179035	G	A	4249.9	0/0	1/1	1/1	0/1	1/1	Exon_PHYCAscaffold_1_178797_180989	96628	missense_variant
	PHYCAscaffold_1	179118	T	C	2829.48	0/0	1/1	0/0	0/1	0/1	Exon_PHYCAscaffold_1_178797_180989	96628	synonymous_variant
	PHYCAscaffold_1	179120	T	C	2784.48	0/0	1/1	0/0	0/1	0/1	Exon_PHYCAscaffold_1_178797_180989	96628	missense_variant
	PHYCAscaffold_1	179139	A	G	3548.68	0/0	0/1	1/1	0/0	1/1	Exon_PHYCAscaffold_1_178797_180989	96628	synonymous_variant
	PHYCAscaffold_1	179196	A	G	3936.9	0/0	1/1	1/1	0/1	1/1	Exon_PHYCAscaffold_1_178797_180989	96628	synonymous_variant
	PHYCAscaffold_1	179210	C	T	2517.7	0/0	0/1	1/1	0/1	0/1	Exon_PHYCAscaffold_1_178797_180989	96628	missense_variant
	PHYCAscaffold_1	179214	G	A	1330.17	0/0	0/1	0/0	0/0	0/1	Exon_PHYCAscaffold_1_178797_180989	96628	synonymous_variant
	PHYCAscaffold_1	179228	T	G	1765.9	0/0	0/0	1/1	0/0	0/1	Exon_PHYCAscaffold_1_178797_180989	96628	missense_variant
	PHYCAscaffold_1	179235	G	A	1746.9	0/0	0/0	1/1	0/0	0/1	Exon_PHYCAscaffold_1_178797_180989	96628	synonymous_variant
	PHYCAscaffold_1	179252	C	A	1671.9	0/0	0/0	1/1	0/0	0/1	Exon_PHYCAscaffold_1_178797_180989	96628	missense_variant
	PHYCAscaffold_1	179292	A	C	1383.17	0/0	0/1	0/0	0/0	0/1	Exon_PHYCAscaffold_1_178797_180989	96628	synonymous_variant
	PHYCAscaffold_1	179305	C	T	1094.17	0/0	0/1	0/0	0/0	0/1	Exon_PHYCAscaffold_1_178797_180989	96628	missense_variant
	PHYCAscaffold_1	179397	A	C	3441.68	0/0	0/1	1/1	0/0	1/1	Exon_PHYCAscaffold_1_178797_180989	96628	synonymous_variant
	PHYCAscaffold_1	179445	A	G	3228.29	0/0	0/1	1/1	0/0	1/1	Exon_PHYCAscaffold_1_178797_180989	96628	synonymous_variant
	PHYCAscaffold_1	179499	T	C	2703.68	0/0	0/1	1/1	0/0	1/1	Exon_PHYCAscaffold_1_178797_180989	96628	synonymous_variant
	PHYCAscaffold_1	179548	T	C	1190.17	0/0	0/1	0/0	0/0	0/1	Exon_PHYCAscaffold_1_178797_180989	96628	missense_variant
	PHYCAscaffold_1	179649	A	G	1046.17	0/0	0/1	0/0	0/1	0/0	Exon_PHYCAscaffold_1_178797_180989	96628	synonymous_variant
	PHYCAscaffold_1	179652	G	A	1046.17	0/0	0/1	0/0	0/1	0/0	Exon_PHYCAscaffold_1_178797_180989	96628	synonymous_variant
	PHYCAscaffold_1	179717	G	C	2732.48	0/0	1/1	0/0	0/1	0/1	Exon_PHYCAscaffold_1_178797_180989	96628	missense_variant
	PHYCAscaffold_1	179736	G	T	3046.48	0/0	1/1	0/0	0/1	0/1	Exon_PHYCAscaffold_1_178797_180989	96628	synonymous_variant
	PHYCAscaffold_1	179799	C	T	1136.17	0/0	0/1	0/0	0/1	0/0	Exon_PHYCAscaffold_1_178797_180989	96628	synonymous_variant
	PHYCAscaffold_1	179828	C	T	2163.48	0/0	1/1	0/0	0/1	0/1	Exon_PHYCAscaffold_1_178797_180989	96628	missense_variant
	PHYCAscaffold_1	179851	G	A	826.17	0/0	0/1	0/0	0/0	0/1	Exon_PHYCAscaffold_1_178797_180989	96628	missense_variant
	PHYCAscaffold_1	179928	C	T	1435.17	0/0	0/1	0/0	0/0	0/1	Exon_PHYCAscaffold_1_178797_180989	96628	synonymous_variant
	PHYCAscaffold_1	179989	C	T	1410.17	0/0	0/1	0/0	0/0	0/1	Exon_PHYCAscaffold_1_178797_180989	96628	missense_variant
	PHYCAscaffold_1	180009	G	A	1229.17	0/0	0/1	0/0	0/0	0/1	Exon_PHYCAscaffold_1_178797_180989	96628	synonymous_variant
	PHYCAscaffold_1	180048	A	G	1418.17	0/0	0/1	0/0	0/0	0/1	Exon_PHYCAscaffold_1_178797_180989	96628	synonymous_variant
	PHYCAscaffold_1	180059	T	A	1340.17	0/0	0/1	0/0	0/0	0/1	Exon_PHYCAscaffold_1_178797_180989	96628	missense_variant
	PHYCAscaffold_1	180116	T	C	2076.48	0/0	1/1	0/0	0/1	0/1	Exon_PHYCAscaffold_1_178797_180989	96628	missense_variant
	PHYCAscaffold_1	180123	G	A	812.17	0/0	0/1	0/0	0/1	0/0	Exon_PHYCAscaffold_1_178797_180989	96628	synonymous_variant
	PHYCAscaffold_1	180215	C	T	1253.17	0/0	0/1	0/0	0/0	0/1	Exon_PHYCAscaffold_1_178797_180989	96628	missense_variant
	PHYCAscaffold_1	180282	T	C	1176.17	0/0	0/1	0/0	0/0	0/1	Exon_PHYCAscaffold_1_178797_180989	96628	synonymous_variant
	PHYCAscaffold_1	180284	G	A	1176.17	0/0	0/1	0/0	0/0	0/1	Exon_PHYCAscaffold_1_178797_180989	96628	missense_variant
	PHYCAscaffold_1	180312	G	A	1202.17	0/0	0/1	0/0	0/0	0/1	Exon_PHYCAscaffold_1_178797_180989	96628	synonymous_variant
	PHYCAscaffold_1	180343	T	A	1220.17	0/0	0/1	0/0	0/0	0/1	Exon_PHYCAscaffold_1_178797_180989	96628	missense_variant
	PHYCAscaffold_1	180355	C	T	1492.17	0/0	0/1	0/0	0/0	0/1	Exon_PHYCAscaffold_1_178797_180989	96628	missense_variant
	PHYCAscaffold_1	180356	A	G	1492.17	0/0	0/1	0/0	0/0	0/1	Exon_PHYCAscaffold_1_178797_180989	96628	missense_variant
	PHYCAscaffold_1	180367	G	A	1415.17	0/0	0/1	0/0	0/0	0/1	Exon_PHYCAscaffold_1_178797_180989	96628	missense_variant
	PHYCAscaffold_1	180372	A	T	1421.17	0/0	0/1	0/0	0/0	0/1	Exon_PHYCAscaffold_1_178797_180989	96628	synonymous_variant
	PHYCAscaffold_1	180444	A	G	1352.17	0/0	0/1	0/0	0/0	0/1	Exon_PHYCAscaffold_1_178797_180989	96628	synonymous_variant
	PHYCAscaffold_1	180447	G	A	1352.17	0/0	0/1	0/0	0/0	0/1	Exon_PHYCAscaffold_1_178797_180989	96628	synonymous_variant
	PHYCAscaffold_1	180503	C	T	1473.17	0/0	0/1	0/0	0/0	0/1	Exon_PHYCAscaffold_1_178797_180989	96628	missense_variant
	PHYCAscaffold_1	180518	T	C	1454.17	0/0	0/1	0/0	0/0	0/1	Exon_PHYCAscaffold_1_178797_180989	96628	missense_variant
	PHYCAscaffold_1	180519	C	A	1454.17	0/0	0/1	0/0	0/0	0/1	Exon_PHYCAscaffold_1_178797_180989	96628	synonymous_variant
	PHYCAscaffold_1	180531	A	G	1235.17	0/0	0/1	0/0	0/0	0/1	Exon_PHYCAscaffold_1_178797_180989	96628	synonymous_variant
	PHYCAscaffold_1	180636	A	G	1338.17	0/0	0/1	0/0	0/0	0/1	Exon_PHYCAscaffold_1_178797_180989	96628	synonymous_variant
	PHYCAscaffold_1	180738	T	G	1579.17	0/0	0/1	0/0	0/0	0/1	Exon_PHYCAscaffold_1_178797_180989	96628	synonymous_variant
	PHYCAscaffold_1	180752	C	A	1468.17	0/0	0/1	0/0	0/0	0/1	Exon_PHYCAscaffold_1_178797_180989	96628	missense_variant
	PHYCAscaffold_1	181097	C	T	1437.9	0/0	0/0	1/1	0/0	0/1	Exon_PHYCAscaffold_1_181050_181307	96628	missense_variant
	PHYCAscaffold_1	181150	T	G	3218.75	0/0	0/1	1/1	0/0	1/1	Exon_PHYCAscaffold_1_181050_181307	96628	missense_variant
	PHYCAscaffold_1	181161	A	T	3264.68	0/0	0/1	1/1	0/0	1/1	Exon_PHYCAscaffold_1_181050_181307	96628	synonymous_variant
	PHYCAscaffold_1	181195	A	G	3192.69	0/0	0/1	1/1	0/0	1/1	Exon_PHYCAscaffold_1_181050_181307	96628	missense_variant
	PHYCAscaffold_1	181206	G	T	4116.68	1/1	0/1	0/0	1/1	0/0	Exon_PHYCAscaffold_1_181050_181307	96628	missense_variant
	PHYCAscaffold_1	181214	T	G	4126.68	1/1	0/1	0/0	1/1	0/0	Exon_PHYCAscaffold_1_181050_181307	96628	synonymous_variant
	PHYCAscaffold_1	181218	G	A	4076.68	1/1	0/1	0/0	1/1	0/0	Exon_PHYCAscaffold_1_181050_181307	96628	synonymous_variant
	PHYCAscaffold_1	181230	T	C	3739.68	1/1	0/1	0/0	1/1	0/0	Exon_PHYCAscaffold_1_181050_181307	96628	synonymous_variant
	PHYCAscaffold_1	181246	G	A	3221.6	0/0	0/1	1/1	0/0	1/1	Exon_PHYCAscaffold_1_181050_181307	96628	missense_variant
	PHYCAscaffold_1	181266	G	C	6969.68	1/1	1/1	1/1	1/1	1/1	Exon_PHYCAscaffold_1_181050_181307	96628	synonymous_variant
	PHYCAscaffold_1	187420	C	T	289.65	0/0	0/1	0/1	0/0	0/0	Exon_PHYCAscaffold_1_187376_187822	81302	missense_variant
	PHYCAscaffold_1	187473	T	G	226.69	0/0	0/0	0/0	0/0	0/1	Exon_PHYCAscaffold_1_187376_187822	81302	missense_variant
	PHYCAscaffold_1	187502	G	A	836.17	0/0	0/1	0/1	0/0	0/0	Exon_PHYCAscaffold_1_187376_187822	81302	synonymous_variant
	PHYCAscaffold_1	187514	A	C	1249.72	0/1	0/1	0/1	0/1	0/1	Exon_PHYCAscaffold_1_187376_187822	81302	synonymous_variant
	PHYCAscaffold_1	187744	A	G	240.74	0/0	0/1	0/0	0/0	0/0	Exon_PHYCAscaffold_1_187376_187822	81302	missense_variant
	PHYCAscaffold_1	187786	C	T	338.17	0/0	0/1	0/1	0/0	0/0	Exon_PHYCAscaffold_1_187376_187822	81302	missense_variant
	PHYCAscaffold_1	187815	A	C	358.6	0/0	0/1	0/1	0/0	0/0	Exon_PHYCAscaffold_1_187376_187822	81302	missense_variant
	PHYCAscaffold_1	196155	C	T	1305.9	0/0	1/1	0/0	0/1	0/0	Exon_PHYCAscaffold_1_196094_196444	96280	missense_variant
	PHYCAscaffold_1	197428	A	G	5442.68	1/1	1/1	1/1	1/1	1/1	Exon_PHYCAscaffold_1_197426_197428	#N/A	stop_lost&splice_region_variant
	PHYCAscaffold_1	197438	G	T	5405.68	1/1	1/1	1/1	1/1	1/1	Exon_PHYCAscaffold_1_197426_197653	96908	synonymous_variant
	PHYCAscaffold_1	197473	T	G	3106.16	1/1	./.	1/1	0/1	./.	Exon_PHYCAscaffold_1_197426_197653	96908	synonymous_variant
	PHYCAscaffold_1	200097	C	T	67.16	0/0	./.	0/0	0/0	0/0	Exon_PHYCAscaffold_1_200060_200176	12594	missense_variant
	PHYCAscaffold_1	200135	G	C	3538.17	1/1	0/1	0/1	1/1	1/1	Exon_PHYCAscaffold_1_200060_200176	12594	missense_variant
	PHYCAscaffold_1	200561	G	A	362.42	0/0	0/1	0/0	0/0	0/0	Exon_PHYCAscaffold_1_200557_200759	12594	missense_variant
	PHYCAscaffold_1	200562	G	C	362.42	0/0	0/1	0/0	0/0	0/0	Exon_PHYCAscaffold_1_200557_200759	12594	synonymous_variant
	PHYCAscaffold_1	200580	T	A	399.05	0/0	0/1	./.	0/0	0/0	Exon_PHYCAscaffold_1_200557_200759	12594	synonymous_variant
	PHYCAscaffold_1	200581	G	A	399.05	0/0	0/1	./.	0/0	0/0	Exon_PHYCAscaffold_1_200557_200759	12594	missense_variant
	PHYCAscaffold_1	200628	T	C	1089.72	0/1	0/1	0/1	0/1	0/1	Exon_PHYCAscaffold_1_200557_200759	12594	synonymous_variant
	PHYCAscaffold_1	200713	G	A	74.72	0/0	./.	0/0	0/0	0/0	Exon_PHYCAscaffold_1_200557_200759	12594	missense_variant
	PHYCAscaffold_1	200724	T	C	64.85	0/0	0/1	0/0	0/0	0/0	Exon_PHYCAscaffold_1_200557_200759	12594	synonymous_variant
	PHYCAscaffold_1	202973	G	A	4143.68	1/1	./.	1/1	1/1	1/1	Exon_PHYCAscaffold_1_202970_202984	12595	synonymous_variant
	PHYCAscaffold_1	202982	A	G	3796.68	1/1	./.	1/1	1/1	1/1	Exon_PHYCAscaffold_1_202970_202984	12595	synonymous_variant
	PHYCAscaffold_1	203085	C	G	2584.68	1/1	./.	1/1	1/1	./.	Exon_PHYCAscaffold_1_203083_203085	12595	missense_variant&splice_region_variant
	PHYCAscaffold_1	203595	A	G	1023.07	0/1	0/0	0/0	0/1	0/1	Exon_PHYCAscaffold_1_203591_203695	12595	missense_variant
	PHYCAscaffold_1	203611	T	G	1362.07	0/1	0/0	0/0	0/1	0/1	Exon_PHYCAscaffold_1_203591_203695	12595	missense_variant
	PHYCAscaffold_1	203617	T	C	1346.07	0/1	0/0	0/0	0/1	0/1	Exon_PHYCAscaffold_1_203591_203695	12595	missense_variant
	PHYCAscaffold_1	203651	G	A	1863.72	0/1	0/1	0/1	0/1	0/1	Exon_PHYCAscaffold_1_203591_203695	12595	synonymous_variant
	PHYCAscaffold_1	203653	C	T	870.17	0/0	0/1	0/0	0/1	0/0	Exon_PHYCAscaffold_1_203591_203695	12595	missense_variant
	PHYCAscaffold_1	204211	C	T	4018.18	1/1	0/0	1/1	0/1	0/1	Exon_PHYCAscaffold_1_204199_204313	12595	missense_variant
	PHYCAscaffold_1	204212	C	T	4011.34	1/1	0/0	1/1	0/1	0/1	Exon_PHYCAscaffold_1_204199_204313	12595	synonymous_variant
	PHYCAscaffold_1	213271	A	T	1180.17	0/0	0/1	0/0	0/0	0/1	Exon_PHYCAscaffold_1_213267_214529	502589	missense_variant
	PHYCAscaffold_1	213357	G	A	1217.17	0/0	0/1	0/0	0/0	0/1	Exon_PHYCAscaffold_1_213267_214529	502589	synonymous_variant
	PHYCAscaffold_1	213533	T	G	1556.17	0/0	0/1	0/0	0/0	0/1	Exon_PHYCAscaffold_1_213267_214529	502589	missense_variant
	PHYCAscaffold_1	213540	G	A	1622.17	0/0	0/1	0/0	0/0	0/1	Exon_PHYCAscaffold_1_213267_214529	502589	synonymous_variant
	PHYCAscaffold_1	213558	A	G	1675.17	0/0	0/1	0/0	0/0	0/1	Exon_PHYCAscaffold_1_213267_214529	502589	synonymous_variant
	PHYCAscaffold_1	213597	A	G	1530.17	0/0	0/1	0/0	0/0	0/1	Exon_PHYCAscaffold_1_213267_214529	502589	synonymous_variant
	PHYCAscaffold_1	213609	A	T	1512.17	0/0	0/1	0/0	0/0	0/1	Exon_PHYCAscaffold_1_213267_214529	502589	synonymous_variant
	PHYCAscaffold_1	213613	C	T	1431.17	0/0	0/1	0/0	0/0	0/1	Exon_PHYCAscaffold_1_213267_214529	502589	missense_variant
	PHYCAscaffold_1	213716	C	T	6683.68	1/1	1/1	1/1	1/1	1/1	Exon_PHYCAscaffold_1_213267_214529	502589	missense_variant
	PHYCAscaffold_1	213750	T	C	1790.17	0/0	0/1	0/0	0/0	0/1	Exon_PHYCAscaffold_1_213267_214529	502589	synonymous_variant
	PHYCAscaffold_1	213849	C	G	1125.23	0/0	0/1	0/0	0/0	0/1	Exon_PHYCAscaffold_1_213267_214529	502589	synonymous_variant
	PHYCAscaffold_1	213852	C	T	1089.17	0/0	0/1	0/0	0/0	0/1	Exon_PHYCAscaffold_1_213267_214529	502589	synonymous_variant
	PHYCAscaffold_1	213978	A	G	1301.17	0/0	0/1	0/0	0/0	0/1	Exon_PHYCAscaffold_1_213267_214529	502589	synonymous_variant
	PHYCAscaffold_1	214008	G	A	1445.17	0/0	0/1	0/0	0/0	0/1	Exon_PHYCAscaffold_1_213267_214529	502589	synonymous_variant
	PHYCAscaffold_1	214031	T	C	1726.17	0/0	0/1	0/0	0/0	0/1	Exon_PHYCAscaffold_1_213267_214529	502589	missense_variant
	PHYCAscaffold_1	214128	T	C	984.17	0/0	0/1	0/0	0/0	0/1	Exon_PHYCAscaffold_1_213267_214529	502589	synonymous_variant
	PHYCAscaffold_1	214188	T	C	836.17	0/0	0/1	0/0	0/0	0/1	Exon_PHYCAscaffold_1_213267_214529	502589	synonymous_variant
	PHYCAscaffold_1	214203	A	G	972.17	0/0	0/1	0/0	0/0	0/1	Exon_PHYCAscaffold_1_213267_214529	502589	synonymous_variant
	PHYCAscaffold_1	214364	T	C	1493.17	0/0	0/1	0/0	0/0	0/1	Exon_PHYCAscaffold_1_213267_214529	502589	missense_variant
	PHYCAscaffold_1	214425	C	G	1272.17	0/0	0/1	0/0	0/0	0/1	Exon_PHYCAscaffold_1_213267_214529	502589	synonymous_variant
	PHYCAscaffold_1	214500	A	G	1255.17	0/0	0/1	0/0	0/0	0/1	Exon_PHYCAscaffold_1_213267_214529	502589	synonymous_variant
	PHYCAscaffold_1	214503	G	A	1288.17	0/0	0/1	0/0	0/0	0/1	Exon_PHYCAscaffold_1_213267_214529	502589	synonymous_variant
	PHYCAscaffold_1	215159	C	A	1320.17	0/0	0/1	0/0	0/0	0/1	Exon_PHYCAscaffold_1_215088_215375	557962	missense_variant
	PHYCAscaffold_1	215160	T	A	1320.17	0/0	0/1	0/0	0/0	0/1	Exon_PHYCAscaffold_1_215088_215375	557962	synonymous_variant
	PHYCAscaffold_1	215178	G	A	2232.48	0/0	1/1	0/0	0/1	0/1	Exon_PHYCAscaffold_1_215088_215375	557962	synonymous_variant
	PHYCAscaffold_1	215208	G	C	2492.48	0/0	1/1	0/0	0/1	0/1	Exon_PHYCAscaffold_1_215088_215375	557962	synonymous_variant
	PHYCAscaffold_1	215242	G	A	2753.48	0/0	1/1	0/0	0/1	0/1	Exon_PHYCAscaffold_1_215088_215375	557962	missense_variant
	PHYCAscaffold_1	215283	G	A	1385.17	0/0	0/1	0/0	0/1	0/0	Exon_PHYCAscaffold_1_215088_215375	557962	synonymous_variant
	PHYCAscaffold_1	215370	T	C	1226.17	0/0	0/1	0/0	0/0	0/1	Exon_PHYCAscaffold_1_215088_215375	557962	synonymous_variant
	PHYCAscaffold_1	215486	A	G	1248.17	0/0	0/1	0/0	0/0	0/1	Exon_PHYCAscaffold_1_215468_215595	557962	synonymous_variant
	PHYCAscaffold_1	215495	G	A	1346.17	0/0	0/1	0/0	0/0	0/1	Exon_PHYCAscaffold_1_215468_215595	557962	synonymous_variant
	PHYCAscaffold_1	215564	C	T	864.69	0/0	0/0	0/0	0/1	0/0	Exon_PHYCAscaffold_1_215468_215595	557962	synonymous_variant
	PHYCAscaffold_1	215694	T	C	1194.17	0/0	0/1	0/0	0/0	0/1	Exon_PHYCAscaffold_1_215669_216050	557962	synonymous_variant
	PHYCAscaffold_1	215796	T	C	734.17	0/0	0/1	0/0	0/0	0/1	Exon_PHYCAscaffold_1_215669_216050	557962	missense_variant
	PHYCAscaffold_1	215847	G	A	1108.17	0/0	0/1	0/0	0/0	0/1	Exon_PHYCAscaffold_1_215669_216050	557962	synonymous_variant
	PHYCAscaffold_1	215968	T	C	1421.17	0/0	0/1	0/0	0/0	0/1	Exon_PHYCAscaffold_1_215669_216050	557962	missense_variant
	PHYCAscaffold_1	215985	A	T	849.17	0/1	0/0	0/0	0/1	0/0	Exon_PHYCAscaffold_1_215669_216050	557962	missense_variant
	PHYCAscaffold_1	216008	A	G	1265.17	0/0	0/1	0/0	0/0	0/1	Exon_PHYCAscaffold_1_215669_216050	557962	synonymous_variant
	PHYCAscaffold_1	216021	T	G	1060.17	0/0	0/1	0/0	0/0	0/1	Exon_PHYCAscaffold_1_215669_216050	557962	missense_variant
	PHYCAscaffold_1	216495	C	A	1022.17	0/0	0/1	./.	0/0	0/1	Exon_PHYCAscaffold_1_216488_217381	538005	missense_variant
	PHYCAscaffold_1	216526	C	T	3576.17	1/1	0/1	1/1	1/1	0/1	Exon_PHYCAscaffold_1_216488_217381	538005	synonymous_variant
	PHYCAscaffold_1	216529	C	A	1161.17	0/0	0/1	0/0	0/0	0/1	Exon_PHYCAscaffold_1_216488_217381	538005	synonymous_variant
	PHYCAscaffold_1	216541	T	C	5084.68	1/1	1/1	1/1	1/1	1/1	Exon_PHYCAscaffold_1_216488_217381	538005	synonymous_variant
	PHYCAscaffold_1	216553	A	G	2982.48	1/1	0/0	1/1	0/1	0/1	Exon_PHYCAscaffold_1_216488_217381	538005	synonymous_variant
	PHYCAscaffold_1	216559	T	C	4137.17	1/1	0/1	1/1	0/1	1/1	Exon_PHYCAscaffold_1_216488_217381	538005	synonymous_variant
	PHYCAscaffold_1	216685	T	C	1084.17	0/0	0/1	0/0	0/0	0/1	Exon_PHYCAscaffold_1_216488_217381	538005	synonymous_variant
	PHYCAscaffold_1	216769	C	T	4146.48	1/1	0/0	1/1	0/1	0/1	Exon_PHYCAscaffold_1_216488_217381	538005	synonymous_variant
	PHYCAscaffold_1	216815	C	T	5665.17	1/1	0/1	1/1	1/1	0/1	Exon_PHYCAscaffold_1_216488_217381	538005	synonymous_variant
	PHYCAscaffold_1	216898	C	T	4935.17	1/1	0/1	1/1	1/1	0/1	Exon_PHYCAscaffold_1_216488_217381	538005	synonymous_variant
	PHYCAscaffold_1	216913	T	A	6602.68	1/1	1/1	1/1	1/1	1/1	Exon_PHYCAscaffold_1_216488_217381	538005	synonymous_variant
	PHYCAscaffold_1	217052	A	C	7034.68	1/1	1/1	1/1	1/1	1/1	Exon_PHYCAscaffold_1_216488_217381	538005	missense_variant
	PHYCAscaffold_1	217105	C	T	1159.17	0/0	0/1	0/0	0/0	0/1	Exon_PHYCAscaffold_1_216488_217381	538005	synonymous_variant
	PHYCAscaffold_1	217122	G	A	1056.17	0/0	0/1	0/0	0/0	0/1	Exon_PHYCAscaffold_1_216488_217381	538005	missense_variant
	PHYCAscaffold_1	217123	A	G	1056.17	0/0	0/1	0/0	0/0	0/1	Exon_PHYCAscaffold_1_216488_217381	538005	synonymous_variant
	PHYCAscaffold_1	217235	A	G	6498.68	1/1	1/1	1/1	1/1	1/1	Exon_PHYCAscaffold_1_216488_217381	538005	missense_variant
	PHYCAscaffold_1	217312	A	T	7360.68	1/1	1/1	1/1	1/1	1/1	Exon_PHYCAscaffold_1_216488_217381	538005	synonymous_variant
	PHYCAscaffold_1	219473	A	G	5556.68	1/1	1/1	1/1	1/1	1/1	Exon_PHYCAscaffold_1_219353_219667	502594	synonymous_variant
	PHYCAscaffold_1	219602	A	G	680.17	0/0	0/1	0/0	0/0	0/1	Exon_PHYCAscaffold_1_219353_219667	502594	synonymous_variant
	PHYCAscaffold_1	226583	G	A	4984.92	1/1	0/1	1/1	0/1	0/1	Exon_PHYCAscaffold_1_226566_226827	557969	synonymous_variant
	PHYCAscaffold_1	226748	G	A	927.69	0/0	0/0	0/0	0/0	0/1	Exon_PHYCAscaffold_1_226566_226827	557969	synonymous_variant
	PHYCAscaffold_1	226787	C	G	4520.92	1/1	0/1	1/1	0/1	0/1	Exon_PHYCAscaffold_1_226566_226827	557969	synonymous_variant
	PHYCAscaffold_1	226805	C	T	885.17	0/0	0/1	0/0	0/1	0/0	Exon_PHYCAscaffold_1_226566_226827	557969	synonymous_variant
	PHYCAscaffold_1	226902	G	A	354.69	0/0	0/0	0/0	0/0	0/1	Exon_PHYCAscaffold_1_226892_226907	557969	synonymous_variant
	PHYCAscaffold_1	227513	C	T	2389.92	0/0	0/1	0/0	0/1	0/1	Exon_PHYCAscaffold_1_227487_227822	4153	synonymous_variant
	PHYCAscaffold_1	227531	T	C	7331.68	1/1	1/1	1/1	1/1	1/1	Exon_PHYCAscaffold_1_227487_227822	4153	synonymous_variant
	PHYCAscaffold_1	227567	G	A	4423.69	1/1	1/1	1/1	1/1	0/1	Exon_PHYCAscaffold_1_227487_227822	4153	synonymous_variant
	PHYCAscaffold_1	227600	C	T	1057.69	0/0	0/0	0/0	0/0	0/1	Exon_PHYCAscaffold_1_227487_227822	4153	synonymous_variant
	PHYCAscaffold_1	227663	T	A	1042.69	0/0	0/0	0/0	0/0	0/1	Exon_PHYCAscaffold_1_227487_227822	4153	synonymous_variant
	PHYCAscaffold_1	227672	G	T	806.17	0/0	0/1	0/0	0/1	0/0	Exon_PHYCAscaffold_1_227487_227822	4153	synonymous_variant
	PHYCAscaffold_1	227687	T	C	6587.68	1/1	1/1	1/1	1/1	1/1	Exon_PHYCAscaffold_1_227487_227822	4153	synonymous_variant
	PHYCAscaffold_1	227810	G	A	5152.92	1/1	0/1	1/1	0/1	0/1	Exon_PHYCAscaffold_1_227487_227822	4153	synonymous_variant
	PHYCAscaffold_1	228092	T	A	743.69	0/0	0/0	0/0	0/0	0/1	Exon_PHYCAscaffold_1_227993_228988	96237	synonymous_variant
	PHYCAscaffold_1	228140	A	G	5629.17	1/1	0/1	1/1	0/1	1/1	Exon_PHYCAscaffold_1_227993_228988	96237	synonymous_variant
	PHYCAscaffold_1	228344	A	G	4729.92	1/1	0/1	1/1	0/1	0/1	Exon_PHYCAscaffold_1_227993_228988	96237	synonymous_variant
	PHYCAscaffold_1	228413	G	A	5130.17	1/1	0/1	1/1	0/1	1/1	Exon_PHYCAscaffold_1_227993_228988	96237	synonymous_variant
	PHYCAscaffold_1	228449	C	T	5154.17	1/1	0/1	1/1	0/1	1/1	Exon_PHYCAscaffold_1_227993_228988	96237	synonymous_variant
	PHYCAscaffold_1	228467	T	C	4269.92	1/1	0/1	1/1	0/1	0/1	Exon_PHYCAscaffold_1_227993_228988	96237	synonymous_variant
	PHYCAscaffold_1	228473	C	T	826.17	0/0	0/1	0/0	0/1	0/0	Exon_PHYCAscaffold_1_227993_228988	96237	synonymous_variant
	PHYCAscaffold_1	228506	A	G	1022.17	0/0	0/1	0/0	0/1	0/0	Exon_PHYCAscaffold_1_227993_228988	96237	synonymous_variant
	PHYCAscaffold_1	228542	C	T	5700.17	1/1	0/1	1/1	0/1	1/1	Exon_PHYCAscaffold_1_227993_228988	96237	synonymous_variant
	PHYCAscaffold_1	228572	G	T	5910.17	1/1	0/1	1/1	0/1	1/1	Exon_PHYCAscaffold_1_227993_228988	96237	synonymous_variant
	PHYCAscaffold_1	228665	T	C	587.69	0/0	0/0	0/0	0/0	0/1	Exon_PHYCAscaffold_1_227993_228988	96237	synonymous_variant
	PHYCAscaffold_1	228782	C	T	822.69	0/0	0/0	0/0	0/0	0/1	Exon_PHYCAscaffold_1_227993_228988	96237	synonymous_variant
	PHYCAscaffold_1	228809	C	T	6591.68	1/1	1/1	1/1	1/1	1/1	Exon_PHYCAscaffold_1_227993_228988	96237	synonymous_variant
	PHYCAscaffold_1	228830	A	G	6531.68	1/1	1/1	1/1	1/1	1/1	Exon_PHYCAscaffold_1_227993_228988	96237	synonymous_variant
	PHYCAscaffold_1	228854	T	C	6436.68	1/1	1/1	1/1	1/1	1/1	Exon_PHYCAscaffold_1_227993_228988	96237	synonymous_variant
	PHYCAscaffold_1	228908	A	C	5165.69	1/1	1/1	1/1	1/1	0/1	Exon_PHYCAscaffold_1_227993_228988	96237	synonymous_variant
	PHYCAscaffold_1	228965	G	A	6375.68	1/1	1/1	1/1	1/1	1/1	Exon_PHYCAscaffold_1_227993_228988	96237	synonymous_variant
	PHYCAscaffold_1	229135	A	G	6248.69	1/1	1/1	1/1	1/1	0/1	Exon_PHYCAscaffold_1_229114_229875	96237	synonymous_variant
	PHYCAscaffold_1	229174	A	C	694.69	0/0	0/0	0/0	0/0	0/1	Exon_PHYCAscaffold_1_229114_229875	96237	synonymous_variant
	PHYCAscaffold_1	229213	T	C	7000.68	1/1	1/1	1/1	1/1	1/1	Exon_PHYCAscaffold_1_229114_229875	96237	synonymous_variant
	PHYCAscaffold_1	229264	C	T	4237.92	1/1	0/1	1/1	0/1	0/1	Exon_PHYCAscaffold_1_229114_229875	96237	synonymous_variant
	PHYCAscaffold_1	229266	G	T	5428.17	1/1	0/1	1/1	0/1	1/1	Exon_PHYCAscaffold_1_229114_229875	96237	synonymous_variant
	PHYCAscaffold_1	229330	T	C	4898.17	1/1	0/1	1/1	0/1	1/1	Exon_PHYCAscaffold_1_229114_229875	96237	synonymous_variant
	PHYCAscaffold_1	229359	A	C	5155.17	1/1	0/1	1/1	0/1	1/1	Exon_PHYCAscaffold_1_229114_229875	96237	missense_variant
	PHYCAscaffold_1	229399	G	A	5227.17	1/1	0/1	1/1	0/1	1/1	Exon_PHYCAscaffold_1_229114_229875	96237	synonymous_variant
	PHYCAscaffold_1	229411	T	C	5925.17	1/1	0/1	1/1	0/1	1/1	Exon_PHYCAscaffold_1_229114_229875	96237	synonymous_variant
	PHYCAscaffold_1	229444	C	A	5518.17	1/1	0/1	1/1	0/1	1/1	Exon_PHYCAscaffold_1_229114_229875	96237	synonymous_variant
	PHYCAscaffold_1	229513	G	A	5437.17	1/1	0/1	1/1	0/1	1/1	Exon_PHYCAscaffold_1_229114_229875	96237	synonymous_variant
	PHYCAscaffold_1	229519	A	C	4690.92	1/1	0/1	1/1	0/1	0/1	Exon_PHYCAscaffold_1_229114_229875	96237	synonymous_variant
	PHYCAscaffold_1	229611	C	T	4885.17	1/1	0/1	1/1	0/1	1/1	Exon_PHYCAscaffold_1_229114_229875	96237	missense_variant
	PHYCAscaffold_1	229668	C	A	5862.17	1/1	0/1	1/1	0/1	1/1	Exon_PHYCAscaffold_1_229114_229875	96237	missense_variant
	PHYCAscaffold_1	229684	T	A	5998.17	1/1	0/1	1/1	0/1	1/1	Exon_PHYCAscaffold_1_229114_229875	96237	synonymous_variant
	PHYCAscaffold_1	229696	C	T	5945.17	1/1	0/1	1/1	0/1	1/1	Exon_PHYCAscaffold_1_229114_229875	96237	synonymous_variant
	PHYCAscaffold_1	229738	A	G	6509.17	1/1	0/1	1/1	0/1	1/1	Exon_PHYCAscaffold_1_229114_229875	96237	synonymous_variant
	PHYCAscaffold_1	229744	G	A	5601.92	1/1	0/1	1/1	0/1	0/1	Exon_PHYCAscaffold_1_229114_229875	96237	synonymous_variant
	PHYCAscaffold_1	229774	G	A	5174.92	1/1	0/1	1/1	0/1	0/1	Exon_PHYCAscaffold_1_229114_229875	96237	synonymous_variant
	PHYCAscaffold_1	229825	T	A	5215.17	1/1	0/1	1/1	0/1	1/1	Exon_PHYCAscaffold_1_229114_229875	96237	synonymous_variant
	PHYCAscaffold_1	229857	T	C	6403.68	1/1	1/1	1/1	1/1	1/1	Exon_PHYCAscaffold_1_229114_229875	96237	missense_variant
	PHYCAscaffold_1	229861	T	G	495.69	0/0	0/0	0/0	0/0	0/1	Exon_PHYCAscaffold_1_229114_229875	96237	missense_variant
	PHYCAscaffold_1	229963	C	T	1191.17	0/0	0/1	0/0	0/1	0/0	Exon_PHYCAscaffold_1_229921_229984	96237	synonymous_variant
	PHYCAscaffold_1	229972	G	A	515.69	0/0	0/0	0/0	0/0	0/1	Exon_PHYCAscaffold_1_229921_229984	96237	synonymous_variant
	PHYCAscaffold_1	230057	T	G	6706.68	1/1	1/1	1/1	1/1	1/1	Exon_PHYCAscaffold_1_230052_230521	96237	synonymous_variant
	PHYCAscaffold_1	230092	G	A	911.69	0/0	0/0	0/0	0/0	0/1	Exon_PHYCAscaffold_1_230052_230521	96237	synonymous_variant
	PHYCAscaffold_1	230141	C	A	6918.68	1/1	1/1	1/1	1/1	1/1	Exon_PHYCAscaffold_1_230052_230521	96237	synonymous_variant
	PHYCAscaffold_1	230264	A	G	2382.92	0/0	0/1	0/0	0/1	0/1	Exon_PHYCAscaffold_1_230052_230521	96237	synonymous_variant
	PHYCAscaffold_1	230276	A	C	924.69	0/0	0/0	0/0	0/0	0/1	Exon_PHYCAscaffold_1_230052_230521	96237	synonymous_variant
	PHYCAscaffold_1	230308	G	C	1130.17	0/0	0/1	0/0	0/1	0/0	Exon_PHYCAscaffold_1_230052_230521	96237	missense_variant
	PHYCAscaffold_1	230342	C	T	1248.69	0/0	0/0	0/0	0/0	0/1	Exon_PHYCAscaffold_1_230052_230521	96237	synonymous_variant
	PHYCAscaffold_1	230456	G	A	1139.17	0/0	0/1	0/0	0/1	0/0	Exon_PHYCAscaffold_1_230052_230521	96237	synonymous_variant
	PHYCAscaffold_1	230485	A	C	1716.92	0/0	0/1	0/0	0/1	0/1	Exon_PHYCAscaffold_1_230052_230521	96237	missense_variant
	PHYCAscaffold_1	231204	C	T	728.69	0/0	0/0	0/0	0/0	0/1	Exon_PHYCAscaffold_1_231192_231502	524873	synonymous_variant
	PHYCAscaffold_1	231221	A	G	6215.68	1/1	1/1	1/1	1/1	1/1	Exon_PHYCAscaffold_1_231192_231502	524873	missense_variant
	PHYCAscaffold_1	231246	T	C	5553.17	1/1	0/1	1/1	0/1	1/1	Exon_PHYCAscaffold_1_231192_231502	524873	synonymous_variant
	PHYCAscaffold_1	231261	C	T	6682.68	1/1	1/1	1/1	1/1	1/1	Exon_PHYCAscaffold_1_231192_231502	524873	synonymous_variant
	PHYCAscaffold_1	231288	G	A	965.17	0/0	0/1	0/0	0/1	0/0	Exon_PHYCAscaffold_1_231192_231502	524873	synonymous_variant
	PHYCAscaffold_1	231393	C	T	583.69	0/0	0/0	0/0	0/0	0/1	Exon_PHYCAscaffold_1_231192_231502	524873	synonymous_variant
	PHYCAscaffold_1	231462	G	A	623.69	0/0	0/0	0/0	0/0	0/1	Exon_PHYCAscaffold_1_231192_231502	524873	synonymous_variant
	PHYCAscaffold_1	231477	T	A	2107.92	0/0	0/1	0/0	0/1	0/1	Exon_PHYCAscaffold_1_231192_231502	524873	synonymous_variant
	PHYCAscaffold_1	231480	G	T,A	2166.92	0/0	0/1	0/0	0/1	0/2	Exon_PHYCAscaffold_1_231192_231502	524873	synonymous_variant
	PHYCAscaffold_1	231595	G	A	426.69	0/0	0/0	0/0	0/0	0/1	Exon_PHYCAscaffold_1_231573_231705	524873	synonymous_variant
	PHYCAscaffold_1	231952	C	T	567.69	0/0	0/0	0/0	0/0	0/1	Exon_PHYCAscaffold_1_231929_232108	538014	synonymous_variant
	PHYCAscaffold_1	231955	T	C	624.69	0/0	0/0	0/0	0/0	0/1	Exon_PHYCAscaffold_1_231929_232108	538014	synonymous_variant
	PHYCAscaffold_1	231981	G	C	2968.92	1/1	0/1	1/1	0/1	0/1	Exon_PHYCAscaffold_1_231929_232108	538014	missense_variant
	PHYCAscaffold_1	231988	A	G	590.69	0/0	0/0	0/0	0/0	0/1	Exon_PHYCAscaffold_1_231929_232108	538014	synonymous_variant
	PHYCAscaffold_1	232348	G	A	756.69	0/0	0/0	0/0	0/0	0/1	Exon_PHYCAscaffold_1_232188_232348	#N/A	splice_region_variant&non_coding_exon_variant
	PHYCAscaffold_1	232873	G	A	387.19	0/0	0/1	0/0	0/1	0/0	Exon_PHYCAscaffold_1_232861_233162	557979	synonymous_variant
	PHYCAscaffold_1	232898	C	T	420.17	0/0	0/1	0/0	0/1	0/0	Exon_PHYCAscaffold_1_232861_233162	557979	missense_variant
[truncated: 410,707+ more rows]
