# Supplementary material for: Comparative Genomic Analysis Reveals Genetic Variation and Adaptive Evolution in the Pathogenicity-Related Genes of Phytophthora capsici
Source: Front Microbiol. 2021 Aug 13;12:694136. doi: 10.3389/fmicb.2021.694136 (PMC8415033; doi:10.3389/fmicb.2021.694136)
Supplement: Supplementary Data 2 — Functional and structural annotation results of P. capsici isolates, KPC-7, JHAI1–7, and MY-1. [file Data_Sheet_2.XLSX]

## Sheet: KPC
							effectR		Functional annotation			Secondary metabolites		Signal peptides			Transmembrane helices	CAZymes	TRNASPORTER	Plant-host interaction	PEROXIDASE	MEROPS
Protein_id	Protein_id	Scaffold	Start	End	OG_CAFE	OG_Pcapsici	RxLR	CRN	interpro	GO	PFAM-A	antismash	SMURF	SignalP5.0	TargetP	Merged	TMHMM2	DbCAN	TCDB	PHI4.8	Peroxibase	PROTEASE	FAMILY
KPC00014403.1	KPC00014403.1	sc0000394	9310	9982	OG0000896	OG0013498
KPC00014404.1	KPC00014404.1	sc0000394	10044	11546	OG0001280	OG0001102			IPR027806;Harbinger transposase-derived nuclease domain		DDE_Tnp_4
KPC00014398.1	KPC00014398.1	sc0000382	12039	13569	OG0005614	OG0008142			IPR001806;Small GTPase|IPR027417;P-loop containing nucleoside triphosphate hydrolase|IPR005225;Small GTP-binding protein domain	GO:0003924|GO:0005525	Ras								gnl|TC-DB|P32939|9.A.63.1.1	PHI:7134
KPC00014394.1	KPC00014394.1	sc0000382	690	1718	OG0000723	OG0008140			IPR010987;Glutathione S-transferase, C-terminal-like|IPR036282;Glutathione S-transferase, C-terminal domain superfamily|IPR004045;Glutathione S-transferase, N-terminal|IPR036249;Thioredoxin-like superfamily	GO:0005515	GST_N_2;GST_C_2
KPC00014396.1	KPC00014396.1	sc0000382	5503	6024	OG0009061	OG0008143			IPR036388;Winged helix-like DNA-binding domain superfamily
KPC00014395.1	KPC00014395.1	sc0000382	1830	3143	OG0005985	OG0008145			IPR013320;Concanavalin A-like lectin/glucanase domain superfamily|IPR037019;Glycoside hydrolase family 7, catalytic domain superfamily|IPR001722;Glycoside hydrolase, family 7	GO:0004553|GO:0005975	Glyco_hydro_7							GH7		PHI:566
KPC00014397.1	KPC00014397.1	sc0000382	7922	11944	OG0001129	OG0008146			IPR001247;Exoribonuclease, phosphorolytic domain 1|IPR036345;Exoribonuclease, PH domain 2 superfamily|IPR020568;Ribosomal protein S5 domain 2-type fold|IPR027417;P-loop containing nucleoside triphosphate hydrolase|IPR001752;Kinesin motor domain|IPR015847;Exoribonuclease, phosphorolytic domain 2|IPR033100;Exosome complex component RRP45|IPR036961;Kinesin motor domain superfamily|IPR027408;PNPase/R…	GO:0003777|GO:0007018|GO:0005524|GO:0000178|GO:0008017|GO:0006396	RNase_PH;RNase_PH_C;Kinesin								gnl|TC-DB|A0C6L4|9.B.247.1.8	PHI:465
KPC00013735.1	KPC00013735.1	sc0000130	65782	67602	OG0006929	OG0010216			IPR004875;DDE superfamily endonuclease domain	GO:0003676	DDE_1
KPC00013736.1	KPC00013736.1	sc0000130	69345	71030	OG0005741	OG0002522
KPC00013734.1	KPC00013734.1	sc0000130	48304	49563	OG0009653	OG0001413
KPC00013737.1	KPC00013737.1	sc0000130	71154	71636	OG0010774	OG0013499
KPC00014414.1	KPC00014414.1	sc0000405	3668	4588	OG0002946	OG0012513
KPC00014410.1	KPC00014410.1	sc0000402	10726	11094	OG0000040
KPC00014409.1	KPC00014409.1	sc0000402	9250	9552	OG0008521	OG0002608
KPC00008075.1	KPC00008075.1	sc0000032	5922	7745	OG0004283	OG0004059			IPR036322;WD40-repeat-containing domain superfamily|IPR019775;WD40 repeat, conserved site|IPR001680;WD40 repeat|IPR017986;WD40-repeat-containing domain|IPR015943;WD40/YVTN repeat-like-containing domain superfamily|IPR020472;G-protein beta WD-40 repeat	GO:0005515	WD40;WD40;WD40;WD40								gnl|TC-DB|Q8NAA4|9.A.15.2.1	PHI:3514
KPC00008088.1	KPC00008088.1	sc0000032	41558	42166	OG0000229	OG0000047			IPR012093;Pirin|IPR014710;RmlC-like jelly roll fold|IPR011051;RmlC-like cupin domain superfamily|IPR008778;Pirin, C-terminal domain		Pirin_C
KPC00008073.1	KPC00008073.1	sc0000032	1395	3680	OG0004844	OG0004064			IPR013083;Zinc finger, RING/FYVE/PHD-type|IPR022648;Proliferating cell nuclear antigen, PCNA, N-terminal|IPR022659;Proliferating cell nuclear antigen, PCNA, conserved site|IPR022649;Proliferating cell nuclear antigen, PCNA, C-terminal|IPR000730;Proliferating cell nuclear antigen, PCNA	GO:0003677|GO:0030337|GO:0006275	PCNA_N;PCNA_C
KPC00008094.1	KPC00008094.1	sc0000032	62276	69048	OG0007027	OG0004069			IPR014710;RmlC-like jelly roll fold|IPR002048;EF-hand domain|IPR000048;IQ motif, EF-hand binding site|IPR003829;Pirin, N-terminal domain|IPR005821;Ion transport domain|IPR031649;Voltage-dependent L-type calcium channel, IQ-associated domain|IPR008778;Pirin, C-terminal domain|IPR027359;Voltage-dependent channel domain superfamily|IPR011051;RmlC-like cupin domain superfamily	GO:0005515|GO:0006811|GO:0055085|GO:0016020|GO:0005216|GO:0005509	Pirin;Pirin_C;Ion_trans;Ion_trans;Ion_trans;Ion_trans;GPHH						2		gnl|TC-DB|P07293|1.A.1.11.2	PHI:1080
KPC00008097.1	KPC00008097.1	sc0000032	75639	75950	OG0000100	OG0004063			IPR001148;Alpha carbonic anhydrase domain|IPR036398;Alpha carbonic anhydrase domain superfamily		Carb_anhydrase			SP(Sec/SPI);0.990349;0.009651	CS pos: 21-22. SQA-DK. Pr: .9489	SP
KPC00008095.1	KPC00008095.1	sc0000032	69146	74983	OG0006576	OG0004068
KPC00008084.1	KPC00008084.1	sc0000032	27267	28163	OG0000229	OG0000047			IPR012093;Pirin|IPR014710;RmlC-like jelly roll fold|IPR003829;Pirin, N-terminal domain|IPR008778;Pirin, C-terminal domain|IPR011051;RmlC-like cupin domain superfamily		Pirin;Pirin_C
KPC00008083.1	KPC00008083.1	sc0000032	20165	20980	OG0000229	OG0000047			IPR012093;Pirin|IPR014710;RmlC-like jelly roll fold|IPR003829;Pirin, N-terminal domain|IPR008778;Pirin, C-terminal domain|IPR011051;RmlC-like cupin domain superfamily		Pirin;Pirin_C
KPC00008081.1	KPC00008081.1	sc0000032	17977	18789	OG0009372	OG0011174			IPR036871;PX domain superfamily	GO:0035091
KPC00008072.1	KPC00008072.1	sc0000032	20	632	OG0010585	OG0012514			IPR004854;Ubiquitin fusion degradation protein Ufd1-like	GO:0006511	UFD1						1		gnl|TC-DB|Q541A5|3.A.16.1.1
KPC00008082.1	KPC00008082.1	sc0000032	19089	19658	OG0010804	OG0004071
KPC00008080.1	KPC00008080.1	sc0000032	16272	16997	OG0008326	OG0000569
KPC00008074.1	KPC00008074.1	sc0000032	3676	5628	OG0004284	OG0004073			IPR013057;Amino acid transporter, transmembrane domain		Aa_trans						11		gnl|TC-DB|Q10074|2.A.18.7.3
KPC00008100.1	KPC00008100.1	sc0000032	84641	86265	OG0002827	OG0004075			IPR000014;PAS domain|IPR013655;PAS fold-3|IPR035965;PAS domain superfamily	GO:0005515	PAS_3
KPC00008101.1	KPC00008101.1	sc0000032	87573	88301	OG0000177	OG0004077			IPR036851;Chloroperoxidase-like superfamily|IPR000028;Chloroperoxidase	GO:0004601	Peroxidase_2			SP(Sec/SPI);0.890303;0.109697	CS pos: 21-22. VFA-LQ. Pr: .8949	SP				PHI:5188	Q8H6Y2
KPC00008096.1	KPC00008096.1	sc0000032	75029	75315	OG0009756	OG0004076											1
KPC00008099.1	KPC00008099.1	sc0000032	80925	84135	OG0006674	OG0004078			IPR001478;PDZ domain	GO:0005515
KPC00008098.1	KPC00008098.1	sc0000032	77792	80772	OG0007364	OG0004079			IPR036812;NADP-dependent oxidoreductase domain superfamily|IPR020471;Aldo/keto reductase|IPR023210;NADP-dependent oxidoreductase domain|IPR018170;Aldo/keto reductase, conserved site	GO:0055114|GO:0016491	Aldo_ket_red								gnl|TC-DB|P80874|8.A.5.1.4	PHI:3530
KPC00008077.1	KPC00008077.1	sc0000032	10051	10938	OG0010843	OG0011176			IPR006447;Myb domain, plants|IPR001005;SANT/Myb domain|IPR017930;Myb domain|IPR009057;Homeobox-like domain superfamily	GO:0003677	Myb_DNA-binding
KPC00008078.1	KPC00008078.1	sc0000032	13516	14301	OG0000501	OG0011177			IPR013083;Zinc finger, RING/FYVE/PHD-type|IPR001683;Phox homologous domain|IPR036871;PX domain superfamily|IPR001841;Zinc finger, RING-type	GO:0035091	PX;zf-RING_2								gnl|TC-DB|Q7X843|8.A.112.1.6
KPC00008079.1	KPC00008079.1	sc0000032	14494	15189	OG0000009	OG0004080			IPR006447;Myb domain, plants|IPR001005;SANT/Myb domain|IPR017930;Myb domain|IPR009057;Homeobox-like domain superfamily	GO:0003677	Myb_DNA-binding
KPC00008076.1	KPC00008076.1	sc0000032	8130	8804	OG0000009	OG0004081			IPR006447;Myb domain, plants|IPR001005;SANT/Myb domain|IPR017930;Myb domain|IPR009057;Homeobox-like domain superfamily	GO:0003677	Myb_DNA-binding
KPC00008085.1	KPC00008085.1	sc0000032	28602	29618	OG0000229	OG0000047			IPR012093;Pirin|IPR014710;RmlC-like jelly roll fold|IPR003829;Pirin, N-terminal domain|IPR008778;Pirin, C-terminal domain|IPR011051;RmlC-like cupin domain superfamily		Pirin;Pirin_C
KPC00008086.1	KPC00008086.1	sc0000032	34748	35764	OG0000229	OG0000047			IPR012093;Pirin|IPR014710;RmlC-like jelly roll fold|IPR003829;Pirin, N-terminal domain|IPR008778;Pirin, C-terminal domain|IPR011051;RmlC-like cupin domain superfamily		Pirin;Pirin_C
KPC00008092.1	KPC00008092.1	sc0000032	57019	58035	OG0000229	OG0000047			IPR012093;Pirin|IPR014710;RmlC-like jelly roll fold|IPR003829;Pirin, N-terminal domain|IPR008778;Pirin, C-terminal domain|IPR011051;RmlC-like cupin domain superfamily		Pirin;Pirin_C
KPC00008089.1	KPC00008089.1	sc0000032	42605	43621	OG0000229	OG0000047			IPR012093;Pirin|IPR014710;RmlC-like jelly roll fold|IPR003829;Pirin, N-terminal domain|IPR008778;Pirin, C-terminal domain|IPR011051;RmlC-like cupin domain superfamily		Pirin;Pirin_C
KPC00008090.1	KPC00008090.1	sc0000032	48751	49767	OG0000229	OG0000047			IPR012093;Pirin|IPR014710;RmlC-like jelly roll fold|IPR003829;Pirin, N-terminal domain|IPR008778;Pirin, C-terminal domain|IPR011051;RmlC-like cupin domain superfamily		Pirin;Pirin_C
KPC00008087.1	KPC00008087.1	sc0000032	39283	39860	OG0008368	OG0000426
KPC00008091.1	KPC00008091.1	sc0000032	53286	53863	OG0008368	OG0000426
KPC00008093.1	KPC00008093.1	sc0000032	59668	60736	OG0000229	OG0000047			IPR012093;Pirin|IPR014710;RmlC-like jelly roll fold|IPR003829;Pirin, N-terminal domain|IPR008778;Pirin, C-terminal domain|IPR011051;RmlC-like cupin domain superfamily		Pirin;Pirin_C
KPC00008114.1	KPC00008114.1	sc0000032	127386	128345	OG0002127	OG0011173
KPC00008106.1	KPC00008106.1	sc0000032	110857	111402	OG0000009	OG0011172			IPR006447;Myb domain, plants|IPR001005;SANT/Myb domain|IPR017930;Myb domain|IPR009057;Homeobox-like domain superfamily	GO:0003677	Myb_DNA-binding
KPC00008108.1	KPC00008108.1	sc0000032	114405	115079	OG0000009	OG0004060			IPR006447;Myb domain, plants|IPR001005;SANT/Myb domain|IPR017930;Myb domain|IPR009057;Homeobox-like domain superfamily	GO:0003677	Myb_DNA-binding
KPC00008107.1	KPC00008107.1	sc0000032	112962	113528	OG0000009	OG0000813			IPR006447;Myb domain, plants|IPR001005;SANT/Myb domain|IPR017930;Myb domain|IPR009057;Homeobox-like domain superfamily	GO:0003677	Myb_DNA-binding
KPC00008117.1	KPC00008117.1	sc0000032	134272	135504	OG0008277	OG0004082
KPC00008120.1	KPC00008120.1	sc0000032	143121	149615	OG0002305	OG0001642			IPR011989;Armadillo-like helical|IPR016024;Armadillo-type fold|IPR024395;CLASP N-terminal domain|IPR034085;TOG domain		CLASP_N
KPC00008118.1	KPC00008118.1	sc0000032	137978	139371	OG0002537	OG0004083
KPC00008121.1	KPC00008121.1	sc0000032	151186	153294	OG0000118	OG0004084			IPR032472;Argonaute linker 2 domain|IPR012337;Ribonuclease H-like superfamily|IPR003100;PAZ domain|IPR003165;Piwi domain|IPR036397;Ribonuclease H superfamily|IPR014811;Argonaute, linker 1 domain|IPR036085;PAZ domain superfamily	GO:0003676|GO:0005515	ArgoL1;PAZ;ArgoL2;Piwi
KPC00008115.1	KPC00008115.1	sc0000032	132035	133060	OG0009474	OG0004061
KPC00008112.1	KPC00008112.1	sc0000032	118682	122056	OG0004971	OG0004062			IPR010036;Magnesium-dependent phosphatase-1, eukaryotic/archaeal-type|IPR036412;HAD-like superfamily	GO:0016791	Acid_PPase
KPC00008129.1	KPC00008129.1	sc0000032	167975	169675	OG0009937	OG0004085
KPC00008123.1	KPC00008123.1	sc0000032	157193	159313	OG0008239				IPR003689;Zinc/iron permease	GO:0030001|GO:0055085|GO:0046873|GO:0016020	Zip								gnl|TC-DB|Q38856|2.A.5.1.2	PHI:3909
KPC00008103.1	KPC00008103.1	sc0000032	104845	105603	OG0000177	OG0004066			IPR036851;Chloroperoxidase-like superfamily|IPR000028;Chloroperoxidase	GO:0004601	Peroxidase_2			SP(Sec/SPI);0.987988;0.012012	CS pos: 18-19. VDA-GG. Pr: .9143	SP				PHI:5188	Q8H6Y2
KPC00008104.1	KPC00008104.1	sc0000032	106577	107329	OG0000177	OG0004067			IPR036851;Chloroperoxidase-like superfamily|IPR000028;Chloroperoxidase	GO:0004601	Peroxidase_2			SP(Sec/SPI);0.998028;0.001972	CS pos: 19-2. VQA-EQ. Pr: .9686	SP				PHI:5188	Q8H6Y2
KPC00008102.1	KPC00008102.1	sc0000032	89045	101305	OG0000209	OG0000442			IPR000477;Reverse transcriptase domain|IPR022210;Transcription activator GCR1-like domain|IPR001584;Integrase, catalytic core|IPR012337;Ribonuclease H-like superfamily|IPR001878;Zinc finger, CCHC-type|IPR036875;Zinc finger, CCHC-type superfamily|IPR041373;Reverse transcriptase, RNase H-like domain|IPR038279;Ndc10, domain 2 superfamily|IPR011010;DNA breaking-rejoining enzyme, catalytic core|IPR036…	GO:0003676|GO:0015074|GO:0008270|GO:0003677	zf-CCHC;RVT_1;RT_RNaseH;Integrase_H2C2;rve;NDC10_II;GCR1_C									PHI:1670
KPC00008128.1	KPC00008128.1	sc0000032	167053	167893	OG0009248	OG0004086
KPC00008111.1	KPC00008111.1	sc0000032	118040	118681	OG0000846	OG0001114			IPR010036;Magnesium-dependent phosphatase-1, eukaryotic/archaeal-type|IPR010033;HAD-superfamily phosphatase, subfamily IIIC|IPR023214;HAD superfamily|IPR036412;HAD-like superfamily	GO:0016791	Acid_PPase
KPC00008110.1	KPC00008110.1	sc0000032	116188	116775	OG0000846	OG0004070			IPR010036;Magnesium-dependent phosphatase-1, eukaryotic/archaeal-type|IPR010033;HAD-superfamily phosphatase, subfamily IIIC|IPR023214;HAD superfamily|IPR036412;HAD-like superfamily	GO:0016791	Acid_PPase
KPC00008127.1	KPC00008127.1	sc0000032	165664	166557	OG0000229	OG0001115			IPR012093;Pirin|IPR014710;RmlC-like jelly roll fold|IPR003829;Pirin, N-terminal domain|IPR008778;Pirin, C-terminal domain|IPR011051;RmlC-like cupin domain superfamily		Pirin;Pirin_C
KPC00008113.1	KPC00008113.1	sc0000032	125675	127207	OG0008327	OG0004074			IPR036464;Rubisco LSMT, substrate-binding domain superfamily|IPR015353;Rubisco LSMT, substrate-binding domain		Rubis-subs-bind			SP(Sec/SPI);0.957730;0.042270	CS pos: 21-22. VAT-LS. Pr: .57	SP
KPC00008109.1	KPC00008109.1	sc0000032	115389	116030	OG0000846	OG0001114			IPR010036;Magnesium-dependent phosphatase-1, eukaryotic/archaeal-type|IPR010033;HAD-superfamily phosphatase, subfamily IIIC|IPR023214;HAD superfamily|IPR036412;HAD-like superfamily	GO:0016791	Acid_PPase
KPC00008122.1	KPC00008122.1	sc0000032	153778	154767	OG0000558	OG0000393			IPR003689;Zinc/iron permease	GO:0030001|GO:0055085|GO:0046873|GO:0016020	Zip				CS pos: 22-23. AGT-LV. Pr: .3682		8		gnl|TC-DB|AMD82963.1|2.A.5.1.16	PHI:3908
KPC00008105.1	KPC00008105.1	sc0000032	108435	109001	OG0000009	OG0000813			IPR006447;Myb domain, plants|IPR001005;SANT/Myb domain|IPR017930;Myb domain|IPR009057;Homeobox-like domain superfamily	GO:0003677	Myb_DNA-binding
KPC00008124.1	KPC00008124.1	sc0000032	159359	162948	OG0000315	OG0004088			IPR011320;Ribonuclease H1, N-terminal|IPR011009;Protein kinase-like domain superfamily|IPR009027;Ribosomal protein L9/RNase H1, N-terminal|IPR037056;Ribonuclease H1, N-terminal domain superfamily|IPR004166;MHCK/EF2 kinase	GO:0004674|GO:0006468|GO:0005524	Cauli_VI;Cauli_VI;Alpha_kinase								gnl|TC-DB|Q9BX84|1.A.4.5.8
KPC00008119.1	KPC00008119.1	sc0000032	139486	142873	OG0004854	OG0004087			IPR036872;CH domain superfamily|IPR008636;Hook-like protein family		HOOK
KPC00008126.1	KPC00008126.1	sc0000032	164149	165030	OG0000229	OG0001115			IPR012093;Pirin|IPR014710;RmlC-like jelly roll fold|IPR003829;Pirin, N-terminal domain|IPR008778;Pirin, C-terminal domain|IPR011051;RmlC-like cupin domain superfamily		Pirin;Pirin_C				CS pos: 27-28. RRS-LG. Pr: .299
KPC00008125.1	KPC00008125.1	sc0000032	162996	163985	OG0010844	OG0004090			IPR011320;Ribonuclease H1, N-terminal|IPR037056;Ribonuclease H1, N-terminal domain superfamily|IPR036397;Ribonuclease H superfamily|IPR009027;Ribosomal protein L9/RNase H1, N-terminal	GO:0003676	Cauli_VI;Cauli_VI
KPC00008116.1	KPC00008116.1	sc0000032	133132	133471	OG0009474
KPC00008134.1	KPC00008134.1	sc0000032	198625	199794	OG0000946	OG0001641			IPR011320;Ribonuclease H1, N-terminal|IPR017067;Ribonuclease H1, eukaryote|IPR012337;Ribonuclease H-like superfamily|IPR009027;Ribosomal protein L9/RNase H1, N-terminal|IPR002156;Ribonuclease H domain|IPR037056;Ribonuclease H1, N-terminal domain superfamily|IPR036397;Ribonuclease H superfamily	GO:0000287|GO:0004523|GO:0003676	Cauli_VI;Cauli_VI;Cauli_VI;RNase_H
KPC00008137.1	KPC00008137.1	sc0000032	249111	250468	OG0005940	OG0000571			IPR036005;Creatinase/aminopeptidase-like|IPR029149;Creatinase/Aminopeptidase P/Spt16, N-terminal
KPC00008138.1	KPC00008138.1	sc0000032	267637	268908	OG0001494	OG0000075
KPC00008141.1	KPC00008141.1	sc0000032	279412	280688	OG0000221	OG0000536
KPC00008130.1	KPC00008130.1	sc0000032	169718	175751	OG0008328	OG0004089			IPR037724;Ferlin, fifth C2 domain|IPR035892;C2 domain superfamily|IPR012968;FerIin domain|IPR037720;Ferlin, second C2 domain|IPR000008;C2 domain		C2;C2;C2;C2;C2;C2						1		gnl|TC-DB|O75923|1.F.1.2.1	PHI:3530
KPC00008136.1	KPC00008136.1	sc0000032	201773	202150	OG0000503	OG0013500
KPC00008140.1	KPC00008140.1	sc0000032	276828	277645	OG0000275
KPC00008139.1	KPC00008139.1	sc0000032	272755	274408	OG0012649	OG0011243							KPC00003857.1				1
KPC00008133.1	KPC00008133.1	sc0000032	186558	198524	OG0005036	OG0000321
KPC00008131.1	KPC00008131.1	sc0000032	175962	181377	OG0005036	OG0000321			IPR027417;P-loop containing nucleoside triphosphate hydrolase
KPC00008132.1	KPC00008132.1	sc0000032	183160	183619	OG0016258	OG0013501
KPC00008135.1	KPC00008135.1	sc0000032	200892	201321	OG0000503	OG0001643
KPC00008155.1	KPC00008155.1	sc0000032	366622	367419	OG0001112	OG0009267			IPR000254;Cellulose-binding domain, fungal	GO:0030248|GO:0005576|GO:0005975	CBM_1;CBM_1			SP(Sec/SPI);0.999734;0.000266	CS pos: 19-2. VNA-AA. Pr: .787	SP
KPC00008146.1	KPC00008146.1	sc0000032	313224	313972	OG0004861	OG0004091			IPR011332;Zinc-binding ribosomal protein|IPR011331;Ribosomal protein L37ae/L37e|IPR002674;Ribosomal protein L37ae	GO:0005840|GO:0006412|GO:0003735	Ribosomal_L37ae
KPC00008152.1	KPC00008152.1	sc0000032	360049	360597	OG0000181	OG0000282			IPR016181;Acyl-CoA N-acyltransferase|IPR000182;GNAT domain		Acetyltransf_1									PHI:4986
KPC00008153.1	KPC00008153.1	sc0000032	361293	363848	OG0008479	OG0009268											4
KPC00008144.1	KPC00008144.1	sc0000032	306019	306399	OG0011009	OG0010854
KPC00008149.1	KPC00008149.1	sc0000032	350574	354320	OG0005860	OG0002409			IPR011011;Zinc finger, FYVE/PHD-type|IPR000182;GNAT domain|IPR013083;Zinc finger, RING/FYVE/PHD-type|IPR029016;GAF-like domain superfamily|IPR016181;Acyl-CoA N-acyltransferase|IPR000306;FYVE zinc finger|IPR017455;Zinc finger, FYVE-related	GO:0046872	FYVE;Acetyltransf_1									PHI:4986
KPC00008143.1	KPC00008143.1	sc0000032	300593	301711	OG0010094	OG0009830			IPR022210;Transcription activator GCR1-like domain|IPR038279;Ndc10, domain 2 superfamily|IPR031872;Ndc10, domain 2		NDC10_II;GCR1_C
KPC00008150.1	KPC00008150.1	sc0000032	355700	357431	OG0000181	OG0000282			IPR016181;Acyl-CoA N-acyltransferase|IPR000182;GNAT domain		Acetyltransf_10									PHI:4986
KPC00008148.1	KPC00008148.1	sc0000032	327678	327962	OG0009679	OG0010672
KPC00008156.1	KPC00008156.1	sc0000032	369663	371126	OG0016259	OG0013502								SP(Sec/SPI);0.727886;0.272114	CS pos: 29-3. CCA-VR. Pr: .562	SP
KPC00008147.1	KPC00008147.1	sc0000032	314321	315724	OG0003255	OG0004093			IPR029753;D-isomer specific 2-hydroxyacid dehydrogenase, NAD-binding domain conserved site|IPR036291;NAD(P)-binding domain superfamily|IPR002912;ACT domain|IPR006140;D-isomer specific 2-hydroxyacid dehydrogenase, NAD-binding domain|IPR029752;D-isomer specific 2-hydroxyacid dehydrogenase, NAD-binding domain conserved site 1|IPR006139;D-isomer specific 2-hydroxyacid dehydrogenase, catalytic domain	GO:0051287|GO:0016616|GO:0055114	2-Hacid_dh;2-Hacid_dh_C				CS pos: 2-21. RRF-AS. Pr: .7461
KPC00008154.1	KPC00008154.1	sc0000032	363951	365261	OG0005429	OG0009270			IPR027474;L-asparaginase, N-terminal|IPR006033;Type I L-asparaginase family|IPR040919;Asparaginase/glutaminase, C-terminal|IPR041725;Type I (cytosolic) L-asparaginase|IPR036152;Asparaginase/glutaminase-like superfamily|IPR037152;L-asparaginase, N-terminal domain superfamily|IPR027473;L-asparaginase, C-terminal|IPR006034;Asparaginase/glutaminase-like	GO:0004067|GO:0006520	Asparaginase;Asparaginase_C
KPC00008142.1	KPC00008142.1	sc0000032	292440	294254	OG0006577	OG0004092			IPR036020;WW domain superfamily|IPR036034;PDZ superfamily|IPR001478;PDZ domain|IPR001202;WW domain	GO:0005515	WW								gnl|TC-DB|Q8CFI0|8.A.30.1.1
KPC00008145.1	KPC00008145.1	sc0000032	308431	312972	OG0006821	OG0004094			IPR009091;Regulator of chromosome condensation 1/beta-lactamase-inhibitor protein II|IPR002048;EF-hand domain|IPR018247;EF-Hand 1, calcium-binding site|IPR011992;EF-hand domain pair|IPR000408;Regulator of chromosome condensation, RCC1	GO:0005509	EF-hand_7;RCC1_2;RCC1;RCC1;RCC1_2								gnl|TC-DB|Q8TD19|1.I.1.1.3	PHI:6548
KPC00008151.1	KPC00008151.1	sc0000032	358701	359507	OG0000181	OG0000282			IPR016181;Acyl-CoA N-acyltransferase|IPR000182;GNAT domain		Acetyltransf_10									PHI:4986
KPC00008171.1	KPC00008171.1	sc0000032	475285	475656	OG0005224	OG0001747			IPR028119;Snapin/Pallidin/Snn1		Snapin_Pallidin
KPC00008169.1	KPC00008169.1	sc0000032	462577	463557	OG0007028	OG0001745			IPR036249;Thioredoxin-like superfamily
KPC00008173.1	KPC00008173.1	sc0000032	478066	480837	OG0006544	OG0001744			IPR036513;STAS domain superfamily|IPR011547;SLC26A/SulP transporter domain|IPR002645;STAS domain	GO:0016021|GO:0008272|GO:0015116	Sulfate_transp;STAS						1		gnl|TC-DB|P53273|2.A.53.3.10
KPC00008157.1	KPC00008157.1	sc0000032	400289	401767	OG0000090	OG0000175
KPC00008160.1	KPC00008160.1	sc0000032	426035	428653	OG0010860	OG0011272			IPR037516;Tripartite DENN domain|IPR001194;cDENN domain		DENN
KPC00008170.1	KPC00008170.1	sc0000032	464483	472135	OG0002168	OG0001746			IPR001841;Zinc finger, RING-type|IPR013083;Zinc finger, RING/FYVE/PHD-type|IPR001054;Adenylyl cyclase class-3/4/guanylyl cyclase|IPR017907;Zinc finger, RING-type, conserved site|IPR011993;PH-like domain superfamily|IPR029787;Nucleotide cyclase	GO:0009190|GO:0035556|GO:0016849	Guanylate_cyc;Guanylate_cyc								gnl|TC-DB|Q6MNW4|8.A.85.1.4	PHI:7164
KPC00008166.1	KPC00008166.1	sc0000032	454741	455300	OG0006836	OG0004570											2
KPC00008175.1	KPC00008175.1	sc0000032	487472	488514	OG0010526	OG0000958
KPC00008161.1	KPC00008161.1	sc0000032	428715	429153	OG0005740	OG0004568			IPR012677;Nucleotide-binding alpha-beta plait domain superfamily|IPR000504;RNA recognition motif domain|IPR034150;SF3B6, RNA recognition motif|IPR035979;RNA-binding domain superfamily	GO:0003676	RRM_1								gnl|TC-DB|P52298|9.A.60.1.1	PHI:2552
KPC00008174.1	KPC00008174.1	sc0000032	481108	482289	OG0004012	OG0001741			IPR029058;Alpha/Beta hydrolase fold|IPR008220;Homoserine/serine acetyltransferase MetX-like|IPR000073;Alpha/beta hydrolase fold-1	GO:0009058|GO:0016747	Abhydrolase_1				CS pos: 2-21. RRF-SV. Pr: .8351					PHI:3391		MER0044357	S33
KPC00008168.1	KPC00008168.1	sc0000032	458734	462171	OG0003568	OG0001742			IPR024075;DNA-directed RNA polymerase, helix hairpin domain superfamily|IPR002092;DNA-directed RNA polymerase, phage-type|IPR037159;DNA-directed RNA polymerase, N-terminal domain superfamily|IPR029262;DNA-directed RNA polymerase, N-terminal	GO:0003899|GO:0006351|GO:0003677	RPOL_N;RNA_pol				CS pos: 4-41. RSK-SS. Pr: .4121
KPC00008158.1	KPC00008158.1	sc0000032	401825	407915	OG0000025	OG0000178			IPR000477;Reverse transcriptase domain|IPR001584;Integrase, catalytic core|IPR012337;Ribonuclease H-like superfamily|IPR041577;Reverse transcriptase/retrotransposon-derived protein, RNase H-like domain|IPR005162;Retrotransposon gag domain|IPR036397;Ribonuclease H superfamily|IPR041588;Integrase zinc-binding domain|IPR021109;Aspartic peptidase domain superfamily	GO:0003676|GO:0015074	Retrotrans_gag;RVP_2;RVT_1;RT_RNaseH_2;Integrase_H2C2
KPC00008159.1	KPC00008159.1	sc0000032	424927	425697	OG0000199	OG0004569			IPR000177;Apple domain|IPR003609;PAN/Apple domain|IPR000254;Cellulose-binding domain, fungal	GO:0005515|GO:0005975|GO:0030248|GO:0006508|GO:0005576	PAN_4;PAN_4			SP(Sec/SPI);0.999834;0.000166	CS pos: 17-18. TSA-QS. Pr: .629	SP				PHI:660
KPC00008163.1	KPC00008163.1	sc0000032	438088	439326	OG0000248	OG0000048			IPR013149;Alcohol dehydrogenase, C-terminal|IPR036291;NAD(P)-binding domain superfamily|IPR011032;GroES-like superfamily|IPR013154;Alcohol dehydrogenase, N-terminal|IPR020843;Polyketide synthase, enoylreductase domain|IPR002328;Alcohol dehydrogenase, zinc-type, conserved site	GO:0008270|GO:0055114|GO:0016491	ADH_N;ADH_zinc_N				CS pos: 53-54. RSF-SV. Pr: .388					PHI:5034
KPC00008162.1	KPC00008162.1	sc0000032	436144	437382	OG0000248	OG0000048			IPR013149;Alcohol dehydrogenase, C-terminal|IPR036291;NAD(P)-binding domain superfamily|IPR011032;GroES-like superfamily|IPR013154;Alcohol dehydrogenase, N-terminal|IPR020843;Polyketide synthase, enoylreductase domain	GO:0055114|GO:0016491	ADH_N;ADH_zinc_N				CS pos: 53-54. RSF-SV. Pr: .2985					PHI:5034
KPC00008165.1	KPC00008165.1	sc0000032	451516	452943	OG0000248	OG0000048			IPR013149;Alcohol dehydrogenase, C-terminal|IPR036291;NAD(P)-binding domain superfamily|IPR011032;GroES-like superfamily|IPR013154;Alcohol dehydrogenase, N-terminal|IPR020843;Polyketide synthase, enoylreductase domain|IPR002328;Alcohol dehydrogenase, zinc-type, conserved site	GO:0008270|GO:0055114|GO:0016491	ADH_N;ADH_zinc_N									PHI:5034
KPC00008172.1	KPC00008172.1	sc0000032	475727	476406	OG0009953	OG0001743
KPC00008167.1	KPC00008167.1	sc0000032	456941	458179	OG0000248	OG0000048			IPR013149;Alcohol dehydrogenase, C-terminal|IPR036291;NAD(P)-binding domain superfamily|IPR011032;GroES-like superfamily|IPR013154;Alcohol dehydrogenase, N-terminal|IPR020843;Polyketide synthase, enoylreductase domain	GO:0055114|GO:0016491	ADH_N;ADH_zinc_N				CS pos: 53-54. RSF-SV. Pr: .3472					PHI:5034
KPC00008164.1	KPC00008164.1	sc0000032	449577	450695	OG0000248	OG0000048			IPR013149;Alcohol dehydrogenase, C-terminal|IPR036291;NAD(P)-binding domain superfamily|IPR011032;GroES-like superfamily|IPR013154;Alcohol dehydrogenase, N-terminal|IPR020843;Polyketide synthase, enoylreductase domain	GO:0055114|GO:0016491	ADH_N;ADH_zinc_N									PHI:5034
KPC00008199.1	KPC00008199.1	sc0000032	576178	578523	OG0001095	OG0007828			IPR008753;Peptidase M13, N-terminal domain|IPR042089;Peptidase M13, domain 2|IPR024079;Metallopeptidase, catalytic domain superfamily|IPR018497;Peptidase M13, C-terminal domain|IPR000718;Peptidase M13	GO:0006508|GO:0008237|GO:0004222	Peptidase_M13_N;Peptidase_M13						1			PHI:4957__PHI:6617		MER0001056	M13
KPC00008194.1	KPC00008194.1	sc0000032	565265	568312	OG0006418	OG0002193			IPR007632;Anoctamin		Anoctamin						8		gnl|TC-DB|C7Z7K1|1.A.17.1.18
KPC00008197.1	KPC00008197.1	sc0000032	572749	573999	OG0000034	OG0007829			IPR032675;Leucine-rich repeat domain superfamily
KPC00008178.1	KPC00008178.1	sc0000032	502668	504161	OG0000461	OG0001291
KPC00008184.1	KPC00008184.1	sc0000032	536834	538839	OG0000210	OG0000030			IPR029320;Acyl-coenzyme A oxidase, N-terminal|IPR002655;Acyl-CoA oxidase, C-terminal|IPR012258;Acyl-CoA oxidase|IPR037069;Acyl-CoA dehydrogenase/oxidase, N-terminal domain superfamily|IPR009100;Acyl-CoA dehydrogenase/oxidase, N-terminal and middle domain superfamily|IPR006091;Acyl-CoA oxidase/dehydrogenase, central domain|IPR036250;Acyl-CoA dehydrogenase-like, C-terminal	GO:0016627|GO:0003997|GO:0006635|GO:0006631|GO:0055114|GO:0071949|GO:0050660|GO:0005777	Acyl-CoA_ox_N;Acyl-CoA_dh_M;ACOX									PHI:9055
KPC00008196.1	KPC00008196.1	sc0000032	570871	572211	OG0011971	OG0012515											1
KPC00008185.1	KPC00008185.1	sc0000032	539439	540779	OG0010501	OG0001305			IPR003480;Transferase|IPR023213;Chloramphenicol acetyltransferase-like domain superfamily	GO:0016747	Transferase
KPC00008188.1	KPC00008188.1	sc0000032	546987	548240	OG0000210	OG0000030			IPR002655;Acyl-CoA oxidase, C-terminal|IPR036250;Acyl-CoA dehydrogenase-like, C-terminal	GO:0016627|GO:0003997|GO:0006635|GO:0055114|GO:0005777	ACOX						1
KPC00008193.1	KPC00008193.1	sc0000032	563176	564146	OG0004843	OG0001306			IPR017941;Rieske [2Fe-2S] iron-sulphur domain|IPR004192;Cytochrome b-c1 complex subunit Rieske, transmembrane domain|IPR005805;Rieske iron-sulphur protein, C-terminal|IPR036922;Rieske [2Fe-2S] iron-sulphur domain superfamily|IPR037008;Cytochrome bc1 complex subunit Rieske, transmembrane domain superfamily|IPR006317;Ubiquinol-cytochrome c reductase, iron-sulphur subunit	GO:0016020|GO:0016491|GO:0051537|GO:0055114|GO:0008121	UCR_TM;Rieske				CS pos: 23-24. RAA-LS. Pr: .3771				gnl|TC-DB|P08067|3.D.3.3.1
KPC00008191.1	KPC00008191.1	sc0000032	558740	559591	OG0005076	OG0001307			IPR002641;Patatin-like phospholipase domain|IPR016035;Acyl transferase/acyl hydrolase/lysophospholipase	GO:0006629	Patatin
KPC00008187.1	KPC00008187.1	sc0000032	543894	544715	OG0000210	OG0012890			IPR029320;Acyl-coenzyme A oxidase, N-terminal|IPR009100;Acyl-CoA dehydrogenase/oxidase, N-terminal and middle domain superfamily|IPR006091;Acyl-CoA oxidase/dehydrogenase, central domain|IPR037069;Acyl-CoA dehydrogenase/oxidase, N-terminal domain superfamily	GO:0016627|GO:0055114|GO:0050660	Acyl-CoA_ox_N;Acyl-CoA_dh_M
KPC00008177.1	KPC00008177.1	sc0000032	500849	502601	OG0016260
KPC00008179.1	KPC00008179.1	sc0000032	508314	509606	OG0000643	OG0008044			IPR036397;Ribonuclease H superfamily|IPR001584;Integrase, catalytic core|IPR012337;Ribonuclease H-like superfamily|IPR041577;Reverse transcriptase/retrotransposon-derived protein, RNase H-like domain	GO:0003676|GO:0015074	RT_RNaseH_2;rve
KPC00008180.1	KPC00008180.1	sc0000032	509716	519070	OG0000101	OG0002490			IPR038765;Papain-like cysteine peptidase superfamily|IPR018289;MULE transposase domain|IPR003653;Ulp1 protease family, C-terminal catalytic domain|IPR007527;Zinc finger, SWIM-type	GO:0006508|GO:0008270|GO:0008234	MULE;Peptidase_C48
KPC00008176.1	KPC00008176.1	sc0000032	488670	489911	OG0011010	OG0000763			IPR027806;Harbinger transposase-derived nuclease domain		DDE_Tnp_4						1
KPC00008198.1	KPC00008198.1	sc0000032	574751	575939	OG0002275	OG0007832			IPR013520;Exonuclease, RNase T/DNA polymerase III|IPR037431;RNA exonuclease 4, DEDDh 3'-5' exonuclease domain|IPR036397;Ribonuclease H superfamily|IPR012337;Ribonuclease H-like superfamily	GO:0003676|GO:0006364|GO:0008408	RNase_T									PHI:1554
KPC00008186.1	KPC00008186.1	sc0000032	540922	543689	OG0003857	OG0002194
KPC00008195.1	KPC00008195.1	sc0000032	568399	570324	OG0003462	OG0000934			IPR029044;Nucleotide-diphospho-sugar transferases|IPR002618;UDPGP family	GO:0070569	UDPGP
KPC00008200.1	KPC00008200.1	sc0000032	578581	580484	OG0004853	OG0007831			IPR036770;Ankyrin repeat-containing domain superfamily|IPR020683;Ankyrin repeat-containing domain|IPR001594;Palmitoyltransferase, DHHC domain|IPR002110;Ankyrin repeat	GO:0005515	Ank_3;Ank_2;DHHC						3		gnl|TC-DB|Q8IUH5|8.A.114.1.1	PHI:1676
KPC00008190.1	KPC00008190.1	sc0000032	553962	554618	OG0008285	OG0001308			IPR006447;Myb domain, plants|IPR001005;SANT/Myb domain|IPR017930;Myb domain|IPR009057;Homeobox-like domain superfamily	GO:0003677	Myb_DNA-binding
KPC00008192.1	KPC00008192.1	sc0000032	559922	562815	OG0000034	OG0001309			IPR032675;Leucine-rich repeat domain superfamily								2
KPC00008189.1	KPC00008189.1	sc0000032	548465	553313	OG0001110	OG0001613			IPR007021;Domain of unknown function DUF659|IPR012337;Ribonuclease H-like superfamily|IPR008906;HAT, C-terminal dimerisation domain|IPR014752;Arrestin, C-terminal|IPR014756;Immunoglobulin E-set|IPR011022;Arrestin C-terminal-like domain|IPR011021;Arrestin-like, N-terminal	GO:0046983	Arrestin_N;Arrestin_C;Arrestin_C;DUF659;Dimer_Tnp_hAT
KPC00008183.1	KPC00008183.1	sc0000032	535442	536349	OG0000038
KPC00008182.1	KPC00008182.1	sc0000032	525514	526126	OG0006855	OG0013503
KPC00008181.1	KPC00008181.1	sc0000032	524267	524575	OG0014017	OG0012516									CS pos: 3-31. NQY-QT. Pr: .2441
KPC00008213.1	KPC00008213.1	sc0000032	651699	653126	OG0003501	OG0009828			IPR028356;UDP-glucose 6-dehydrogenase, eukaryotic type|IPR008927;6-phosphogluconate dehydrogenase-like, C-terminal domain superfamily|IPR014027;UDP-glucose/GDP-mannose dehydrogenase, C-terminal|IPR017476;UDP-glucose/GDP-mannose dehydrogenase|IPR036291;NAD(P)-binding domain superfamily|IPR014026;UDP-glucose/GDP-mannose dehydrogenase, dimerisation|IPR001732;UDP-glucose/GDP-mannose dehydrogenase, N-…	GO:0003979|GO:0051287|GO:0016616|GO:0055114	UDPG_MGDP_dh_N;UDPG_MGDP_dh;UDPG_MGDP_dh_C									PHI:387
KPC00008211.1	KPC00008211.1	sc0000032	646963	649830	OG0007055	OG0009829			IPR036193;Adenylate kinase, active site lid domain superfamily|IPR032151;Cilia- and flagella-associated protein 61, N-terminal domain|IPR027417;P-loop containing nucleoside triphosphate hydrolase|IPR000850;Adenylate kinase/UMP-CMP kinase|IPR033690;Adenylate kinase, conserved site|IPR006259;Adenylate kinase subfamily	GO:0006139|GO:0005524|GO:0004017|GO:0016776|GO:0019205	DUF4821;ADK;ADK
KPC00008216.1	KPC00008216.1	sc0000032	668140	668904	OG0001962	OG0009825
KPC00008214.1	KPC00008214.1	sc0000032	653696	660786	OG0007827	OG0009826			IPR002048;EF-hand domain|IPR006259;Adenylate kinase subfamily|IPR018247;EF-Hand 1, calcium-binding site|IPR002123;Phospholipid/glycerol acyltransferase|IPR032151;Cilia- and flagella-associated protein 61, N-terminal domain|IPR011992;EF-hand domain pair|IPR027417;P-loop containing nucleoside triphosphate hydrolase|IPR000850;Adenylate kinase/UMP-CMP kinase|IPR033690;Adenylate kinase, conserved site…	GO:0006139|GO:0005524|GO:0004017|GO:0016776|GO:0019205|GO:0016746|GO:0005509	Acyltransferase;EF-hand_5;EF-hand_6;DUF4821;ADK;ADK						3		gnl|TC-DB|M5BF43|8.A.82.2.3	PHI:2640	A7E3L9
KPC00008206.1	KPC00008206.1	sc0000032	632086	632852	OG0011354	OG0001657
KPC00008205.1	KPC00008205.1	sc0000032	599123	600664	OG0009443	OG0012810			IPR011010;DNA breaking-rejoining enzyme, catalytic core|IPR038279;Ndc10, domain 2 superfamily|IPR031872;Ndc10, domain 2	GO:0003677	NDC10_II
KPC00008215.1	KPC00008215.1	sc0000032	661979	666384	OG0005130	OG0009827			IPR011011;Zinc finger, FYVE/PHD-type|IPR003595;Protein-tyrosine phosphatase, catalytic|IPR035892;C2 domain superfamily|IPR013083;Zinc finger, RING/FYVE/PHD-type|IPR010569;Myotubularin-like phosphatase domain|IPR000306;FYVE zinc finger|IPR029021;Protein-tyrosine phosphatase-like|IPR000387;Tyrosine specific protein phosphatases domain|IPR000008;C2 domain|IPR016130;Protein-tyrosine phosphatase, acti…	GO:0016791|GO:0004725|GO:0046872|GO:0016311	C2;Myotub-related								gnl|TC-DB|P21579|1.F.1.1.1
KPC00008208.1	KPC00008208.1	sc0000032	642199	643538	OG0006180	OG0009824
KPC00008204.1	KPC00008204.1	sc0000032	594530	598236	OG0000343	OG0000304			IPR018289;MULE transposase domain		MULE
KPC00008203.1	KPC00008203.1	sc0000032	591187	592377	OG0000055	OG0000070			IPR001155;NADH:flavin oxidoreductase/NADH oxidase, N-terminal|IPR013785;Aldolase-type TIM barrel	GO:0055114|GO:0010181|GO:0003824|GO:0016491	Oxidored_FMN									PHI:7917
KPC00008212.1	KPC00008212.1	sc0000032	649799	650568	OG0001217	OG0009820											3
KPC00008218.1	KPC00008218.1	sc0000032	670926	671879	OG0005097	OG0009821			IPR000850;Adenylate kinase/UMP-CMP kinase|IPR027417;P-loop containing nucleoside triphosphate hydrolase|IPR033690;Adenylate kinase, conserved site|IPR006259;Adenylate kinase subfamily	GO:0006139|GO:0005524|GO:0004017|GO:0016776|GO:0019205	ADK
KPC00008217.1	KPC00008217.1	sc0000032	669426	669824	OG0002547	OG0012192
KPC00008209.1	KPC00008209.1	sc0000032	643588	644999	OG0001217	OG0009822											2
KPC00008207.1	KPC00008207.1	sc0000032	633237	635678	OG0002852	OG0000817			IPR012677;Nucleotide-binding alpha-beta plait domain superfamily|IPR000504;RNA recognition motif domain|IPR035979;RNA-binding domain superfamily	GO:0003676	RRM_1;RRM_1									PHI:2544
KPC00008210.1	KPC00008210.1	sc0000032	645707	646897	OG0005811	OG0009823			IPR013766;Thioredoxin domain|IPR036249;Thioredoxin-like superfamily	GO:0045454	Thioredoxin						4		gnl|TC-DB|Q9Y320|1.I.1.1.3
KPC00008201.1	KPC00008201.1	sc0000032	581263	581960	OG0000656	OG0000141
KPC00008202.1	KPC00008202.1	sc0000032	583683	590758	OG0000014	OG0000085			IPR000477;Reverse transcriptase domain|IPR001584;Integrase, catalytic core|IPR012337;Ribonuclease H-like superfamily|IPR016197;Chromo-like domain superfamily|IPR000953;Chromo/chromo shadow domain|IPR010569;Myotubularin-like phosphatase domain|IPR023780;Chromo domain|IPR041577;Reverse transcriptase/retrotransposon-derived protein, RNase H-like domain|IPR005162;Retrotransposon gag domain|IPR029021;…	GO:0003676|GO:0015074	Myotub-related;Retrotrans_gag;RVP_2;RVT_1;RT_RNaseH_2;Integrase_H2C2;rve;Chromo
KPC00000005.1	KPC00000005.1	sc0000001	39459	42458	OG0005379	OG0009981			IPR005112;dDENN domain|IPR037516;Tripartite DENN domain|IPR001194;cDENN domain|IPR016137;RGS domain|IPR036305;RGS domain superfamily		RGS;RGS;DENN
KPC00000012.1	KPC00000012.1	sc0000001	60982	64151	OG0002413	OG0009982			IPR002885;Pentatricopeptide repeat|IPR011990;Tetratricopeptide-like helical domain superfamily|IPR033443;Pentacotripeptide-repeat region of PRORP|IPR031595;Protein-only RNase P, C-terminal|IPR002200;Elicitin	GO:0005515|GO:0005576|GO:0009405	Elicitin;PPR_long;PRORP			SP(Sec/SPI);0.998957;0.001043	CS pos: 2-21. ADA-LD. Pr: .6571	SP				PHI:3984
KPC00000017.1	KPC00000017.1	sc0000001	75978	77066	OG0006000	OG0009694
KPC00000009.1	KPC00000009.1	sc0000001	53673	55421	OG0000445	OG0000743			IPR011533;Oxygen-dependent choline dehydrogenase|IPR007867;Glucose-methanol-choline oxidoreductase, C-terminal|IPR027424;Glucose Oxidase, domain 2|IPR000172;Glucose-methanol-choline oxidoreductase, N-terminal|IPR012132;Glucose-methanol-choline oxidoreductase|IPR036188;FAD/NAD(P)-binding domain superfamily	GO:0019285|GO:0016614|GO:0055114|GO:0008812|GO:0050660	GMC_oxred_N;GMC_oxred_C				CS pos: 21-22. RSL-SS. Pr: .6362			AA3		PHI:199
KPC00000013.1	KPC00000013.1	sc0000001	65540	67435	OG0009767	OG0013504
KPC00000016.1	KPC00000016.1	sc0000001	75225	75596	OG0009117	OG0012228									CS pos: 33-34. PRS-VN. Pr: .3126		2
KPC00000010.1	KPC00000010.1	sc0000001	55904	58564	OG0000445	OG0009985	Only RxLR		IPR007867;Glucose-methanol-choline oxidoreductase, C-terminal|IPR027424;Glucose Oxidase, domain 2|IPR000172;Glucose-methanol-choline oxidoreductase, N-terminal|IPR012132;Glucose-methanol-choline oxidoreductase|IPR036188;FAD/NAD(P)-binding domain superfamily	GO:0016614|GO:0055114|GO:0050660	GMC_oxred_N;GMC_oxred_C			SP(Sec/SPI);0.983652;0.016348	CS pos: 2-21. TDS-AV. Pr: .533	SP		AA3		PHI:199
KPC00000007.1	KPC00000007.1	sc0000001	46954	47268	OG0001541	OG0009983											1
KPC00000014.1	KPC00000014.1	sc0000001	67879	71076	OG0007750	OG0009984			IPR013122;Polycystin cation channel, PKD1/PKD2|IPR011989;Armadillo-like helical|IPR003915;Polycystic kidney disease type 2 protein|IPR016024;Armadillo-type fold	GO:0005509|GO:0016020	PKD_channel						4		gnl|TC-DB|Q80ZH4|1.A.5.2.2
KPC00000004.1	KPC00000004.1	sc0000001	37567	39349	OG0001890	OG0000737			IPR001048;Aspartate/glutamate/uridylate kinase|IPR036393;Acetylglutamate kinase-like superfamily|IPR001057;Glutamate/acetylglutamate kinase		Complex1_LYR_2;AA_kinase
KPC00000018.1	KPC00000018.1	sc0000001	86634	88181	OG0002412	OG0009703			IPR008927;6-phosphogluconate dehydrogenase-like, C-terminal domain superfamily|IPR036291;NAD(P)-binding domain superfamily|IPR000506;Ketol-acid reductoisomerase, C-terminal|IPR013328;6-phosphogluconate dehydrogenase, domain 2|IPR013116;Ketol-acid reductoisomerase, N-terminal	GO:0009082|GO:0055114|GO:0004455|GO:0016491	IlvN;IlvC;IlvC				CS pos: 21-22. RSF-AT. Pr: .8655
KPC00000015.1	KPC00000015.1	sc0000001	71124	74294	OG0000777	OG0009977			IPR002300;Aminoacyl-tRNA synthetase, class Ia|IPR019499;Valyl-tRNA synthetase, tRNA-binding arm|IPR014729;Rossmann-like alpha/beta/alpha sandwich fold|IPR001412;Aminoacyl-tRNA synthetase, class I, conserved site|IPR033705;Valyl tRNA synthetase, anticodon-binding domain|IPR009080;Aminoacyl-tRNA synthetase, class Ia, anticodon-binding|IPR010978;Class I and II aminoacyl-tRNA synthetase, tRNA-binding…	GO:0005524|GO:0004812|GO:0000166|GO:0005737|GO:0006418|GO:0006438|GO:0002161|GO:0004832	tRNA-synt_1;Anticodon_1;Val_tRNA-synt_C
KPC00000011.1	KPC00000011.1	sc0000001	58624	60127	OG0010989	OG0009980
KPC00000008.1	KPC00000008.1	sc0000001	47601	52723	OG0002290	OG0009979			IPR014743;Chloride channel, core|IPR001807;Chloride channel, voltage gated|IPR000644;CBS domain	GO:0005247|GO:0055085|GO:0006821|GO:0016020	Voltage_CLC;Voltage_CLC						19		gnl|TC-DB|M1UVK6|2.A.49.2.9	PHI:286
KPC00000006.1	KPC00000006.1	sc0000001	42511	46476	OG0003722	OG0009978			IPR006906;Timeless protein		TIMELESS				CS pos: 21-22. AMA-TP. Pr: .598
KPC00000002.1	KPC00000002.1	sc0000001	18044	22670	OG0000014	OG0000085			IPR036397;Ribonuclease H superfamily|IPR001584;Integrase, catalytic core|IPR012337;Ribonuclease H-like superfamily|IPR041588;Integrase zinc-binding domain	GO:0003676|GO:0015074	Integrase_H2C2;rve
KPC00000003.1	KPC00000003.1	sc0000001	25140	25636	OG0001963	OG0001228
KPC00000001.1	KPC00000001.1	sc0000001	14189	14599	OG0010976	OG0009170
KPC00000044.1	KPC00000044.1	sc0000001	172117	172815	OG0010549	OG0009706	Complete							SP(Sec/SPI);0.995403;0.004597	CS pos: 23-24. VSA-EA. Pr: .3747	SP
KPC00000038.1	KPC00000038.1	sc0000001	127283	127726	OG0007880	OG0012171
KPC00000046.1	KPC00000046.1	sc0000001	174855	175352	OG0008490	OG0009693	Complete		IPR031825;RXLR phytopathogen effector protein		RXLR			SP(Sec/SPI);0.992663;0.007337	CS pos: 2-21. TNA-AA. Pr: .6689	SP
KPC00000023.1	KPC00000023.1	sc0000001	97379	98713	OG0000578	OG0000129			IPR016166;FAD-binding domain, PCMH-type|IPR006094;FAD linked oxidase, N-terminal|IPR036318;FAD-binding, type PCMH-like superfamily|IPR012951;Berberine/berberine-like	GO:0050660|GO:0071949|GO:0055114|GO:0016491	FAD_binding_4;BBE									PHI:1046
KPC00000043.1	KPC00000043.1	sc0000001	168935	171592	OG0001178	OG0009695			IPR024571;ERAP1-like C-terminal domain|IPR001930;Peptidase M1, alanine aminopeptidase/leukotriene A4 hydrolase|IPR042097;Aminopeptidase N-like , N-terminal|IPR034016;Aminopeptidase N-type|IPR014782;Peptidase M1, membrane alanine aminopeptidase	GO:0006508|GO:0008237|GO:0008270	Peptidase_M1_N;Peptidase_M1;ERAP1_C									PHI:3630		MER0002746	M01
KPC00000021.1	KPC00000021.1	sc0000001	92153	93327	OG0003762	OG0009696
KPC00000032.1	KPC00000032.1	sc0000001	114815	115835	OG0008759	OG0009697			IPR001594;Palmitoyltransferase, DHHC domain		DHHC						4		gnl|TC-DB|D8TVC8|8.A.114.1.4	PHI:1674
KPC00000041.1	KPC00000041.1	sc0000001	161856	166301	OG0005675	OG0012172			IPR006990;Tweety|IPR008907;P25-alpha|IPR011992;EF-hand domain pair	GO:0016021	p25-alpha;Tweety				CS pos: 35-36. AMS-AT. Pr: .6353		6
KPC00000028.1	KPC00000028.1	sc0000001	107432	108149	OG0007550	OG0009698			IPR008501;THO complex subunit 7/Mft1	GO:0006397|GO:0000445	THOC7
KPC00000034.1	KPC00000034.1	sc0000001	118316	123150	OG0008198	OG0009699			IPR018253;DnaJ domain, conserved site|IPR013078;Histidine phosphatase superfamily, clade-1|IPR036869;Chaperone J-domain superfamily|IPR001305;Heat shock protein DnaJ, cysteine-rich domain|IPR036410;Heat shock protein DnaJ, cysteine-rich domain superfamily|IPR001623;DnaJ domain|IPR012724;Chaperone DnaJ|IPR007581;Endonuclease V|IPR029033;Histidine phosphatase superfamily|IPR002939;Chaperone DnaJ, C…	GO:0006457|GO:0009408|GO:0005524|GO:0004519|GO:0051082|GO:0006281|GO:0031072	His_Phos_1;DnaJ;DnaJ_C;DnaJ_CXXCXGXG;Endonuclease_5								gnl|TC-DB|Q8TBM8|1.P.1.1.1	PHI:5394
KPC00000036.1	KPC00000036.1	sc0000001	124817	125665	OG0000757	OG0009700			IPR029033;Histidine phosphatase superfamily|IPR013078;Histidine phosphatase superfamily, clade-1		His_Phos_1									PHI:1089
KPC00000019.1	KPC00000019.1	sc0000001	88620	89904	OG0006922	OG0009702			IPR011009;Protein kinase-like domain superfamily|IPR000719;Protein kinase domain	GO:0004672|GO:0006468|GO:0005524	Pkinase								gnl|TC-DB|Q94C95|9.A.15.3.1	PHI:5435
KPC00000026.1	KPC00000026.1	sc0000001	104624	105458	OG0009341	OG0009701			IPR036869;Chaperone J-domain superfamily|IPR001623;DnaJ domain		DnaJ								gnl|TC-DB|Q9NXW2|1.P.1.1.1	PHI:7337
KPC00000027.1	KPC00000027.1	sc0000001	105444	107205	OG0011011	OG0001599			IPR036322;WD40-repeat-containing domain superfamily|IPR019775;WD40 repeat, conserved site|IPR001680;WD40 repeat|IPR017986;WD40-repeat-containing domain|IPR015943;WD40/YVTN repeat-like-containing domain superfamily|IPR020472;G-protein beta WD-40 repeat	GO:0005515	WD40;WD40;WD40;WD40;WD40								gnl|TC-DB|Q9FT96|9.A.61.2.1	PHI:6135__PHI:6636
KPC00000045.1	KPC00000045.1	sc0000001	172931	174319	OG0004355	OG0009704											6
KPC00000035.1	KPC00000035.1	sc0000001	123292	123957	OG0009638	OG0009707
KPC00000040.1	KPC00000040.1	sc0000001	133993	135699	OG0000265	OG0002475								SP(Sec/SPI);0.987484;0.012516	CS pos: 25-26. NLA-EQ. Pr: .3812	SP
KPC00000042.1	KPC00000042.1	sc0000001	166393	168361	OG0003005	OG0009709			IPR039470;Nucleoside 2-deoxyribosyltransferase-like		Nuc_deoxyri_tr2;Nuc_deoxyri_tr2
KPC00000020.1	KPC00000020.1	sc0000001	89981	91112	OG0004116	OG0009705			IPR002562;3'-5' exonuclease domain|IPR036397;Ribonuclease H superfamily|IPR012337;Ribonuclease H-like superfamily	GO:0003676|GO:0006139|GO:0008408	DNA_pol_A_exo1				CS pos: 53-54. ASL-AS. Pr: .2491
KPC00000033.1	KPC00000033.1	sc0000001	115866	118126	OG0010090	OG0009711			IPR013078;Histidine phosphatase superfamily, clade-1|IPR029033;Histidine phosphatase superfamily		His_Phos_1									PHI:1089
KPC00000031.1	KPC00000031.1	sc0000001	112438	114668	OG0006001	OG0009708
KPC00000039.1	KPC00000039.1	sc0000001	129289	133770	OG0000152	OG0009712			IPR026489;CXC domain|IPR041355;Pre-SET CXC domain|IPR001214;SET domain	GO:0005515	preSET_CXC;SET									PHI:2825
KPC00000047.1	KPC00000047.1	sc0000001	182357	182820	OG0000007	OG0000404			IPR004875;DDE superfamily endonuclease domain	GO:0003676	DDE_1				CS pos: 16-17. VHF-AS. Pr: .3141
KPC00000030.1	KPC00000030.1	sc0000001	109702	111282	OG0000059	OG0000347			IPR017853;Glycoside hydrolase superfamily|IPR033132;Glycosyl hydrolases family 1, N-terminal conserved site|IPR001360;Glycoside hydrolase family 1	GO:0004553|GO:0005975	Glyco_hydro_1			SP(Sec/SPI);0.869660;0.130340	CS pos: 2-21. SFA-SA. Pr: .5382	SP		GH1	gnl|TC-DB|Q86Z14|8.A.49.1.2	PHI:6501
KPC00000029.1	KPC00000029.1	sc0000001	108215	109683	OG0005289	OG0009710			IPR041330;KN17, SH3-like C-terminal domain|IPR019447;DNA/RNA-binding protein Kin17, conserved domain|IPR014722;Ribosomal protein L2, domain 2|IPR036236;Zinc finger C2H2 superfamily|IPR041995;Kin17, KOW domain|IPR038254;KIN17, WH-like domain superfamily		Kin17_mid;KN17_SH3									PHI:1388
KPC00000025.1	KPC00000025.1	sc0000001	102488	104008	OG0000578	OG0000129			IPR016166;FAD-binding domain, PCMH-type|IPR006094;FAD linked oxidase, N-terminal|IPR036318;FAD-binding, type PCMH-like superfamily|IPR012951;Berberine/berberine-like	GO:0050660|GO:0071949|GO:0055114|GO:0016491	FAD_binding_4;BBE			SP(Sec/SPI);0.896024;0.103976	CS pos: 26-27. GFA-AA. Pr: .52	SP				PHI:3347
KPC00000024.1	KPC00000024.1	sc0000001	99699	101228	OG0000578	OG0000129			IPR006094;FAD linked oxidase, N-terminal|IPR012951;Berberine/berberine-like|IPR036318;FAD-binding, type PCMH-like superfamily|IPR016166;FAD-binding domain, PCMH-type	GO:0050660|GO:0016491|GO:0055114|GO:0071949	FAD_binding_4;BBE			SP(Sec/SPI);0.805928;0.194072	CS pos: 26-27. GFA-AA. Pr: .558	SP				PHI:3347
KPC00000037.1	KPC00000037.1	sc0000001	125783	127081	OG0007351	OG0009713			IPR011990;Tetratricopeptide-like helical domain superfamily|IPR019734;Tetratricopeptide repeat|IPR013026;Tetratricopeptide repeat-containing domain	GO:0005515	TPR_16;TPR_8;TPR_11;TPR_16;TPR_8;TPR_8								gnl|TC-DB|Q9FMA3|3.A.20.1.2	PHI:5387
KPC00000022.1	KPC00000022.1	sc0000001	95174	96838	OG0000578	OG0000129			IPR006094;FAD linked oxidase, N-terminal|IPR012951;Berberine/berberine-like|IPR036318;FAD-binding, type PCMH-like superfamily|IPR016166;FAD-binding domain, PCMH-type	GO:0050660|GO:0071949|GO:0055114|GO:0016491	FAD_binding_4;BBE									PHI:3347
KPC00000063.1	KPC00000063.1	sc0000001	226469	227035	OG0010896	OG0011520			IPR012816;NADAR|IPR037238;YbiA-like superfamily		DUF1768
KPC00000067.1	KPC00000067.1	sc0000001	233708	236319	OG0006739	OG0005984											8
KPC00000056.1	KPC00000056.1	sc0000001	212377	213306	OG0010448	OG0011519			IPR020683;Ankyrin repeat-containing domain|IPR036770;Ankyrin repeat-containing domain superfamily		Ank_2								gnl|TC-DB|P23631|1.C.63.1.1
KPC00000065.1	KPC00000065.1	sc0000001	230386	230988	OG0004585	OG0005986			IPR027417;P-loop containing nucleoside triphosphate hydrolase|IPR003442;tRNA threonylcarbamoyl adenosine modification protein TsaE	GO:0002949	TsaE				CS pos: 19-2. RKF-AS. Pr: .5419
KPC00000061.1	KPC00000061.1	sc0000001	221188	223440	OG0007667	OG0005985			IPR014710;RmlC-like jelly roll fold|IPR000595;Cyclic nucleotide-binding domain|IPR018490;Cyclic nucleotide-binding-like|IPR016137;RGS domain|IPR036305;RGS domain superfamily		cNMP_binding;cNMP_binding;RGS									PHI:1045
KPC00000058.1	KPC00000058.1	sc0000001	214518	215528	OG0001870	OG0000542			IPR006357;HAD-superfamily hydrolase, subfamily IIA|IPR036412;HAD-like superfamily|IPR023214;HAD superfamily|IPR006356;HAD-superfamily hydrolase, subfamily IIA, hypothetical 3		Hydrolase_6;Hydrolase_like
KPC00000051.1	KPC00000051.1	sc0000001	197887	198303	OG0005967	OG0001214	Complete							SP(Sec/SPI);0.995580;0.004420	CS pos: 22-23. TLA-VE. Pr: .534	SP
KPC00000049.1	KPC00000049.1	sc0000001	190529	192114	OG0003802	OG0001145			IPR026590;Sirtuin family, catalytic core domain|IPR029035;DHS-like NAD/FAD-binding domain superfamily
KPC00000048.1	KPC00000048.1	sc0000001	187274	188236	OG0005960	OG0000730
KPC00000071.1	KPC00000071.1	sc0000001	263554	267192	OG0002916	OG0005987			IPR036458;Sodium:dicarboxylate symporter superfamily|IPR001991;Sodium:dicarboxylate symporter	GO:0015293|GO:0016021	SDF						3		gnl|TC-DB|P24942|2.A.23.2.1
KPC00000069.1	KPC00000069.1	sc0000001	240402	243422	OG0012687	OG0011518			IPR008803;RHD3/Sey1|IPR027417;P-loop containing nucleoside triphosphate hydrolase|IPR030383;Very large inducible GTPASE (VLIG)-type guanine nucleotide-binding (G) domain	GO:0005525	RHD3
KPC00000066.1	KPC00000066.1	sc0000001	231030	233078	OG0008663	OG0005974
KPC00000068.1	KPC00000068.1	sc0000001	236474	239419	OG0007995	OG0005975			IPR013887;Uncharacterised protein family UPF0592		DUF1765
KPC00000060.1	KPC00000060.1	sc0000001	217346	220939	OG0005455	OG0005978			IPR030387;Bms1/Tsr1-type G domain|IPR027417;P-loop containing nucleoside triphosphate hydrolase|IPR007034;Ribosome biogenesis protein BMS1/TSR1, C-terminal|IPR037875;Ribosome biogenesis protein Bms1, N-terminal|IPR012948;AARP2CN	GO:0042254|GO:0005525|GO:0005634	AARP2CN;RIBIOP_C
KPC00000057.1	KPC00000057.1	sc0000001	213456	214409	OG0003740	OG0005976			IPR012677;Nucleotide-binding alpha-beta plait domain superfamily|IPR034228;Nop6, RNA recognition motif|IPR041337;Heterogeneous nuclear ribonucleoprotein Q acidic domain|IPR035979;RNA-binding domain superfamily|IPR000504;RNA recognition motif domain	GO:0003676	RRM_1;hnRNP_Q_AcD
KPC00000070.1	KPC00000070.1	sc0000001	248556	250700	OG0009534	OG0005977			IPR012337;Ribonuclease H-like superfamily
KPC00000064.1	KPC00000064.1	sc0000001	227095	230280	OG0004458	OG0005979			IPR013083;Zinc finger, RING/FYVE/PHD-type|IPR003613;U box domain|IPR019474;Ubiquitin conjugation factor E4, core	GO:0004842|GO:0034450|GO:0006511|GO:0000151|GO:0016567	Ufd2P_core;U-box								gnl|TC-DB|K4BVX1|1.A.87.4.2
KPC00000062.1	KPC00000062.1	sc0000001	224422	226348	OG0003071	OG0005981
KPC00000050.1	KPC00000050.1	sc0000001	192136	194811	OG0005041	OG0001146			IPR011009;Protein kinase-like domain superfamily|IPR017441;Protein kinase, ATP binding site|IPR000719;Protein kinase domain|IPR008271;Serine/threonine-protein kinase, active site|IPR000961;AGC-kinase, C-terminal	GO:0004672|GO:0006468|GO:0004674|GO:0005524	Pkinase								gnl|TC-DB|P05771|8.A.104.1.4	PHI:3530
KPC00000055.1	KPC00000055.1	sc0000001	208901	211964	OG0002457	OG0005980			IPR036291;NAD(P)-binding domain superfamily|IPR003846;Protein adenylyltransferase SelO|IPR002347;Short-chain dehydrogenase/reductase SDR		UPF0061;adh_short				CS pos: 53-54. ACF-SR. Pr: .1228				gnl|TC-DB|P40471|1.A.115.1.1	PHI:2312__PHI:2844
KPC00000059.1	KPC00000059.1	sc0000001	215728	215931	OG0002909	OG0000941											1
KPC00000054.1	KPC00000054.1	sc0000001	201617	203746	OG0000832	OG0001212			IPR036291;NAD(P)-binding domain superfamily|IPR002347;Short-chain dehydrogenase/reductase SDR		adh_short;adh_short_C2;adh_short;adh_short_C2									PHI:6956
KPC00000052.1	KPC00000052.1	sc0000001	199037	200165	OG0000832	OG0005982			IPR036291;NAD(P)-binding domain superfamily|IPR002347;Short-chain dehydrogenase/reductase SDR		adh_short									PHI:5271
KPC00000053.1	KPC00000053.1	sc0000001	200376	200705	OG0010447	OG0001960	Complete
KPC00000073.1	KPC00000073.1	sc0000001	270915	274602	OG0000260	OG0000261
KPC00000074.1	KPC00000074.1	sc0000001	285847	286539	OG0000562	OG0001366
KPC00000072.1	KPC00000072.1	sc0000001	267907	268168	#N/A
KPC00000080.1	KPC00000080.1	sc0000001	334701	335876	OG0004442	OG0005966			IPR036291;NAD(P)-binding domain superfamily|IPR012080;Aspartate-semialdehyde dehydrogenase|IPR000534;Semialdehyde dehydrogenase, NAD-binding|IPR012280;Semialdehyde dehydrogenase, dimerisation domain|IPR005986;Aspartate-semialdehyde dehydrogenase, beta-type	GO:0009086|GO:0050661|GO:0009089|GO:0008652|GO:0051287|GO:0009097|GO:0055114|GO:0016620|GO:0004073|GO:0046983|GO:0009088	Semialdhyde_dh;Semialdhyde_dhC						1			PHI:5233
KPC00000100.1	KPC00000100.1	sc0000001	380184	381692	OG0008395	OG0005957			IPR001478;PDZ domain|IPR036034;PDZ superfamily	GO:0005515
KPC00000093.1	KPC00000093.1	sc0000001	363112	366887	OG0000245	OG0005954			IPR036513;STAS domain superfamily|IPR014710;RmlC-like jelly roll fold|IPR006012;Syntaxin/epimorphin, conserved site|IPR010989;SNARE|IPR011547;SLC26A/SulP transporter domain|IPR000595;Cyclic nucleotide-binding domain|IPR018490;Cyclic nucleotide-binding-like|IPR002645;STAS domain|IPR000727;Target SNARE coiled-coil homology domain|IPR006011;Syntaxin, N-terminal domain	GO:0016192|GO:0008272|GO:0006886|GO:0016020|GO:0005484|GO:0015116|GO:0016021	Sulfate_transp;cNMP_binding;Syntaxin;SNARE						12		gnl|TC-DB|P53273|2.A.53.3.10	PHI:2395
KPC00000078.1	KPC00000078.1	sc0000001	330188	331679	OG0000545	OG0005968			IPR036264;Bacterial exopeptidase dimerisation domain|IPR001261;ArgE/DapE/ACY1/CPG2/YscS, conserved site|IPR010159;N-acyl-L-amino-acid amidohydrolase|IPR011650;Peptidase M20, dimerisation domain|IPR002933;Peptidase M20	GO:0004046|GO:0016787|GO:0006520|GO:0005737|GO:0008237|GO:0006508	Peptidase_M20;M20_dimer									PHI:3477		MER0001271	M20A
KPC00000092.1	KPC00000092.1	sc0000001	356727	360602	OG0004068	OG0005969														PHI:7008
KPC00000095.1	KPC00000095.1	sc0000001	369013	372552	OG0002428	OG0005956			IPR018973;DEAD/DEAH-box helicase, putative|IPR001650;Helicase, C-terminal|IPR027417;P-loop containing nucleoside triphosphate hydrolase|IPR014001;Helicase superfamily 1/2, ATP-binding domain|IPR011545;DEAD/DEAH box helicase domain	GO:0003676|GO:0005524	DEAD;Helicase_C;DUF1998
KPC00000090.1	KPC00000090.1	sc0000001	352006	354563	OG0000739	OG0005967			IPR000462;CDP-alcohol phosphatidyltransferase	GO:0008654|GO:0016780|GO:0016020	CDP-OH_P_transf						9		gnl|TC-DB|O82567|4.F.1.1.2	PHI:8897
KPC00000082.1	KPC00000082.1	sc0000001	337670	339840	OG0004836	OG0005971			IPR001650;Helicase, C-terminal|IPR027417;P-loop containing nucleoside triphosphate hydrolase|IPR014001;Helicase superfamily 1/2, ATP-binding domain|IPR014014;RNA helicase, DEAD-box type, Q motif|IPR011545;DEAD/DEAH box helicase domain|IPR000629;ATP-dependent RNA helicase DEAD-box, conserved site	GO:0003676|GO:0005524	DEAD;Helicase_C								gnl|TC-DB|O00571|1.I.1.1.3	PHI:1458
KPC00000085.1	KPC00000085.1	sc0000001	341827	343287	OG0001492	OG0005972			IPR015421;Pyridoxal phosphate-dependent transferase, major domain|IPR001597;Aromatic amino acid beta-eliminating lyase/threonine aldolase|IPR015422;Pyridoxal phosphate-dependent transferase domain 1|IPR015424;Pyridoxal phosphate-dependent transferase	GO:0006520|GO:0016829|GO:0003824	Beta_elim_lyase									PHI:469
KPC00000083.1	KPC00000083.1	sc0000001	340297	340518	OG0016261				IPR001597;Aromatic amino acid beta-eliminating lyase/threonine aldolase|IPR015421;Pyridoxal phosphate-dependent transferase, major domain|IPR015424;Pyridoxal phosphate-dependent transferase	GO:0003824|GO:0016829|GO:0006520	Beta_elim_lyase
KPC00000084.1	KPC00000084.1	sc0000001	340541	341488	OG0001492	OG0005973			IPR015422;Pyridoxal phosphate-dependent transferase domain 1|IPR001597;Aromatic amino acid beta-eliminating lyase/threonine aldolase|IPR015421;Pyridoxal phosphate-dependent transferase, major domain|IPR015424;Pyridoxal phosphate-dependent transferase|IPR023603;Threonine aldolase	GO:0003824|GO:0016829|GO:0006520	Beta_elim_lyase									PHI:469
KPC00000087.1	KPC00000087.1	sc0000001	346837	348267	OG0005472	OG0005970			IPR001650;Helicase, C-terminal|IPR027417;P-loop containing nucleoside triphosphate hydrolase|IPR014001;Helicase superfamily 1/2, ATP-binding domain|IPR014014;RNA helicase, DEAD-box type, Q motif|IPR011545;DEAD/DEAH box helicase domain|IPR000629;ATP-dependent RNA helicase DEAD-box, conserved site	GO:0003676|GO:0005524	DEAD;Helicase_C								gnl|TC-DB|P38919|3.A.18.1.1	PHI:6510__PHI:7620
KPC00000101.1	KPC00000101.1	sc0000001	381784	385156	OG0000245	OG0005946			IPR036513;STAS domain superfamily|IPR014710;RmlC-like jelly roll fold|IPR000595;Cyclic nucleotide-binding domain|IPR011547;SLC26A/SulP transporter domain|IPR018490;Cyclic nucleotide-binding-like|IPR002645;STAS domain	GO:0016021|GO:0008272|GO:0015116	Sulfate_transp;STAS;cNMP_binding						11		gnl|TC-DB|P53273|2.A.53.3.10
KPC00000086.1	KPC00000086.1	sc0000001	343441	345676	OG0001238	OG0005960			IPR022601;Protein of unknown function DUF3160		DUF3160;DUF3160
KPC00000091.1	KPC00000091.1	sc0000001	355186	356346	OG0003677	OG0005961			IPR006370;4-hydroxybenzoate polyprenyltransferase-like|IPR000537;UbiA prenyltransferase family|IPR030470;UbiA prenyltransferase conserved site	GO:0004659|GO:0016765|GO:0016021	UbiA				CS pos: 61-62. SHF-ST. Pr: .4818		5		gnl|TC-DB|WP_073151285.1|9.B.241.2.6	PHI:8592
KPC00000094.1	KPC00000094.1	sc0000001	366891	368657	OG0001881	OG0005949			IPR039400;RagC/D|IPR027417;P-loop containing nucleoside triphosphate hydrolase|IPR006762;Gtr1/RagA G protein	GO:0005525	Gtr1_RagA
KPC00000088.1	KPC00000088.1	sc0000001	348338	350502	OG0000553	OG0005963			IPR036322;WD40-repeat-containing domain superfamily|IPR019775;WD40 repeat, conserved site|IPR001680;WD40 repeat|IPR017986;WD40-repeat-containing domain|IPR015943;WD40/YVTN repeat-like-containing domain superfamily|IPR024977;Anaphase-promoting complex subunit 4, WD40 domain	GO:0005515	ANAPC4_WD40;WD40;WD40;WD40								gnl|TC-DB|Q9FT96|9.A.61.2.1	PHI:346
KPC00000079.1	KPC00000079.1	sc0000001	332619	334449	OG0004441	OG0005962			IPR001753;Enoyl-CoA hydratase/isomerase|IPR018376;Enoyl-CoA hydratase/isomerase, conserved site|IPR029045;ClpP/crotonase-like domain superfamily	GO:0003824	ECH_1									PHI:7979
KPC00000089.1	KPC00000089.1	sc0000001	350957	351709	OG0008991	OG0005964			IPR038765;Papain-like cysteine peptidase superfamily
KPC00000076.1	KPC00000076.1	sc0000001	325848	328160	OG0002101	OG0005965
KPC00000081.1	KPC00000081.1	sc0000001	335959	337259	OG0007917	OG0005959			IPR025875;Leucine rich repeat 4|IPR032675;Leucine-rich repeat domain superfamily|IPR001611;Leucine-rich repeat	GO:0005515	LRR_4								gnl|TC-DB|P0DJM0|8.A.43.1.12	PHI:2616
KPC00000099.1	KPC00000099.1	sc0000001	379278	379858	OG0001755	OG0000640			IPR036770;Ankyrin repeat-containing domain superfamily|IPR020683;Ankyrin repeat-containing domain|IPR002110;Ankyrin repeat	GO:0005515	Ank_2								gnl|TC-DB|O95271|1.I.1.1.3	PHI:1260
KPC00000096.1	KPC00000096.1	sc0000001	374850	375447	OG0001755	OG0000640			IPR020683;Ankyrin repeat-containing domain|IPR036770;Ankyrin repeat-containing domain superfamily|IPR002110;Ankyrin repeat	GO:0005515	Ank_2								gnl|TC-DB|O95271|1.I.1.1.3	PHI:1260
KPC00000077.1	KPC00000077.1	sc0000001	328451	330216	OG0002101	OG0011516
KPC00000097.1	KPC00000097.1	sc0000001	376838	377407	OG0016124	OG0013041
KPC00000098.1	KPC00000098.1	sc0000001	377919	378389	OG0002100	OG0001957			IPR013658;SMP-30/Gluconolactonase/LRE-like region|IPR011042;Six-bladed beta-propeller, TolB-like		SGL
KPC00000075.1	KPC00000075.1	sc0000001	319160	319638	OG0011924	OG0001958
KPC00000107.1	KPC00000107.1	sc0000001	404357	404881	OG0002925	OG0005958	Complete							SP(Sec/SPI);0.988153;0.011847	CS pos: 19-2. SNA-IE. Pr: .653	SP
KPC00000118.1	KPC00000118.1	sc0000001	446923	447453	OG0007666	OG0001955	Complete							SP(Sec/SPI);0.994684;0.005316	CS pos: 21-22. ASA-ES. Pr: .6818	SP
KPC00000121.1	KPC00000121.1	sc0000001	488701	489237	OG0007666	OG0011514	Complete							SP(Sec/SPI);0.993905;0.006095	CS pos: 21-22. ASA-ES. Pr: .6654	SP
KPC00000102.1	KPC00000102.1	sc0000001	386852	392371	OG0005508	OG0005952								SP(Sec/SPI);0.998099;0.001901	CS pos: 2-21. IQA-QS. Pr: .7454	SP	8
KPC00000112.1	KPC00000112.1	sc0000001	426103	428538	OG0004698	OG0005940			IPR007696;DNA mismatch repair protein MutS, core|IPR000432;DNA mismatch repair protein MutS, C-terminal|IPR011184;DNA mismatch repair Msh2-type|IPR036678;MutS, connector domain superfamily|IPR027417;P-loop containing nucleoside triphosphate hydrolase|IPR007861;DNA mismatch repair protein MutS, clamp|IPR036187;DNA mismatch repair protein MutS, core domain superfamily	GO:0006298|GO:0030983|GO:0005524	MutS_III;MutS_IV;MutS_V									PHI:7207
KPC00000104.1	KPC00000104.1	sc0000001	394550	395221	OG0009347	OG0005953
KPC00000105.1	KPC00000105.1	sc0000001	395471	399574	OG0006618	OG0005955			IPR018247;EF-Hand 1, calcium-binding site|IPR011992;EF-hand domain pair|IPR002048;EF-hand domain	GO:0005509
KPC00000108.1	KPC00000108.1	sc0000001	406625	409421	OG0002223	OG0005951			IPR011716;Tetratricopeptide TPR-3|IPR011990;Tetratricopeptide-like helical domain superfamily|IPR019734;Tetratricopeptide repeat|IPR013026;Tetratricopeptide repeat-containing domain	GO:0005515	ANAPC3;TPR_8;TPR_12;TPR_3								gnl|TC-DB|Q6ZXV5|8.A.95.1.1	PHI:5387
KPC00000115.1	KPC00000115.1	sc0000001	431819	437719	OG0002648	OG0005945			IPR019787;Zinc finger, PHD-finger|IPR011011;Zinc finger, FYVE/PHD-type|IPR013637;Lysine-specific demethylase-like domain|IPR013083;Zinc finger, RING/FYVE/PHD-type|IPR019786;Zinc finger, PHD-type, conserved site|IPR001965;Zinc finger, PHD-type|IPR000949;ELM2 domain		PLU-1;PLU-1;PHD									PHI:1621
KPC00000116.1	KPC00000116.1	sc0000001	437947	442353	OG0010893	OG0011515			IPR000048;IQ motif, EF-hand binding site|IPR032675;Leucine-rich repeat domain superfamily|IPR001611;Leucine-rich repeat	GO:0005515	IQ
KPC00000117.1	KPC00000117.1	sc0000001	442655	445834	OG0000709	OG0000208			IPR001734;Sodium/solute symporter|IPR038377;Sodium/glucose symporter superfamily	GO:0055085|GO:0022857|GO:0016020							13		gnl|TC-DB|Q7SE83|2.A.21.6.5	PHI:2558
KPC00000110.1	KPC00000110.1	sc0000001	423501	424376	OG0005700	OG0005944			IPR019331;FAM192A/Fyv6, N-terminal		Nefa_Nip30_N
KPC00000111.1	KPC00000111.1	sc0000001	424440	426081	OG0006552	OG0005933
KPC00000119.1	KPC00000119.1	sc0000001	447586	448362	OG0001568	OG0005934			IPR013785;Aldolase-type TIM barrel	GO:0003824							1
KPC00000109.1	KPC00000109.1	sc0000001	409449	423339	OG0001603	OG0005948			IPR000261;EH domain|IPR016024;Armadillo-type fold|IPR002048;EF-hand domain|IPR000048;IQ motif, EF-hand binding site|IPR011989;Armadillo-like helical|IPR018247;EF-Hand 1, calcium-binding site|IPR011992;EF-hand domain pair|IPR021133;HEAT, type 2|IPR011430;Down-regulated-in-metastasis protein|IPR001202;WW domain	GO:0005515|GO:0005509	DRIM;EF-hand_7;IQ;IQ;IQ;IQ;IQ;IQ;IQ								gnl|TC-DB|P62158|8.A.82.1.1	PHI:2108
KPC00000103.1	KPC00000103.1	sc0000001	392510	393349	OG0004907	OG0005947			IPR009445;TMEM85/ER membrane protein complex subunit 4		DUF1077						1		gnl|TC-DB|Q5J8M3|3.A.27.1.1
KPC00000106.1	KPC00000106.1	sc0000001	399654	400976	OG0008394	OG0005950			IPR029021;Protein-tyrosine phosphatase-like|IPR014020;Tensin phosphatase, C2 domain|IPR029023;Tensin-type phosphatase domain		PTEN_C2								gnl|TC-DB|XP_018103475.1|1.A.51.2.2	PHI:8762
KPC00000113.1	KPC00000113.1	sc0000001	428733	430241	OG0008393	OG0005938			IPR001660;Sterile alpha motif domain|IPR013761;Sterile alpha motif/pointed domain superfamily	GO:0005515	SAM_1
KPC00000114.1	KPC00000114.1	sc0000001	430471	431767	OG0005767	OG0011512			IPR032435;Band 7, C-terminal extension|IPR001107;Band 7 domain|IPR036013;Band 7/SPFH domain superfamily|IPR001972;Stomatin family	GO:0016020	Band_7;Band_7_C				CS pos: 39-4. PLL-AQ. Pr: .4172				gnl|TC-DB|P0AA53|8.A.21.2.2			MER0192051	I87
KPC00000120.1	KPC00000120.1	sc0000001	457561	459877	OG0010445	OG0001956			IPR004875;DDE superfamily endonuclease domain	GO:0003676	DDE_1
KPC00000135.1	KPC00000135.1	sc0000001	530783	536869	OG0003129	OG0005931			IPR021714;Nucleolar pre-ribosomal-associated protein 1, N-terminal|IPR011989;Armadillo-like helical|IPR016024;Armadillo-type fold|IPR032436;Nucleolar pre-ribosomal-associated protein 1, C-terminal domain		Npa1;NopRA1
KPC00000142.1	KPC00000142.1	sc0000001	568091	568711	OG0000958	OG0000244
KPC00000136.1	KPC00000136.1	sc0000001	537474	538619	OG0005966	OG0011509
KPC00000127.1	KPC00000127.1	sc0000001	509108	510624	OG0007085	OG0005943			IPR003613;U box domain|IPR001841;Zinc finger, RING-type|IPR036443;Zinc finger, RanBP2-type superfamily|IPR013083;Zinc finger, RING/FYVE/PHD-type|IPR017907;Zinc finger, RING-type, conserved site|IPR001876;Zinc finger, RanBP2-type|IPR018957;Zinc finger, C3HC4 RING-type	GO:0004842|GO:0046872|GO:0016567	zf-C3HC4									PHI:6930
KPC00000131.1	KPC00000131.1	sc0000001	523221	524786	OG0004566	OG0005942			IPR001611;Leucine-rich repeat|IPR032675;Leucine-rich repeat domain superfamily	GO:0005515	LRR_9								gnl|TC-DB|O33932|8.A.43.1.3	PHI:7936
KPC00000124.1	KPC00000124.1	sc0000001	500102	503431	OG0001548	OG0005941			IPR001849;Pleckstrin homology domain|IPR006869;Domain of unknown function DUF547		DUF547						1
KPC00000130.1	KPC00000130.1	sc0000001	521464	522540	OG0001153	OG0000639			IPR006411;Fructose-bisphosphate aldolase, class II, yeast/E. coli subtype|IPR000771;Fructose-bisphosphate aldolase, class-II|IPR013785;Aldolase-type TIM barrel	GO:0004332|GO:0005975|GO:0016832|GO:0003824|GO:0008270|GO:0006096	F_bP_aldolase									PHI:6903
KPC00000133.1	KPC00000133.1	sc0000001	526399	529810	OG0009533	OG0005930			IPR007036;Succinylglutamate desuccinylase/aspartoacylase	GO:0016788	AstE_AspA
KPC00000141.1	KPC00000141.1	sc0000001	563667	565505	OG0001195	OG0001211			IPR000560;Histidine phosphatase superfamily, clade-2|IPR029033;Histidine phosphatase superfamily|IPR016274;Histidine acid phosphatase, eukaryotic	GO:0016791	His_Phos_2						1			PHI:6123__PHI:5715
KPC00000140.1	KPC00000140.1	sc0000001	562099	563666	OG0001195	OG0001211			IPR000560;Histidine phosphatase superfamily, clade-2|IPR029033;Histidine phosphatase superfamily|IPR033379;Histidine acid phosphatase active site|IPR016274;Histidine acid phosphatase, eukaryotic	GO:0016791	His_Phos_2			SP(Sec/SPI);0.989915;0.010085	CS pos: 2-21. ISA-DS. Pr: .955	SP				PHI:7719
KPC00000143.1	KPC00000143.1	sc0000001	568809	569969	OG0002125	OG0000194			IPR027806;Harbinger transposase-derived nuclease domain		DDE_Tnp_4				CS pos: 17-18. TMT-KT. Pr: .2832
KPC00000132.1	KPC00000132.1	sc0000001	524849	526183	OG0008655	OG0005927			IPR000560;Histidine phosphatase superfamily, clade-2|IPR029033;Histidine phosphatase superfamily|IPR016274;Histidine acid phosphatase, eukaryotic	GO:0016791	His_Phos_2			SP(Sec/SPI);0.997770;0.002230	CS pos: 22-23. VDA-GG. Pr: .6634	SP	1			PHI:6123__PHI:5715
KPC00000134.1	KPC00000134.1	sc0000001	529649	530538	OG0010274	OG0005926			IPR038354;VKOR domain superfamily|IPR012932;Vitamin K epoxide reductase		VKOR						4
KPC00000123.1	KPC00000123.1	sc0000001	497509	499482	OG0006227	OG0005932			IPR002058;PAP/25A-associated|IPR002934;Polymerase, nucleotidyl transferase domain	GO:0016779	NTP_transf_2;PAP_assoc
KPC00000128.1	KPC00000128.1	sc0000001	510617	512819	OG0006346	OG0005936			IPR007461;Ysc84 actin-binding domain		Ysc84
KPC00000129.1	KPC00000129.1	sc0000001	513711	514787	OG0001153	OG0000639			IPR006411;Fructose-bisphosphate aldolase, class II, yeast/E. coli subtype|IPR000771;Fructose-bisphosphate aldolase, class-II|IPR013785;Aldolase-type TIM barrel	GO:0004332|GO:0005975|GO:0016832|GO:0003824|GO:0008270|GO:0006096	F_bP_aldolase									PHI:6903
KPC00000139.1	KPC00000139.1	sc0000001	557362	561817	OG0001862	OG0005928			IPR008942;ENTH/VHS|IPR006569;CID domain|IPR036855;Zinc finger, CCCH-type superfamily|IPR000571;Zinc finger, CCCH-type|IPR006903;RNA polymerase II-binding domain|IPR000560;Histidine phosphatase superfamily, clade-2|IPR029033;Histidine phosphatase superfamily	GO:0046872	CTD_bind;zf-CCCH;His_Phos_2
KPC00000122.1	KPC00000122.1	sc0000001	489370	496003	OG0001568	OG0005937			IPR000048;IQ motif, EF-hand binding site|IPR027417;P-loop containing nucleoside triphosphate hydrolase|IPR007197;Radical SAM|IPR027492;Dual-specificity RNA methyltransferase RlmN|IPR013785;Aldolase-type TIM barrel|IPR004383;Ribosomal RNA large subunit methyltransferase RlmN/Cfr|IPR001609;Myosin head, motor domain|IPR036961;Kinesin motor domain superfamily	GO:0005515|GO:0016459|GO:0005524|GO:0008173|GO:0006364|GO:0030488|GO:0003824|GO:0070475|GO:0003774|GO:0051536	Myosin_head;IQ;IQ;IQ;Radical_SAM						1		gnl|TC-DB|O00159|1.I.1.1.3	PHI:8052
KPC00000137.1	KPC00000137.1	sc0000001	545447	553524	OG0007404	OG0005925			IPR002048;EF-hand domain|IPR036322;WD40-repeat-containing domain superfamily|IPR000048;IQ motif, EF-hand binding site|IPR018247;EF-Hand 1, calcium-binding site|IPR001680;WD40 repeat|IPR017986;WD40-repeat-containing domain|IPR011047;Quinoprotein alcohol dehydrogenase-like superfamily|IPR015943;WD40/YVTN repeat-like-containing domain superfamily	GO:0005515|GO:0005509	IQ
KPC00000126.1	KPC00000126.1	sc0000001	506667	508876	OG0006231	OG0005939			IPR012386;2',3'-cyclic-nucleotide 3'-phosphodiesterase|IPR009097;Cyclic phosphodiesterase	GO:0004112	GCIP;CPDase
KPC00000125.1	KPC00000125.1	sc0000001	503536	505268	OG0005843	OG0005935			IPR012864;Cysteine oxygenase/2-aminoethanethiol dioxygenase|IPR014710;RmlC-like jelly roll fold|IPR011051;RmlC-like cupin domain superfamily	GO:0016702|GO:0055114	PCO_ADO
KPC00000144.1	KPC00000144.1	sc0000001	575870	577147	OG0006855	OG0001210			IPR025789;Histone-lysine N-methyltransferase DOT1 domain|IPR029063;S-adenosyl-L-methionine-dependent methyltransferase	GO:0018024	DOT1
KPC00000138.1	KPC00000138.1	sc0000001	554532	555318	OG0011923	OG0011511
KPC00000145.1	KPC00000145.1	sc0000001	579032	579645	OG0011922	OG0005929
KPC00000146.1	KPC00000146.1	sc0000001	585112	585814	OG0003436	OG0000259
KPC00000163.1	KPC00000163.1	sc0000001	661818	662771	OG0006641	OG0005916
KPC00000151.1	KPC00000151.1	sc0000001	632822	633760	OG0009838	OG0005914
KPC00000159.1	KPC00000159.1	sc0000001	650603	651694	OG0007665	OG0011506			IPR001920;Asp/Glu racemase|IPR015942;Asp/Glu/hydantoin racemase|IPR033134;Asp/Glu racemase, active site 2	GO:0006807|GO:0036361|GO:0016855	Asp_Glu_race
KPC00000160.1	KPC00000160.1	sc0000001	652541	655183	OG0004249	OG0005918			IPR002937;Amine oxidase|IPR036188;FAD/NAD(P)-binding domain superfamily	GO:0055114|GO:0016491	Amino_oxidase
KPC00000169.1	KPC00000169.1	sc0000001	676830	682907	OG0002721	OG0005923			IPR006172;DNA-directed DNA polymerase, family B|IPR012337;Ribonuclease H-like superfamily|IPR017964;DNA-directed DNA polymerase, family B, conserved site|IPR006134;DNA-directed DNA polymerase, family B, multifunctional domain|IPR023211;DNA polymerase, palm domain superfamily|IPR042087;DNA polymerase family B, C-terminal domain|IPR006133;DNA-directed DNA polymerase, family B, exonuclease domain|IP…	GO:0003676|GO:0003677|GO:0003887|GO:0000166	DNA_pol_B_exo1;DNA_pol_B_exo1;DNA_pol_B									PHI:893
KPC00000155.1	KPC00000155.1	sc0000001	641702	644223	OG0007183	OG0005924			IPR036971;3'5'-cyclic nucleotide phosphodiesterase, catalytic domain superfamily|IPR002073;3'5'-cyclic nucleotide phosphodiesterase, catalytic domain|IPR003607;HD/PDEase domain|IPR023088;3'5'-cyclic nucleotide phosphodiesterase|IPR023174;3'5'-cyclic nucleotide phosphodiesterase, conserved site	GO:0008081|GO:0007165|GO:0004114	PDEase_I						6		gnl|TC-DB|EGD79054.1|3.E.1.5.2	PHI:2202__PHI:7327
KPC00000171.1	KPC00000171.1	sc0000001	685051	687930	OG0008109	OG0005920
KPC00000165.1	KPC00000165.1	sc0000001	664791	666984	OG0003553	OG0005919			IPR040442;Pyruvate kinase-like domain superfamily|IPR015793;Pyruvate kinase, barrel|IPR001697;Pyruvate kinase|IPR036918;Pyruvate kinase, C-terminal domain superfamily|IPR015795;Pyruvate kinase, C-terminal|IPR015806;Pyruvate kinase, insert domain superfamily|IPR015813;Pyruvate/Phosphoenolpyruvate kinase-like domain superfamily|IPR011037;Pyruvate kinase-like, insert domain superfamily	GO:0030955|GO:0000287|GO:0004743|GO:0003824|GO:0006096	PK;PK_C									PHI:3134
KPC00000150.1	KPC00000150.1	sc0000001	621870	622310	OG0001193	OG0000203
KPC00000153.1	KPC00000153.1	sc0000001	635364	637781	OG0000126	OG0005921			IPR013121;Ferric reductase, NAD binding domain|IPR017938;Riboflavin synthase-like beta-barrel|IPR013130;Ferric reductase transmembrane component-like domain|IPR039261;Ferredoxin-NADP reductase (FNR), nucleotide-binding domain|IPR013112;FAD-binding 8|IPR017927;FAD-binding domain, ferredoxin reductase-type	GO:0055114|GO:0016491	Ferric_reduct;FAD_binding_8;NAD_binding_6						1		gnl|TC-DB|Q9FGS9|5.B.1.4.1	PHI:576	O22113
KPC00000167.1	KPC00000167.1	sc0000001	668745	673294	OG0001158	OG0001209			IPR027417;P-loop containing nucleoside triphosphate hydrolase|IPR003395;RecF/RecN/SMC, N-terminal		SMC_N									PHI:1500
KPC00000152.1	KPC00000152.1	sc0000001	634548	635093	OG0009990	OG0011507			IPR013087;Zinc finger C2H2-type	GO:0003676
KPC00000164.1	KPC00000164.1	sc0000001	662900	664692	OG0003547	OG0005907
KPC00000161.1	KPC00000161.1	sc0000001	655220	657652	OG0005171	OG0005906			IPR011009;Protein kinase-like domain superfamily|IPR017441;Protein kinase, ATP binding site|IPR001849;Pleckstrin homology domain|IPR000719;Protein kinase domain|IPR011993;PH-like domain superfamily|IPR008271;Serine/threonine-protein kinase, active site|IPR000961;AGC-kinase, C-terminal	GO:0004674|GO:0006468|GO:0004672|GO:0005524	PH;Pkinase								gnl|TC-DB|P05771|8.A.104.1.4	PHI:3530
KPC00000154.1	KPC00000154.1	sc0000001	638190	641541	OG0000218	OG0005913			IPR015914;Purple acid phosphatase, N-terminal|IPR025733;Iron/zinc purple acid phosphatase-like C-terminal domain|IPR036869;Chaperone J-domain superfamily|IPR008963;Purple acid phosphatase-like, N-terminal|IPR004843;Calcineurin-like phosphoesterase domain, ApaH type|IPR001623;DnaJ domain|IPR029052;Metallo-dependent phosphatase-like|IPR018253;DnaJ domain, conserved site|IPR041792;Purple acid phosph…	GO:0046872|GO:0003993|GO:0016787	DnaJ;Pur_ac_phosph_N;Metallophos;Metallophos_C						3		gnl|TC-DB|Q9NXW2|1.P.1.1.1	PHI:5394
KPC00000170.1	KPC00000170.1	sc0000001	683048	684871	OG0004758	OG0005911			IPR023273;RNA (C5-cytosine) methyltransferase, NOP2|IPR011023;Nop2p|IPR029063;S-adenosyl-L-methionine-dependent methyltransferase|IPR023267;RNA (C5-cytosine) methyltransferase|IPR001678;SAM-dependent methyltransferase RsmB/NOP2-type|IPR031341;Ribosomal RNA small subunit methyltransferase F, N-terminal|IPR018314;Bacterial Fmu (Sun)/eukaryotic nucleolar NOL1/Nop2p, conserved site	GO:0006364|GO:0008757|GO:0008168|GO:0003723	Methyltr_RsmF_N;Methyltr_RsmB-F									PHI:2694
KPC00000168.1	KPC00000168.1	sc0000001	673305	676363	OG0007248	OG0005909			IPR011989;Armadillo-like helical|IPR008942;ENTH/VHS|IPR013809;ENTH domain|IPR016024;Armadillo-type fold		ENTH
KPC00000166.1	KPC00000166.1	sc0000001	667076	668707	OG0003107	OG0005912			IPR013471;Ribonuclease Z/BN|IPR036866;Ribonuclease Z/Hydroxyacylglutathione hydrolase-like	GO:0042779|GO:0016891
KPC00000148.1	KPC00000148.1	sc0000001	600211	601170	OG0000025	OG0000510			IPR005162;Retrotransposon gag domain|IPR036875;Zinc finger, CCHC-type superfamily|IPR001878;Zinc finger, CCHC-type	GO:0003676|GO:0008270	Retrotrans_gag;zf-CCHC
KPC00000162.1	KPC00000162.1	sc0000001	658999	660051	OG0007664	OG0001954			IPR014710;RmlC-like jelly roll fold|IPR018488;Cyclic nucleotide-binding, conserved site|IPR018490;Cyclic nucleotide-binding-like|IPR000595;Cyclic nucleotide-binding domain		cNMP_binding								gnl|TC-DB|G0GA88|1.A.1.5.17	PHI:231
KPC00000158.1	KPC00000158.1	sc0000001	647159	648958	OG0001502	OG0005908			IPR021771;Triacylglycerol lipase|IPR002641;Patatin-like phospholipase domain|IPR016035;Acyl transferase/acyl hydrolase/lysophospholipase	GO:0006629|GO:0004806	DUF3336;Patatin						3			PHI:2030
KPC00000157.1	KPC00000157.1	sc0000001	645285	647072	OG0000333				IPR021027;Transposase, putative, helix-turn-helix domain|IPR010095;Transposase IS605, OrfB, C-terminal		HTH_OrfB_IS605;OrfB_Zn_ribbon
KPC00000149.1	KPC00000149.1	sc0000001	603753	604125	OG0008989	OG0000335
KPC00000156.1	KPC00000156.1	sc0000001	644320	644766	OG0006523	OG0013505			IPR014710;RmlC-like jelly roll fold|IPR010300;Cysteine dioxygenase type I|IPR011051;RmlC-like cupin domain superfamily	GO:0016702|GO:0055114|GO:0005506	CDO_I
KPC00000147.1	KPC00000147.1	sc0000001	591077	591400	OG0007603	OG0001877
KPC00000173.1	KPC00000173.1	sc0000001	691132	692399	OG0007544	OG0005917			IPR002669;Urease accessory protein UreD	GO:0006807|GO:0016151	UreD									PHI:4556
KPC00000175.1	KPC00000175.1	sc0000001	695438	698365	OG0001873	OG0005915			IPR007244;-alpha-acetyltransferase 35, NatC auxiliary subunit	GO:0017196|GO:0031417	Mak10
KPC00000177.1	KPC00000177.1	sc0000001	699764	705587	OG0000014	OG0000085			IPR000477;Reverse transcriptase domain|IPR001584;Integrase, catalytic core|IPR012337;Ribonuclease H-like superfamily|IPR016197;Chromo-like domain superfamily|IPR000953;Chromo/chromo shadow domain|IPR023780;Chromo domain|IPR041577;Reverse transcriptase/retrotransposon-derived protein, RNase H-like domain|IPR005162;Retrotransposon gag domain|IPR036397;Ribonuclease H superfamily|IPR041588;Integrase …	GO:0003676|GO:0015074	Retrotrans_gag;RVP_2;RVT_1;RT_RNaseH_2;Integrase_H2C2;rve;Chromo
KPC00000174.1	KPC00000174.1	sc0000001	692805	694704	OG0002289	OG0005922			IPR016149;Casein kinase II, regulatory subunit, N-terminal|IPR035991;Casein kinase II subunit beta-like|IPR000704;Casein kinase II, regulatory subunit	GO:0005956|GO:0019887	CK_II_beta
KPC00000180.1	KPC00000180.1	sc0000001	717089	717928	OG0003441	OG0001390
KPC00000176.1	KPC00000176.1	sc0000001	698451	698687	OG0011386	OG0005910											1
KPC00000172.1	KPC00000172.1	sc0000001	688098	689852	OG0002522	OG0000638			IPR002504;NAD kinase|IPR016064;NAD kinase/diacylglycerol kinase-like domain superfamily|IPR017437;ATP-NAD kinase, PpnK-type, C-terminal	GO:0019674|GO:0003951|GO:0006741	NAD_kinase
KPC00000182.1	KPC00000182.1	sc0000001	748618	749269	OG0001560
KPC00000178.1	KPC00000178.1	sc0000001	704450	706668	OG0000163	OG0000038
KPC00000179.1	KPC00000179.1	sc0000001	708043	709980	OG0016262
KPC00000181.1	KPC00000181.1	sc0000001	745763	746116	OG0009685	OG0012517
KPC00000183.1	KPC00000183.1	sc0000001	800096	800596	OG0001040	OG0013506			IPR016197;Chromo-like domain superfamily
KPC00000199.1	KPC00000199.1	sc0000001	846977	856342	OG0002372	OG0005894			IPR024771;SUZ domain|IPR016024;Armadillo-type fold|IPR001374;R3H domain|IPR036867;R3H domain superfamily|IPR022145;Domain of unknown function DUF3677	GO:0003676	DUF3677;R3H;SUZ
KPC00000201.1	KPC00000201.1	sc0000001	858534	859931	OG0007943	OG0005892
KPC00000203.1	KPC00000203.1	sc0000001	865323	870424	OG0006344	OG0005893			IPR001849;Pleckstrin homology domain|IPR035999;Sec7 domain superfamily|IPR000904;Sec7 domain|IPR011993;PH-like domain superfamily|IPR023394;Sec7, C-terminal domain superfamily|IPR023341;MABP domain|IPR032691;Guanine nucleotide exchange factor, N-terminal	GO:0032012|GO:0005086	Sec7_N;Sec7;PH
KPC00000184.1	KPC00000184.1	sc0000001	801678	802122	OG0000277	OG0001953			IPR036249;Thioredoxin-like superfamily|IPR014025;Glutaredoxin subgroup|IPR002109;Glutaredoxin|IPR011767;Glutaredoxin active site|IPR011899;Glutaredoxin, eukaryotic/virial	GO:0015035|GO:0045454|GO:0009055	Glutaredoxin				CS pos: 22-23. VRM-LH. Pr: .431						Q9KNU3
KPC00000187.1	KPC00000187.1	sc0000001	806397	810188	OG0001611	OG0005902			IPR036361;SAP domain superfamily|IPR003034;SAP domain|IPR006634;TRAM/LAG1/CLN8 homology domain|IPR032675;Leucine-rich repeat domain superfamily	GO:0016021	LRR_9;SAP						6		gnl|TC-DB|XP_013718490|9.B.311.1.7
KPC00000195.1	KPC00000195.1	sc0000001	835020	836758	OG0003976	OG0005897			IPR012952;BING4, C-terminal domain|IPR036322;WD40-repeat-containing domain superfamily|IPR001680;WD40 repeat|IPR017986;WD40-repeat-containing domain|IPR015943;WD40/YVTN repeat-like-containing domain superfamily	GO:0005515	WD40;BING4CT									PHI:316__PHI:4606
KPC00000191.1	KPC00000191.1	sc0000001	815917	823763	OG0002806	OG0005901			IPR001849;Pleckstrin homology domain|IPR011993;PH-like domain superfamily|IPR001202;WW domain	GO:0005515	PH
KPC00000197.1	KPC00000197.1	sc0000001	840500	844219	OG0000174	OG0005895			IPR008978;HSP20-like chaperone|IPR004344;Tubulin-tyrosine ligase/Tubulin polyglutamylase|IPR001841;Zinc finger, RING-type|IPR007052;CS domain|IPR013083;Zinc finger, RING/FYVE/PHD-type|IPR013815;ATP-grasp fold, subdomain 1|IPR017907;Zinc finger, RING-type, conserved site	GO:0006464|GO:0005524	zf-C3HC4_2;CS;TTL									PHI:6930
KPC00000190.1	KPC00000190.1	sc0000001	813916	815525	OG0006304	OG0005904			IPR036867;R3H domain superfamily	GO:0003676
KPC00000196.1	KPC00000196.1	sc0000001	836933	839179	OG0003708	OG0005888			IPR036388;Winged helix-like DNA-binding domain superfamily|IPR016157;Cullin, conserved site|IPR019559;Cullin protein, neddylation domain|IPR036390;Winged helix DNA-binding domain superfamily|IPR016159;Cullin repeat-like-containing domain superfamily|IPR036317;Cullin homology domain superfamily|IPR001373;Cullin, N-terminal|IPR016158;Cullin homology domain	GO:0031625|GO:0031461|GO:0006511	Cullin;Cullin_Nedd8
KPC00000198.1	KPC00000198.1	sc0000001	844529	845851	OG0006229	OG0005887
KPC00000202.1	KPC00000202.1	sc0000001	860037	865108	OG0008988	OG0005889			IPR036116;Fibronectin type III superfamily|IPR011990;Tetratricopeptide-like helical domain superfamily|IPR036322;WD40-repeat-containing domain superfamily|IPR019775;WD40 repeat, conserved site|IPR003961;Fibronectin type III|IPR036779;LysM domain superfamily|IPR001680;WD40 repeat|IPR017986;WD40-repeat-containing domain|IPR015943;WD40/YVTN repeat-like-containing domain superfamily|IPR018392;LysM do…	GO:0005515	WD40;LysM								gnl|TC-DB|A8IAT9|1.A.4.1.14	PHI:6751
KPC00000185.1	KPC00000185.1	sc0000001	802259	804205	OG0003854	OG0001951			IPR011766;Thiamine pyrophosphate enzyme, C-terminal TPP-binding|IPR012001;Thiamine pyrophosphate enzyme, N-terminal TPP-binding domain|IPR012846;Acetolactate synthase, large subunit, biosynthetic|IPR012000;Thiamine pyrophosphate enzyme, central domain|IPR029061;Thiamin diphosphate-binding fold|IPR029035;DHS-like NAD/FAD-binding domain superfamily|IPR039368;Acetolactate synthase large subunit, TPP…	GO:0000287|GO:0030976|GO:0003984|GO:0009082|GO:0003824|GO:0050660	TPP_enzyme_N;TPP_enzyme_M;TPP_enzyme_C				CS pos: 3-31. ARG-LQ. Pr: .397					PHI:358
KPC00000200.1	KPC00000200.1	sc0000001	856451	858236	OG0006693	OG0005891			IPR019340;Histone acetyltransferases subunit 3		Ada3
KPC00000189.1	KPC00000189.1	sc0000001	812008	813715	OG0004497	OG0005900			IPR004827;Basic-leucine zipper domain	GO:0003700|GO:0006355	bZIP_1
KPC00000205.1	KPC00000205.1	sc0000001	872706	875260	OG0003130	OG0001950			IPR034005;Peptidyl-dipeptidase DCP|IPR001567;Peptidase M3A/M3B catalytic domain|IPR024077;Neurolysin/Thimet oligopeptidase, domain 2	GO:0008233|GO:0004222|GO:0006508	Peptidase_M3;Peptidase_M3				CS pos: 28-29. RSF-TS. Pr: .616							MER0006087	M03A
KPC00000193.1	KPC00000193.1	sc0000001	825783	829553	OG0001547	OG0005898											6
KPC00000188.1	KPC00000188.1	sc0000001	810336	811810	OG0005904	OG0005899			IPR029033;Histidine phosphatase superfamily|IPR013078;Histidine phosphatase superfamily, clade-1|IPR001345;Phosphoglycerate/bisphosphoglycerate mutase, active site	GO:0003824	His_Phos_1;His_Phos_1			SP(Sec/SPI);0.998366;0.001634	CS pos: 18-19. AAA-AG. Pr: .3777	SP	1			PHI:3954
KPC00000186.1	KPC00000186.1	sc0000001	804454	806124	OG0008392	OG0001952			IPR015915;Kelch-type beta propeller|IPR011043;Galactose oxidase/kelch, beta-propeller	GO:0005515	Kelch_4
KPC00000204.1	KPC00000204.1	sc0000001	870733	871953	OG0007182	OG0005890			IPR013320;Concanavalin A-like lectin/glucanase domain superfamily|IPR036047;F-box-like domain superfamily|IPR003877;SPRY domain	GO:0005515	SPRY
KPC00000192.1	KPC00000192.1	sc0000001	823810	825742	OG0006224	OG0011504			IPR016197;Chromo-like domain superfamily|IPR000953;Chromo/chromo shadow domain|IPR023780;Chromo domain		Chromo						2
KPC00000194.1	KPC00000194.1	sc0000001	829655	832240	OG0001547	OG0013507
KPC00000215.1	KPC00000215.1	sc0000001	914697	916344	OG0002025	OG0005881			IPR000836;Phosphoribosyltransferase domain|IPR029057;Phosphoribosyltransferase-like	GO:0009116	UPRTase
KPC00000230.1	KPC00000230.1	sc0000001	984572	985569	OG0003061	OG0005875			IPR001353;Proteasome, subunit alpha/beta|IPR029055;Nucleophile aminohydrolases, N-terminal|IPR022281;ATP-dependent protease, HslV subunit|IPR023333;Proteasome B-type subunit	GO:0051603|GO:0009376|GO:0006508|GO:0004298|GO:0005839	Proteasome				CS pos: 34-35. AHF-SE. Pr: .3366							MER0030305	T01B
KPC00000212.1	KPC00000212.1	sc0000001	907652	910161	OG0007084	OG0005879			IPR036322;WD40-repeat-containing domain superfamily|IPR019775;WD40 repeat, conserved site|IPR001680;WD40 repeat|IPR017986;WD40-repeat-containing domain|IPR015943;WD40/YVTN repeat-like-containing domain superfamily|IPR013258;Striatin, N-terminal	GO:0005515	Striatin;WD40;WD40;WD40								gnl|TC-DB|P53622|3.A.31.1.1	PHI:1628
KPC00000222.1	KPC00000222.1	sc0000001	951000	953271	OG0000383	OG0005877			IPR004843;Calcineurin-like phosphoesterase domain, ApaH type|IPR002833;Peptidyl-tRNA hydrolase, PTH2|IPR023476;Peptidyl-tRNA hydrolase II domain superfamily	GO:0004045|GO:0016787	Metallophos;PTH2			SP(Sec/SPI);0.758217;0.241783	CS pos: 18-19. CSS-SH. Pr: .8847	SP				PHI:2016
KPC00000214.1	KPC00000214.1	sc0000001	911268	913101	OG0000383	OG0005880			IPR029052;Metallo-dependent phosphatase-like|IPR004843;Calcineurin-like phosphoesterase domain, ApaH type	GO:0016787	Metallophos						2
KPC00000217.1	KPC00000217.1	sc0000001	944807	945331	OG0004152	OG0000884			IPR011008;Dimeric alpha-beta barrel|IPR007138;Antibiotic biosynthesis monooxygenase domain		ABM
KPC00000225.1	KPC00000225.1	sc0000001	955719	959847	OG0008324	OG0001111			IPR038765;Papain-like cysteine peptidase superfamily|IPR003653;Ulp1 protease family, C-terminal catalytic domain|IPR018289;MULE transposase domain	GO:0006508|GO:0008234	MULE;Peptidase_C48											MER0005202	C48
KPC00000228.1	KPC00000228.1	sc0000001	979006	982728	OG0009295	OG0005878			IPR014710;RmlC-like jelly roll fold|IPR000253;Forkhead-associated (FHA) domain|IPR000595;Cyclic nucleotide-binding domain|IPR008984;SMAD/FHA domain superfamily|IPR018490;Cyclic nucleotide-binding-like|IPR032030;YscD, cytoplasmic domain	GO:0005515	FHA;cNMP_binding;Yop-YscD_cpl
KPC00000219.1	KPC00000219.1	sc0000001	948130	948362	OG0005820	OG0013027
KPC00000210.1	KPC00000210.1	sc0000001	884270	893851	OG0007249	OG0012518			IPR016024;Armadillo-type fold|IPR036640;ABC transporter type 1, transmembrane domain superfamily|IPR018114;Serine proteases, trypsin family, histidine active site|IPR011527;ABC transporter type 1, transmembrane domain|IPR001254;Serine proteases, trypsin domain|IPR009003;Peptidase S1, PA clan	GO:0005524|GO:0055085|GO:0042626|GO:0006508|GO:0004252|GO:0016021	Trypsin;ABC_membrane						9		gnl|TC-DB|Q25693|3.A.1.210.5	PHI:5554		MER0000077	S01A
KPC00000227.1	KPC00000227.1	sc0000001	962193	973256	OG0002270	OG0001208			IPR029058;Alpha/Beta hydrolase fold|IPR036770;Ankyrin repeat-containing domain superfamily|IPR016024;Armadillo-type fold|IPR001650;Helicase, C-terminal|IPR036418;Cytochrome c oxidase, subunit VIa superfamily|IPR027417;P-loop containing nucleoside triphosphate hydrolase|IPR002110;Ankyrin repeat|IPR020683;Ankyrin repeat-containing domain|IPR014001;Helicase superfamily 1/2, ATP-binding domain|IPR002…	GO:0003676|GO:0005515|GO:0006629|GO:0005524	Lipase_3;Ank_2;DEAD;Helicase_C						8		gnl|TC-DB|O00571|1.I.1.1.3	PHI:7618
KPC00000220.1	KPC00000220.1	sc0000001	949128	949448	OG0006768	OG0005882			IPR011008;Dimeric alpha-beta barrel|IPR007138;Antibiotic biosynthesis monooxygenase domain		ABM
KPC00000221.1	KPC00000221.1	sc0000001	949925	950300	OG0004153	OG0005883			IPR007138;Antibiotic biosynthesis monooxygenase domain|IPR011008;Dimeric alpha-beta barrel
KPC00000207.1	KPC00000207.1	sc0000001	877909	880398	OG0000220	OG0000334			IPR033116;Serine proteases, trypsin family, serine active site|IPR018114;Serine proteases, trypsin family, histidine active site|IPR001254;Serine proteases, trypsin domain|IPR009003;Peptidase S1, PA clan|IPR001314;Peptidase S1A, chymotrypsin family	GO:0006508|GO:0004252	Trypsin			SP(Sec/SPI);0.869770;0.130230	CS pos: 19-2. AHG-YT. Pr: .783	SP			gnl|TC-DB|B8BRN8|1.A.17.3.1	PHI:652		MER0011278	S01A
KPC00000206.1	KPC00000206.1	sc0000001	876062	877276	OG0000220	OG0000334			IPR033116;Serine proteases, trypsin family, serine active site|IPR018114;Serine proteases, trypsin family, histidine active site|IPR001254;Serine proteases, trypsin domain|IPR009003;Peptidase S1, PA clan|IPR001314;Peptidase S1A, chymotrypsin family	GO:0006508|GO:0004252	Trypsin			SP(Sec/SPI);0.984901;0.015099	CS pos: 18-19. TQG-YT. Pr: .6781	SP			gnl|TC-DB|B8BRN8|1.A.17.3.1	PHI:652		MER0011278	S01A
KPC00000209.1	KPC00000209.1	sc0000001	882305	883444	OG0000220	OG0000334			IPR033116;Serine proteases, trypsin family, serine active site|IPR018114;Serine proteases, trypsin family, histidine active site|IPR001254;Serine proteases, trypsin domain|IPR009003;Peptidase S1, PA clan|IPR001314;Peptidase S1A, chymotrypsin family	GO:0006508|GO:0004252	Trypsin			SP(Sec/SPI);0.991118;0.008882	CS pos: 23-24. VDG-AL. Pr: .96	SP			gnl|TC-DB|B8BRN8|1.A.17.3.1	PHI:652		MER0011278	S01A
KPC00000208.1	KPC00000208.1	sc0000001	880793	882015	OG0000220	OG0005896			IPR009003;Peptidase S1, PA clan|IPR001254;Serine proteases, trypsin domain|IPR001314;Peptidase S1A, chymotrypsin family	GO:0006508|GO:0004252	Trypsin			SP(Sec/SPI);0.965971;0.034029	CS pos: 22-23. AYG-YS. Pr: .3679	SP			gnl|TC-DB|B8BRN8|1.A.17.3.1	PHI:653		MER0011278	S01A
KPC00000216.1	KPC00000216.1	sc0000001	916556	917162	OG0004152	OG0000884			IPR007138;Antibiotic biosynthesis monooxygenase domain|IPR011008;Dimeric alpha-beta barrel		ABM
KPC00000213.1	KPC00000213.1	sc0000001	910234	911269	OG0004797	OG0005869			IPR019985;Ribosomal protein L23|IPR001014;Ribosomal protein L23/L25, conserved site|IPR012677;Nucleotide-binding alpha-beta plait domain superfamily|IPR005633;Ribosomal protein L23/L25, N-terminal|IPR013025;Ribosomal protein L25/L23|IPR012678;Ribosomal protein L23/L15e core domain superfamily	GO:0006412|GO:0003735|GO:0005840	Ribosomal_L23eN;Ribosomal_L23
KPC00000223.1	KPC00000223.1	sc0000001	953383	954998	OG0000383	OG0005872			IPR029052;Metallo-dependent phosphatase-like|IPR004843;Calcineurin-like phosphoesterase domain, ApaH type	GO:0016787	Metallophos			SP(Sec/SPI);0.978576;0.021424	CS pos: 16-17. ASA-AS. Pr: .6338	SP	1
KPC00000226.1	KPC00000226.1	sc0000001	960799	962006	OG0002880	OG0012519			IPR014854;Non-structural maintenance of chromosome element 4, C-terminal		Nse4_C
KPC00000229.1	KPC00000229.1	sc0000001	982743	984430	OG0004795	OG0005868			IPR010378;Trafficking protein particle complex subunit 13		DUF974
KPC00000232.1	KPC00000232.1	sc0000001	987650	988368	OG0005724	OG0005867			IPR013865;Protein FAM32A		DUF1754
KPC00000231.1	KPC00000231.1	sc0000001	985808	987228	OG0002194	OG0005870			IPR014710;RmlC-like jelly roll fold|IPR012198;cAMP-dependent protein kinase regulatory subunit|IPR000595;Cyclic nucleotide-binding domain|IPR018488;Cyclic nucleotide-binding, conserved site|IPR018490;Cyclic nucleotide-binding-like	GO:0005952|GO:0008603|GO:0001932	cNMP_binding;cNMP_binding								gnl|TC-DB|Q98GN8|1.A.1.25.1	PHI:128__PHI:6818
KPC00000218.1	KPC00000218.1	sc0000001	945706	947038	OG0012685	OG0005873			IPR011008;Dimeric alpha-beta barrel|IPR007138;Antibiotic biosynthesis monooxygenase domain		ABM
KPC00000211.1	KPC00000211.1	sc0000001	893990	907643	OG0003293	OG0005866			IPR026854;Vacuolar protein sorting-associated protein 13, N-terminal domain|IPR031646;Vacuolar protein sorting-associated protein 13, second N-terminal domain|IPR031645;Vacuolar protein sorting-associated protein 13, C-terminal|IPR031642;VPS13, repeated coiled region|IPR009543;Vacuolar protein sorting-associated protein 13, SHR-binding domain		Chorein_N;VPS13;VPS13_mid_rpt;SHR-BD;VPS13_C
KPC00000224.1	KPC00000224.1	sc0000001	955168	955605	OG0012817	OG0010855
KPC00000238.1	KPC00000238.1	sc0000001	1006314	1009001	OG0000013	OG0005874			IPR036961;Kinesin motor domain superfamily|IPR001752;Kinesin motor domain|IPR019821;Kinesin motor domain, conserved site|IPR027417;P-loop containing nucleoside triphosphate hydrolase	GO:0008017|GO:0007018|GO:0003777|GO:0005524	Kinesin								gnl|TC-DB|P33176|1.P.1.1.1	PHI:465
KPC00000260.1	KPC00000260.1	sc0000001	1062202	1062555	OG0001382	OG0011495	Only RxLR							SP(Sec/SPI);0.993419;0.006581	CS pos: 21-22. SHA-LP. Pr: .7748	SP
KPC00000236.1	KPC00000236.1	sc0000001	997802	1000720	OG0003306	OG0005876			IPR040445;Potassium channel, inwardly rectifying, transmembrane domain|IPR014756;Immunoglobulin E-set|IPR013518;Potassium channel, inwardly rectifying, Kir, cytoplasmic|IPR016449;Potassium channel, inwardly rectifying, Kir|IPR041647;Inward rectifier potassium channel, C-terminal	GO:0006813|GO:0005242|GO:0016021	IRK;IRK_C;IRK;IRK_C						5		gnl|TC-DB|Q146M9|1.A.2.2.5
KPC00000262.1	KPC00000262.1	sc0000001	1087233	1087622	OG0004133	OG0000792
KPC00000244.1	KPC00000244.1	sc0000001	1019995	1020591	OG0000717	OG0000246
KPC00000243.1	KPC00000243.1	sc0000001	1017509	1019017	OG0001266	OG0005885			IPR001107;Band 7 domain		Band_7
KPC00000248.1	KPC00000248.1	sc0000001	1037620	1039518	OG0007518	OG0005862			IPR001734;Sodium/solute symporter|IPR038377;Sodium/glucose symporter superfamily	GO:0055085|GO:0022857|GO:0016020	SSF						14		gnl|TC-DB|P53794|2.A.21.3.14
KPC00000245.1	KPC00000245.1	sc0000001	1031029	1032878	OG0000808	OG0005886			IPR029058;Alpha/Beta hydrolase fold|IPR005645;Serine hydrolase FSH		FSH1;FSH1
KPC00000233.1	KPC00000233.1	sc0000001	988613	990916	OG0006724	OG0005884			IPR019310;rRNA-processing protein Efg1|IPR010422;Coiled-coil domain-containing protein 124/Oxs1|IPR036910;High mobility group box domain superfamily	GO:0006364	Ccdc124;Efg1
KPC00000251.1	KPC00000251.1	sc0000001	1043727	1045197	OG0006630	OG0005864			IPR008913;Zinc finger, CHY-type|IPR037274;Zinc finger, CHY-type superfamily|IPR001841;Zinc finger, RING-type|IPR013083;Zinc finger, RING/FYVE/PHD-type|IPR017921;Zinc finger, CTCHY-type|IPR037275;Zinc finger, CTCHY-type superfamily|IPR039512;RCHY1, zinc-ribbon	GO:0008270	zf-CHY;zf-RING_2;zinc_ribbon_6
KPC00000258.1	KPC00000258.1	sc0000001	1058022	1060415	OG0001238	OG0001944			IPR022601;Protein of unknown function DUF3160		DUF3160
KPC00000240.1	KPC00000240.1	sc0000001	1014120	1015271	OG0000808	OG0001949			IPR029058;Alpha/Beta hydrolase fold|IPR005645;Serine hydrolase FSH		FSH1;FSH1
KPC00000254.1	KPC00000254.1	sc0000001	1048500	1050413	OG0008987	OG0011497			IPR036770;Ankyrin repeat-containing domain superfamily|IPR020683;Ankyrin repeat-containing domain|IPR002110;Ankyrin repeat	GO:0005515	Ank_2;Ank_2								gnl|TC-DB|B3ET64|3.A.23.6.1	PHI:1260
KPC00000247.1	KPC00000247.1	sc0000001	1034720	1035921	OG0007578	OG0005861			IPR010502;Carbohydrate-binding domain, family 9	GO:0004553|GO:0016052|GO:0030246	CBM9_1
KPC00000255.1	KPC00000255.1	sc0000001	1050611	1051753	OG0007969	OG0005865			IPR036784;Alpha-ketoacid/pyruvate dehydrogenase kinase, N-terminal domain superfamily|IPR003594;Histidine kinase/HSP90-like ATPase|IPR018955;Branched-chain alpha-ketoacid dehydrogenase kinase/Pyruvate dehydrogenase kinase, N-terminal|IPR036890;Histidine kinase/HSP90-like ATPase superfamily		BCDHK_Adom3									PHI:1289
KPC00000261.1	KPC00000261.1	sc0000001	1085813	1087046	OG0001029	OG0005860			IPR012337;Ribonuclease H-like superfamily|IPR008906;HAT, C-terminal dimerisation domain	GO:0046983	Dimer_Tnp_hAT
KPC00000257.1	KPC00000257.1	sc0000001	1056740	1057733	OG0001238	OG0001945
KPC00000249.1	KPC00000249.1	sc0000001	1039569	1041978	OG0007945	OG0011493			IPR016024;Armadillo-type fold								1
KPC00000250.1	KPC00000250.1	sc0000001	1042127	1043250	OG0003319	OG0005859			IPR036020;WW domain superfamily|IPR001202;WW domain	GO:0005515	WW;WW
KPC00000259.1	KPC00000259.1	sc0000001	1060439	1061448	OG0009532	OG0001942			IPR019734;Tetratricopeptide repeat|IPR011990;Tetratricopeptide-like helical domain superfamily|IPR013026;Tetratricopeptide repeat-containing domain	GO:0005515
KPC00000234.1	KPC00000234.1	sc0000001	991088	994196	OG0004919	OG0001947			IPR000961;AGC-kinase, C-terminal|IPR011009;Protein kinase-like domain superfamily|IPR008271;Serine/threonine-protein kinase, active site|IPR000719;Protein kinase domain	GO:0004672|GO:0006468|GO:0004674|GO:0005524	Pkinase;Pkinase								gnl|TC-DB|P05771|8.A.104.1.4	PHI:158
KPC00000242.1	KPC00000242.1	sc0000001	1015911	1017191	OG0001271	OG0000565			IPR036013;Band 7/SPFH domain superfamily|IPR001107;Band 7 domain		Band_7
KPC00000246.1	KPC00000246.1	sc0000001	1033158	1033523	OG0002172	OG0005857			IPR036470;Elicitin superfamily|IPR002200;Elicitin	GO:0005576|GO:0009405	Elicitin			SP(Sec/SPI);0.986244;0.013756	CS pos: 21-22. SAA-YD. Pr: .7768	SP				PHI:111__PHI:760
KPC00000239.1	KPC00000239.1	sc0000001	1009099	1013607	OG0003953	OG0011500			IPR000626;Ubiquitin domain|IPR028889;Ubiquitin specific protease domain|IPR038765;Papain-like cysteine peptidase superfamily|IPR001394;Peptidase C19, ubiquitin carboxyl-terminal hydrolase|IPR029071;Ubiquitin-like domain superfamily|IPR018200;Ubiquitin specific protease, conserved site	GO:0016579|GO:0005515|GO:0036459|GO:0006511	UCH								gnl|TC-DB|P32571|3.A.31.1.1	PHI:6188		MER0002899	C19
KPC00000237.1	KPC00000237.1	sc0000001	1000913	1006219	OG0001168	OG0005871			IPR001650;Helicase, C-terminal|IPR000626;Ubiquitin domain|IPR007115;6-pyruvoyl tetrahydropterin synthase/QueD family|IPR038418;6-pyruvoyl tetrahydropterin synthase/QueD superfamily|IPR011545;DEAD/DEAH box helicase domain|IPR027417;P-loop containing nucleoside triphosphate hydrolase|IPR014001;Helicase superfamily 1/2, ATP-binding domain|IPR029071;Ubiquitin-like domain superfamily|IPR014014;RNA hel…	GO:0003676|GO:0005515|GO:0005524	ubiquitin;DUF2407_C;PTPS;DEAD;Helicase_C						1		gnl|TC-DB|O00571|1.I.1.1.3	PHI:1458
KPC00000235.1	KPC00000235.1	sc0000001	995648	996931	OG0010442	OG0001948			IPR006357;HAD-superfamily hydrolase, subfamily IIA|IPR006355;HAD hydrolase, LHPP/HDHD2|IPR023214;HAD superfamily|IPR036412;HAD-like superfamily	GO:0016791|GO:0016311	Hydrolase_6;Hydrolase_like
KPC00000256.1	KPC00000256.1	sc0000001	1052624	1054131	OG0011264	OG0011498
KPC00000253.1	KPC00000253.1	sc0000001	1046758	1048079	OG0004796	OG0005858			IPR025749;Sphingomyelin synthase-like domain		PAP2_C						5
KPC00000252.1	KPC00000252.1	sc0000001	1045664	1046586	OG0008986	OG0005863
KPC00000241.1	KPC00000241.1	sc0000001	1015445	1015742	OG0016263	OG0013508			IPR005645;Serine hydrolase FSH|IPR029058;Alpha/Beta hydrolase fold		FSH1
KPC00000269.1	KPC00000269.1	sc0000001	1117013	1120189	OG0001505	OG0013026
KPC00000270.1	KPC00000270.1	sc0000001	1151254	1152084	OG0009988	OG0000637
KPC00000273.1	KPC00000273.1	sc0000001	1170853	1172661	OG0008058	OG0001941			IPR013783;Immunoglobulin-like fold|IPR008962;PapD-like superfamily|IPR000535;Major sperm protein (MSP) domain		Motile_Sperm;Motile_Sperm
KPC00000276.1	KPC00000276.1	sc0000001	1180407	1183938	OG0001592	OG0005848			IPR013083;Zinc finger, RING/FYVE/PHD-type|IPR000467;G-patch domain|IPR036871;PX domain superfamily|IPR001683;Phox homologous domain|IPR011666;G patch domain-containing protein, N-terminal	GO:0035091|GO:0006397|GO:0003676	PX;DUF1604;G-patch
KPC00000271.1	KPC00000271.1	sc0000001	1163062	1166317	OG0003952	OG0001206			IPR036420;BRCT domain superfamily|IPR001357;BRCT domain		BRCT_2
KPC00000278.1	KPC00000278.1	sc0000001	1185863	1188910	OG0002437	OG0005855			IPR013783;Immunoglobulin-like fold|IPR008962;PapD-like superfamily|IPR000535;Major sperm protein (MSP) domain		Motile_Sperm						1		gnl|TC-DB|Q9P0L0|1.R.1.1.1
KPC00000275.1	KPC00000275.1	sc0000001	1177911	1179365	OG0011384	OG0005845								SP(Sec/SPI);0.738739;0.261261	CS pos: 16-17. GIA-IV. Pr: .5996	SP	1
KPC00000267.1	KPC00000267.1	sc0000001	1110021	1112181	OG0008391	OG0001946			IPR008906;HAT, C-terminal dimerisation domain	GO:0046983	Dimer_Tnp_hAT				CS pos: 5-51. VPG-NV. Pr: .3995		1
KPC00000268.1	KPC00000268.1	sc0000001	1112763	1116632	OG0000752	OG0011494					Retrotran_gag_2
KPC00000277.1	KPC00000277.1	sc0000001	1184205	1185728	OG0002818	OG0005835			IPR034362;PHIP1, RNA recognition motif 2|IPR012677;Nucleotide-binding alpha-beta plait domain superfamily|IPR000504;RNA recognition motif domain|IPR035979;RNA-binding domain superfamily	GO:0003676	RRM_1;RRM_1									PHI:2544
KPC00000274.1	KPC00000274.1	sc0000001	1172841	1173566	OG0006853	OG0001939			IPR002913;START domain|IPR023393;START-like domain superfamily	GO:0008289	START								gnl|TC-DB|WP_014802473.1|8.A.120.1.5
KPC00000263.1	KPC00000263.1	sc0000001	1087596	1089979	OG0000202	OG0001207			IPR038765;Papain-like cysteine peptidase superfamily|IPR003653;Ulp1 protease family, C-terminal catalytic domain	GO:0006508|GO:0008234	Peptidase_C48						1
KPC00000264.1	KPC00000264.1	sc0000001	1097754	1104631	OG0000032	OG0000015			IPR000477;Reverse transcriptase domain|IPR001969;Aspartic peptidase, active site|IPR001584;Integrase, catalytic core|IPR012337;Ribonuclease H-like superfamily|IPR001878;Zinc finger, CCHC-type|IPR034122;Retropepsin-like domain, bacterial|IPR002156;Ribonuclease H domain|IPR041577;Reverse transcriptase/retrotransposon-derived protein, RNase H-like domain|IPR036397;Ribonuclease H superfamily|IPR04158…	GO:0008270|GO:0003676|GO:0004190|GO:0006508|GO:0015074|GO:0004523	Asp_protease_2;RVT_1;RT_RNaseH_2;RVT_3;Integrase_H2C2;rve
KPC00000272.1	KPC00000272.1	sc0000001	1166369	1170629	OG0003443	OG0001940			IPR019306;Transmembrane protein 231|IPR006708;Pex19 protein|IPR038322;Pex19, C-terminal domain superfamily	GO:0005777	TM231;Pex19						1		gnl|TC-DB|P40855|9.A.17.1.2	PHI:4084
KPC00000266.1	KPC00000266.1	sc0000001	1108305	1110022	OG0000592	OG0000399
KPC00000265.1	KPC00000265.1	sc0000001	1105971	1106444	OG0002107	OG0011496
KPC00000299.1	KPC00000299.1	sc0000001	1237861	1238619	OG0006343	OG0005852
KPC00000293.1	KPC00000293.1	sc0000001	1219086	1220820	OG0001167	OG0005850			IPR001680;WD40 repeat|IPR036322;WD40-repeat-containing domain superfamily|IPR015943;WD40/YVTN repeat-like-containing domain superfamily	GO:0005515									gnl|TC-DB|Q93VB2|9.A.15.3.1	PHI:2084
KPC00000303.1	KPC00000303.1	sc0000001	1244777	1248847	OG0008985	OG0005847
KPC00000289.1	KPC00000289.1	sc0000001	1212379	1213452	OG0000998	OG0005846			IPR036291;NAD(P)-binding domain superfamily|IPR016040;NAD(P)-binding domain		NAD_binding_10									PHI:6146
KPC00000287.1	KPC00000287.1	sc0000001	1209731	1211539	OG0007899	OG0005849			IPR010796;B9 domain		B9-C2
KPC00000296.1	KPC00000296.1	sc0000001	1225767	1231022	OG0000810	OG0005851			IPR036134;Cryptochrome/DNA photolyase, FAD-binding domain-like superfamily|IPR014729;Rossmann-like alpha/beta/alpha sandwich fold|IPR013083;Zinc finger, RING/FYVE/PHD-type|IPR032673;DNA photolyase class 2, conserved site|IPR006050;DNA photolyase, N-terminal|IPR036155;Cryptochrome/photolyase, N-terminal domain superfamily|IPR011016;Zinc finger, RING-CH-type	GO:0008270	RINGv;DNA_photolyase						13		gnl|TC-DB|P40318|3.A.16.1.2
KPC00000284.1	KPC00000284.1	sc0000001	1204249	1205991	OG0003102	OG0005853			IPR033828;CTP synthase GATase domain|IPR027417;P-loop containing nucleoside triphosphate hydrolase|IPR017926;Glutamine amidotransferase|IPR029062;Class I glutamine amidotransferase-like|IPR017456;CTP synthase, N-terminal|IPR004468;CTP synthase	GO:0006221|GO:0006241|GO:0003883	CTP_synth_N;GATase											MER0437468	C26
KPC00000285.1	KPC00000285.1	sc0000001	1206320	1207862	OG0004404	OG0005854			IPR036770;Ankyrin repeat-containing domain superfamily|IPR020683;Ankyrin repeat-containing domain|IPR002110;Ankyrin repeat	GO:0005515	Ank_2								gnl|TC-DB|O95271|1.I.1.1.3
KPC00000297.1	KPC00000297.1	sc0000001	1231442	1232424	OG0009989	OG0005856
KPC00000305.1	KPC00000305.1	sc0000001	1262876	1265190	OG0005923	OG0012520
KPC00000304.1	KPC00000304.1	sc0000001	1248965	1251448	OG0006056	OG0011487			IPR013083;Zinc finger, RING/FYVE/PHD-type|IPR032308;Jas TPL-binding domain|IPR019786;Zinc finger, PHD-type, conserved site		Jas
KPC00000286.1	KPC00000286.1	sc0000001	1207919	1209319	OG0008390	OG0005837
KPC00000279.1	KPC00000279.1	sc0000001	1188985	1190765	OG0006854	OG0005843			IPR004331;SPX domain		SPX									PHI:3529
KPC00000288.1	KPC00000288.1	sc0000001	1211575	1212192	OG0000394	OG0005834			IPR018247;EF-Hand 1, calcium-binding site|IPR011992;EF-hand domain pair|IPR002048;EF-hand domain	GO:0005509	EF-hand_7;EF-hand_7								gnl|TC-DB|P06704|1.I.1.1.1	PHI:2108	Q9MZF4
KPC00000292.1	KPC00000292.1	sc0000001	1217077	1218960	OG0006324	OG0005833			IPR000433;Zinc finger, ZZ-type	GO:0008270	ZZ
KPC00000295.1	KPC00000295.1	sc0000001	1224301	1225419	OG0006133	OG0005832			IPR007369;Peptidase A22B, signal peptide peptidase|IPR006639;Presenilin/signal peptide peptidase	GO:0004190|GO:0016021	Peptidase_A22B						8		gnl|TC-DB|A7KX19|1.A.54.3.4			MER0052372	A22B
KPC00000298.1	KPC00000298.1	sc0000001	1232761	1236245	OG0006161	OG0005836			IPR002893;Zinc finger, MYND-type|IPR001478;PDZ domain|IPR036034;PDZ superfamily	GO:0005515	zf-MYND;PDZ
KPC00000294.1	KPC00000294.1	sc0000001	1220927	1223409	OG0001308	OG0005838			IPR000608;Ubiquitin-conjugating enzyme E2|IPR023313;Ubiquitin-conjugating enzyme, active site|IPR036291;NAD(P)-binding domain superfamily|IPR016135;Ubiquitin-conjugating enzyme/RWD-like|IPR002347;Short-chain dehydrogenase/reductase SDR		adh_short;UQ_con								gnl|TC-DB|P62837|3.A.20.1.1	PHI:2034
KPC00000300.1	KPC00000300.1	sc0000001	1239248	1242982	OG0007560	OG0012521			IPR013026;Tetratricopeptide repeat-containing domain|IPR036869;Chaperone J-domain superfamily|IPR019734;Tetratricopeptide repeat|IPR001623;DnaJ domain|IPR018253;DnaJ domain, conserved site|IPR015399;Domain of unknown function DUF1977, DnaJ-like	GO:0005515	DnaJ;DUF1977						1		gnl|TC-DB|Q8TBM8|1.P.1.1.1	PHI:4733
KPC00000282.1	KPC00000282.1	sc0000001	1195496	1197740	OG0000429	OG0005839			IPR032861;Xylanase inhibitor, N-terminal|IPR033121;Peptidase family A1 domain|IPR032799;Xylanase inhibitor, C-terminal|IPR021109;Aspartic peptidase domain superfamily		TAXi_N;TAXi_C			SP(Sec/SPI);0.913656;0.086344	CS pos: 24-25. AKA-EH. Pr: .7151	SP	1		gnl|TC-DB|XP_018510600.1	PHI:5277		MER0015564	A01B
KPC00000307.1	KPC00000307.1	sc0000001	1269842	1270336	OG0000146	OG0013509
KPC00000290.1	KPC00000290.1	sc0000001	1213497	1214313	OG0008624	OG0011492
KPC00000301.1	KPC00000301.1	sc0000001	1243087	1244006	OG0005304	OG0005841			IPR036590;SOS response associated peptidase-like|IPR003738;SOS response associated peptidase (SRAP)		SRAP
KPC00000280.1	KPC00000280.1	sc0000001	1192110	1193047	OG0009531	OG0005844			IPR020683;Ankyrin repeat-containing domain|IPR036770;Ankyrin repeat-containing domain superfamily|IPR002110;Ankyrin repeat	GO:0005515	Ank_2
KPC00000281.1	KPC00000281.1	sc0000001	1193082	1195388	OG0000429	OG0005840			IPR001461;Aspartic peptidase A1 family|IPR033121;Peptidase family A1 domain|IPR021109;Aspartic peptidase domain superfamily	GO:0006508|GO:0004190	Asp						2		gnl|TC-DB|XP_018510600.1	PHI:5277		MER0015564	A01B
KPC00000302.1	KPC00000302.1	sc0000001	1244261	1244524	OG0005304				IPR036590;SOS response associated peptidase-like|IPR003738;SOS response associated peptidase (SRAP)		SRAP
KPC00000283.1	KPC00000283.1	sc0000001	1201518	1203735	OG0007420	OG0005831			IPR000315;B-box-type zinc finger	GO:0008270	zf-B_box;zf-B_box
KPC00000291.1	KPC00000291.1	sc0000001	1214452	1216238	OG0000281	OG0001764								SP(Sec/SPI);0.822280;0.177720	CS pos: 23-24. TSG-MP. Pr: .598	SP
KPC00000308.1	KPC00000308.1	sc0000001	1279658	1280461	OG0002799	OG0011489			IPR036300;Mir domain superfamily	GO:0016020										PHI:3029
KPC00000310.1	KPC00000310.1	sc0000001	1286558	1287297	OG0008913	OG0011490
KPC00000309.1	KPC00000309.1	sc0000001	1284756	1285230	OG0000054	OG0001938			IPR004875;DDE superfamily endonuclease domain|IPR006600;HTH CenpB-type DNA-binding domain	GO:0003676	DDE_1
KPC00000306.1	KPC00000306.1	sc0000001	1269117	1269372	OG0012683	OG0005830
KPC00000319.1	KPC00000319.1	sc0000001	1331163	1331684	OG0011918	OG0005823
KPC00000326.1	KPC00000326.1	sc0000001	1342126	1342746	OG0003578	OG0005822	Complete		IPR000439;Ribosomal protein L15e|IPR024794;Ribosomal protein L15e core domain superfamily|IPR012678;Ribosomal protein L23/L15e core domain superfamily|IPR020925;Ribosomal protein L15e, conserved site	GO:0006412|GO:0003735|GO:0005840	Ribosomal_L15e
KPC00000334.1	KPC00000334.1	sc0000001	1376549	1379886	OG0003643	OG0005808			IPR024741;Condensin-2 complex subunit G2|IPR011989;Armadillo-like helical|IPR016024;Armadillo-type fold	GO:0005634	Condensin2nSMC
KPC00000316.1	KPC00000316.1	sc0000001	1320370	1325424	OG0004510	OG0005821			IPR011011;Zinc finger, FYVE/PHD-type|IPR013083;Zinc finger, RING/FYVE/PHD-type|IPR036871;PX domain superfamily|IPR036869;Chaperone J-domain superfamily|IPR000306;FYVE zinc finger|IPR001623;DnaJ domain|IPR017455;Zinc finger, FYVE-related	GO:0035091|GO:0046872	FYVE;DnaJ;FYVE								gnl|TC-DB|P40343|3.A.31.1.1	PHI:4640
KPC00000322.1	KPC00000322.1	sc0000001	1336353	1338506	OG0008984	OG0005824			IPR000569;HECT domain|IPR001876;Zinc finger, RanBP2-type|IPR035983;HECT, E3 ligase catalytic domain	GO:0004842	HECT						1		gnl|TC-DB|Q8CFI0|8.A.30.1.1
KPC00000324.1	KPC00000324.1	sc0000001	1339701	1340841	OG0004305	OG0005825			IPR023398;Translation Initiation factor eIF- 4e-like|IPR001040;Translation Initiation factor eIF- 4e	GO:0003743|GO:0006413|GO:0003723	IF4E
KPC00000317.1	KPC00000317.1	sc0000001	1326147	1327677	OG0000581	OG0005826			IPR036291;NAD(P)-binding domain superfamily|IPR002347;Short-chain dehydrogenase/reductase SDR		adh_short						3			PHI:6956
KPC00000313.1	KPC00000313.1	sc0000001	1310258	1315780	OG0001708	OG0005827			IPR011016;Zinc finger, RING-CH-type|IPR015915;Kelch-type beta propeller|IPR001841;Zinc finger, RING-type|IPR013083;Zinc finger, RING/FYVE/PHD-type	GO:0005515|GO:0008270	Kelch_4;Kelch_3;zf-RING_2						1		gnl|TC-DB|Q7X843|8.A.112.1.6	PHI:2401
KPC00000329.1	KPC00000329.1	sc0000001	1355923	1369515	OG0002690	OG0001937			IPR001830;Glycosyl transferase, family 20|IPR003337;Trehalose-phosphatase|IPR023214;HAD superfamily|IPR003864;Calcium-dependent channel, 7TM region, putative phosphate|IPR000048;IQ motif, EF-hand binding site|IPR002498;Phosphatidylinositol-4-phosphate 5-kinase, core|IPR036412;HAD-like superfamily	GO:0046488|GO:0005515|GO:0016020|GO:0003824|GO:0016307|GO:0005992	Glyco_transf_20;Glyco_transf_20;Glyco_transf_20;Trehalose_PPase;PIP5K;RSN1_7TM						14		gnl|TC-DB|Q9P1W3|1.A.17.5.12	PHI:650
KPC00000332.1	KPC00000332.1	sc0000001	1373425	1374549	OG0008626	OG0005810			IPR032675;Leucine-rich repeat domain superfamily|IPR001611;Leucine-rich repeat	GO:0005515	LRR_6;LRR_8;LRR_9								gnl|TC-DB|P0DJM0|8.A.43.1.12	PHI:2616	B3M7Y3
KPC00000315.1	KPC00000315.1	sc0000001	1317058	1318736	OG0007947	OG0005828
KPC00000328.1	KPC00000328.1	sc0000001	1353325	1355746	OG0002173	OG0005812			IPR001932;PPM-type phosphatase domain|IPR029063;S-adenosyl-L-methionine-dependent methyltransferase|IPR036457;PPM-type phosphatase domain superfamily	GO:0003824	PP2C									PHI:2326__PHI:2491__PHI:5720
KPC00000323.1	KPC00000323.1	sc0000001	1338617	1339324	OG0008656	OG0005815											1
KPC00000314.1	KPC00000314.1	sc0000001	1315944	1316881	OG0004567	OG0005817			IPR007849;ATPase assembly factor ATP10		ATP-synt_10				CS pos: 35-36. AAF-SS. Pr: .7963
KPC00000333.1	KPC00000333.1	sc0000001	1374631	1376478	OG0005453	OG0005797			IPR027409;GroEL-like apical domain superfamily|IPR027413;GroEL-like equatorial domain superfamily|IPR027410;TCP-1-like chaperonin intermediate domain superfamily|IPR002194;Chaperonin TCP-1, conserved site|IPR002423;Chaperonin Cpn60/TCP-1 family|IPR017998;Chaperone tailless complex polypeptide 1 (TCP-1)|IPR012715;T-complex protein 1, alpha subunit	GO:0006457|GO:0051082|GO:0005524	Cpn60_TCP1									PHI:3085
KPC00000318.1	KPC00000318.1	sc0000001	1327807	1330578	OG0008389	OG0005814			IPR013320;Concanavalin A-like lectin/glucanase domain superfamily|IPR006597;Sel1-like repeat|IPR011990;Tetratricopeptide-like helical domain superfamily	GO:0005515	Sel1;Sel1;Sel1;Sel1;Sel1;Laminin_G_3			SP(Sec/SPI);0.989226;0.010774	CS pos: 18-19. AAG-DV. Pr: .5629	SP			gnl|TC-DB|Q9UBV2|3.A.16.1.4
KPC00000331.1	KPC00000331.1	sc0000001	1371857	1373331	OG0008388	OG0005800			IPR001806;Small GTPase|IPR027417;P-loop containing nucleoside triphosphate hydrolase|IPR005225;Small GTP-binding protein domain	GO:0003924|GO:0005525	Ras								gnl|TC-DB|P32939|9.A.63.1.1	PHI:8035
KPC00000335.1	KPC00000335.1	sc0000001	1380063	1381253	OG0009864	OG0005795			IPR011009;Protein kinase-like domain superfamily|IPR000719;Protein kinase domain	GO:0004672|GO:0006468|GO:0005524	Pkinase								gnl|TC-DB|XP_024578073.1|8.A.104.1.2	PHI:188
KPC00000320.1	KPC00000320.1	sc0000001	1331732	1334821	OG0007180	OG0005816			IPR036322;WD40-repeat-containing domain superfamily|IPR019775;WD40 repeat, conserved site|IPR001680;WD40 repeat|IPR017986;WD40-repeat-containing domain|IPR015943;WD40/YVTN repeat-like-containing domain superfamily	GO:0005515	WD40								gnl|TC-DB|A8IAT9|1.A.4.1.14
KPC00000325.1	KPC00000325.1	sc0000001	1340797	1341981	OG0005204	OG0005818			IPR018376;Enoyl-CoA hydratase/isomerase, conserved site|IPR001753;Enoyl-CoA hydratase/isomerase|IPR014748;Enoyl-CoA hydratase, C-terminal|IPR029045;ClpP/crotonase-like domain superfamily	GO:0003824	ECH_1									PHI:7979
KPC00000330.1	KPC00000330.1	sc0000001	1369534	1370403	OG0002114	OG0005801			IPR013083;Zinc finger, RING/FYVE/PHD-type|IPR011016;Zinc finger, RING-CH-type|IPR001841;Zinc finger, RING-type	GO:0008270	zf-RING_2								gnl|TC-DB|Q8ILM8|3.A.16.1.3	PHI:2401
KPC00000311.1	KPC00000311.1	sc0000001	1303985	1307916	OG0000804	OG0000079			IPR002129;Pyridoxal phosphate-dependent decarboxylase|IPR012173;U3 small nucleolar ribonucleoprotein complex, subunit Mpp10|IPR015421;Pyridoxal phosphate-dependent transferase, major domain|IPR015424;Pyridoxal phosphate-dependent transferase|IPR010107;Glutamate decarboxylase	GO:0016831|GO:0030170|GO:0019752|GO:0005732|GO:0006364|GO:0006536|GO:0004351|GO:0005634|GO:0003824|GO:0034457	Mpp10;Pyridoxal_deC								gnl|TC-DB|XP_026692289.1|8.A.47.2.5	PHI:6887
KPC00000337.1	KPC00000337.1	sc0000001	1384740	1387214	OG0005286	OG0005803			IPR010997;HRDC-like superfamily|IPR002562;3'-5' exonuclease domain|IPR012337;Ribonuclease H-like superfamily|IPR002121;HRDC domain	GO:0006139|GO:0008408|GO:0003676|GO:0000166|GO:0044237|GO:0003824	DNA_pol_A_exo1;HRDC
KPC00000336.1	KPC00000336.1	sc0000001	1382504	1384734	OG0008654	OG0005805			IPR028942;WHIM1 domain		WHIM1
KPC00000312.1	KPC00000312.1	sc0000001	1308732	1309871	OG0004512	OG0005819			IPR014876;DEK, C-terminal|IPR036885;SWIB/MDM2 domain superfamily|IPR003121;SWIB/MDM2 domain|IPR019835;SWIB domain	GO:0005515	DEK_C;SWIB;SWIB
KPC00000327.1	KPC00000327.1	sc0000001	1342985	1343314	OG0006458	OG0005820									CS pos: 22-23. TVA-AV. Pr: .4123		1
KPC00000321.1	KPC00000321.1	sc0000001	1335039	1335761	OG0002536	OG0008152			IPR035892;C2 domain superfamily|IPR000008;C2 domain		C2								gnl|TC-DB|Q6DN12|9.A.57.1.6
KPC00000341.1	KPC00000341.1	sc0000001	1395982	1397790	OG0005867	OG0005809			IPR026590;Sirtuin family, catalytic core domain|IPR002589;Macro domain|IPR026591;Sirtuin, catalytic core small domain superfamily|IPR029035;DHS-like NAD/FAD-binding domain superfamily		Macro
KPC00000347.1	KPC00000347.1	sc0000001	1415578	1416882	OG0004043	OG0005806			IPR027443;Isopenicillin N synthase-like|IPR005123;Oxoglutarate/iron-dependent dioxygenase	GO:0055114|GO:0016491	2OG-FeII_Oxy
KPC00000344.1	KPC00000344.1	sc0000001	1401854	1410107	OG0005290	OG0005807			IPR018798;Multivesicular body subunit 12|IPR003126;Zinc finger, UBR-type|IPR036443;Zinc finger, RanBP2-type superfamily|IPR028889;Ubiquitin specific protease domain|IPR038765;Papain-like cysteine peptidase superfamily|IPR013320;Concanavalin A-like lectin/glucanase domain superfamily|IPR001876;Zinc finger, RanBP2-type|IPR001394;Peptidase C19, ubiquitin carboxyl-terminal hydrolase|IPR023341;MABP do…	GO:0008270|GO:0016579|GO:0036459|GO:0006511|GO:0000813	zf-RanBP;Laminin_G_3;zf-RanBP;zf-RanBP;UCH;DUF2464			SP(Sec/SPI);0.720703;0.279297	CS pos: 22-23. AAA-AS. Pr: .5551	SP			gnl|TC-DB|P49792|1.I.1.1.3			MER0014637	C19
KPC00000338.1	KPC00000338.1	sc0000001	1387358	1391788	OG0001839	OG0005811			IPR036259;MFS transporter superfamily|IPR011990;Tetratricopeptide-like helical domain superfamily|IPR005828;Major facilitator, sugar transporter-like|IPR020846;Major facilitator superfamily domain|IPR029404;Protein of unknown function with TPD sequence-motif|IPR005829;Sugar transporter, conserved site	GO:0005515|GO:0055085|GO:0005215|GO:0022857|GO:0016021	TPD;Sugar_tr				CS pos: 5-51. LRF-NS. Pr: .5677		11		gnl|TC-DB|O04036|2.A.1.1.97	PHI:6381
KPC00000350.1	KPC00000350.1	sc0000001	1470029	1474762	OG0002443	OG0005792			IPR022591;Transcription initiation factor TFIID subunit 1, domain of unknown function|IPR018359;Bromodomain, conserved site|IPR036427;Bromodomain-like superfamily|IPR001487;Bromodomain	GO:0005515	DUF3591;DUF3591;Bromodomain									PHI:8610
KPC00000351.1	KPC00000351.1	sc0000001	1474950	1477559	OG0004250	OG0005793			IPR001607;Zinc finger, UBP-type|IPR013083;Zinc finger, RING/FYVE/PHD-type|IPR016652;Ubiquitinyl hydrolase|IPR041432;Ubiquitinyl hydrolase, variant UBP zinc finger|IPR028889;Ubiquitin specific protease domain|IPR038765;Papain-like cysteine peptidase superfamily|IPR009060;UBA-like superfamily|IPR001394;Peptidase C19, ubiquitin carboxyl-terminal hydrolase|IPR018200;Ubiquitin specific protease, conse…	GO:0005515|GO:0004843|GO:0016579|GO:0036459|GO:0006511|GO:0008270	zf-UBP_var;zf-UBP;UCH;UBA;UBA								gnl|TC-DB|P32571|3.A.31.1.1			MER0002694	C19
KPC00000353.1	KPC00000353.1	sc0000001	1485996	1487434	OG0010271	OG0005782			IPR036961;Kinesin motor domain superfamily|IPR001752;Kinesin motor domain|IPR027417;P-loop containing nucleoside triphosphate hydrolase|IPR019821;Kinesin motor domain, conserved site	GO:0008017|GO:0007018|GO:0003777|GO:0005524	Kinesin								gnl|TC-DB|P33176|1.P.1.1.1	PHI:465
KPC00000340.1	KPC00000340.1	sc0000001	1393386	1395381	OG0005790	OG0005804			IPR001269;tRNA-dihydrouridine synthase|IPR041367;E3 ligase, CCCH-type zinc finger|IPR018517;tRNA-dihydrouridine synthase, conserved site|IPR036855;Zinc finger, CCCH-type superfamily|IPR000571;Zinc finger, CCCH-type|IPR013785;Aldolase-type TIM barrel|IPR035587;DUS-like, FMN-binding domain	GO:0017150|GO:0046872|GO:0008033|GO:0003824|GO:0055114|GO:0050660	zf-CCCH_4;Dus;Dus
KPC00000343.1	KPC00000343.1	sc0000001	1399519	1401759	OG0006230	OG0005798			IPR023267;RNA (C5-cytosine) methyltransferase|IPR001678;SAM-dependent methyltransferase RsmB/NOP2-type|IPR029063;S-adenosyl-L-methionine-dependent methyltransferase	GO:0008168	Methyltr_RsmB-F									PHI:2694
KPC00000346.1	KPC00000346.1	sc0000001	1413594	1414796	OG0005285	OG0005796			IPR011993;PH-like domain superfamily|IPR000048;IQ motif, EF-hand binding site	GO:0005515
KPC00000339.1	KPC00000339.1	sc0000001	1391861	1392589	OG0001716	OG0005813			IPR011146;HIT-like domain|IPR036265;HIT-like superfamily	GO:0003824	DcpS_C
KPC00000352.1	KPC00000352.1	sc0000001	1477650	1482449	OG0001668	OG0005788			IPR022712;Beta-Casp domain|IPR000048;IQ motif, EF-hand binding site|IPR001279;Metallo-beta-lactamase|IPR036866;Ribonuclease Z/Hydroxyacylglutathione hydrolase-like	GO:0005515	Lactamase_B_6;IQ;IQ;IQ;IQ
KPC00000354.1	KPC00000354.1	sc0000001	1487698	1489289	OG0008214	OG0005786
KPC00000345.1	KPC00000345.1	sc0000001	1410358	1411506	OG0005446	OG0005799			IPR006553;Leucine-rich repeat, cysteine-containing subtype|IPR001611;Leucine-rich repeat|IPR032675;Leucine-rich repeat domain superfamily	GO:0005515	LRR_6									PHI:733
KPC00000342.1	KPC00000342.1	sc0000001	1398114	1398431	OG0009441	OG0000899			IPR023214;HAD superfamily|IPR036412;HAD-like superfamily		Hydrolase								gnl|TC-DB|Q04656|3.A.3.5.6	PHI:244
KPC00000348.1	KPC00000348.1	sc0000001	1416934	1425378	OG0008983	OG0005794
KPC00000349.1	KPC00000349.1	sc0000001	1427718	1428887	OG0003039	OG0005802			IPR027417;P-loop containing nucleoside triphosphate hydrolase
KPC00000363.1	KPC00000363.1	sc0000001	1524884	1526059	OG0009081	OG0008951			IPR036396;Cytochrome P450 superfamily|IPR017972;Cytochrome P450, conserved site	GO:0020037|GO:0055114|GO:0016705|GO:0005506					CS pos: 22-23. VMS-IT. Pr: .5394		1
KPC00000365.1	KPC00000365.1	sc0000001	1530937	1534149	OG0008625	OG0008950
KPC00000378.1	KPC00000378.1	sc0000001	1569709	1570192	OG0007870	OG0008952					V-SNARE_C						1
KPC00000360.1	KPC00000360.1	sc0000001	1509634	1510760	OG0005398	OG0008953
KPC00000371.1	KPC00000371.1	sc0000001	1554980	1557453	OG0005450	OG0008956			IPR033122;Letm1 ribosome-binding domain|IPR002048;EF-hand domain|IPR011685;LETM1-like|IPR018247;EF-Hand 1, calcium-binding site|IPR011992;EF-hand domain pair	GO:0005509|GO:0043022	LETM1;EF-hand_8				CS pos: 7-71. RGF-AA. Pr: .445		1		gnl|TC-DB|O95202|2.A.97.1.1	PHI:7672
KPC00000361.1	KPC00000361.1	sc0000001	1511674	1515981	OG0002595	OG0008949			IPR011009;Protein kinase-like domain superfamily|IPR001245;Serine-threonine/tyrosine-protein kinase, catalytic domain|IPR017441;Protein kinase, ATP binding site|IPR000719;Protein kinase domain|IPR020635;Tyrosine-protein kinase, catalytic domain|IPR008266;Tyrosine-protein kinase, active site	GO:0004672|GO:0004713|GO:0005524|GO:0006468	Pkinase_Tyr						3		gnl|TC-DB|P12931|8.A.23.1.12	PHI:4778
KPC00000376.1	KPC00000376.1	sc0000001	1566031	1568255	OG0005009	OG0012027			IPR002500;Phosphoadenosine phosphosulphate reductase|IPR029058;Alpha/Beta hydrolase fold|IPR013094;Alpha/beta hydrolase fold-3	GO:0016787|GO:0003824	Abhydrolase_3;PAPS_reduct;PAPS_reduct											MER0036030	S09C
KPC00000374.1	KPC00000374.1	sc0000001	1561867	1564007	OG0005324	OG0008955			IPR017946;PLC-like phosphodiesterase, TIM beta/alpha-barrel domain superfamily|IPR025574;Nucleoporin FG repeat	GO:0008081|GO:0006629	Nucleoporin_FG
KPC00000369.1	KPC00000369.1	sc0000001	1550645	1552997	OG0001389	OG0008957			IPR000210;BTB/POZ domain|IPR011705;BTB/Kelch-associated|IPR017096;BTB-kelch protein|IPR015915;Kelch-type beta propeller|IPR011333;SKP1/BTB/POZ domain superfamily|IPR006652;Kelch repeat type 1	GO:0005515	Kelch_3;Kelch_3;Kelch_1;Kelch_1;Kelch_3;BTB;BACK									PHI:6969
KPC00000355.1	KPC00000355.1	sc0000001	1489781	1494651	OG0003108	OG0005791			IPR001715;Calponin homology domain|IPR036872;CH domain superfamily|IPR000195;Rab-GTPase-TBC domain|IPR035969;Rab-GTPase-TBC domain superfamily	GO:0005515	RabGAP-TBC								gnl|TC-DB|Q96HU1|8.A.87.1.5
KPC00000357.1	KPC00000357.1	sc0000001	1502263	1503957	OG0005452	OG0008958			IPR002048;EF-hand domain|IPR018247;EF-Hand 1, calcium-binding site|IPR011992;EF-hand domain pair|IPR004837;Sodium/calcium exchanger membrane region	GO:0055085|GO:0005509|GO:0016021	EF-hand_7;Na_Ca_ex						1		gnl|TC-DB|B3S273|2.A.19.10.2
KPC00000358.1	KPC00000358.1	sc0000001	1503958	1507814	OG0003012	OG0008959			IPR003591;Leucine-rich repeat, typical subtype|IPR001611;Leucine-rich repeat|IPR007705;Vesicle transport v-SNARE, N-terminal|IPR010989;SNARE|IPR032675;Leucine-rich repeat domain superfamily|IPR038407;Vesicle transport v-SNARE, N-terminal domain superfamily|IPR000727;Target SNARE coiled-coil homology domain	GO:0016192|GO:0005515|GO:0006886|GO:0016020	V-SNARE;LRR_6						1			PHI:81__PHI:6817	B3M7Y3
KPC00000356.1	KPC00000356.1	sc0000001	1500174	1501457	OG0000968	OG0000054	Only RxLR		IPR010285;DNA helicase Pif1-like|IPR027417;P-loop containing nucleoside triphosphate hydrolase	GO:0003678|GO:0000723|GO:0006281	PIF1
KPC00000368.1	KPC00000368.1	sc0000001	1549936	1550646	OG0005287	OG0008938			IPR032454;Histone H2A, C-terminal domain|IPR007125;Histone H2A/H2B/H3|IPR032458;Histone H2A conserved site|IPR009072;Histone-fold|IPR002119;Histone H2A	GO:0000786|GO:0046982|GO:0003677|GO:0005634	Histone;Histone_H2A_C									PHI:1468
KPC00000359.1	KPC00000359.1	sc0000001	1507942	1509406	OG0003576	OG0008948			IPR017986;WD40-repeat-containing domain|IPR036322;WD40-repeat-containing domain superfamily|IPR001680;WD40 repeat|IPR015943;WD40/YVTN repeat-like-containing domain superfamily	GO:0005515	WD40;WD40
KPC00000362.1	KPC00000362.1	sc0000001	1516277	1518343	OG0007147	OG0008940			IPR000182;GNAT domain|IPR032432;Radical SAM, C-terminal extension|IPR007197;Radical SAM|IPR034687;Elongator complex protein 3-like|IPR016181;Acyl-CoA N-acyltransferase|IPR006638;Elp3/MiaB/NifB|IPR023404;Radical SAM, alpha/beta horseshoe	GO:0051536|GO:0003824	Radical_SAM;Radical_SAM_C;Acetyltransf_1						1			PHI:3138
KPC00000375.1	KPC00000375.1	sc0000001	1565021	1565713	OG0002888	OG0000714			IPR036470;Elicitin superfamily|IPR002200;Elicitin	GO:0005576|GO:0009405	Elicitin			SP(Sec/SPI);0.999402;0.000598	CS pos: 18-19. AIA-ED. Pr: .8474	SP				PHI:764
KPC00000380.1	KPC00000380.1	sc0000001	1580884	1581735	OG0005448	OG0008939			IPR013083;Zinc finger, RING/FYVE/PHD-type|IPR001841;Zinc finger, RING-type		zf-RING_2								gnl|TC-DB|Q7X843|8.A.112.1.6	PHI:2401
KPC00000382.1	KPC00000382.1	sc0000001	1587789	1589510	OG0004991	OG0008941			IPR007751;Domain of unknown function DUF676, lipase-like|IPR029058;Alpha/Beta hydrolase fold		DUF676
KPC00000367.1	KPC00000367.1	sc0000001	1535390	1549507	OG0000048	OG0008942			IPR013602;Dynein heavy chain, domain-2|IPR035706;Dynein heavy chain, ATP-binding dynein motor region|IPR041228;Dynein heavy chain, C-terminal domain|IPR024743;Dynein heavy chain, coiled coil stalk|IPR004273;Dynein heavy chain region D6 P-loop domain|IPR027417;P-loop containing nucleoside triphosphate hydrolase|IPR003593;AAA+ ATPase domain|IPR041658;Dynein heavy chain AAA lid domain|IPR024317;Dyne…	GO:0030286|GO:0007018|GO:0003777|GO:0005524	DHC_N1;DHC_N2;AAA_6;Dynein_AAA_lid;AAA_7;AAA_8;MT;AAA_9;Dynein_heavy;AAA_lid_11;Dynein_C
KPC00000372.1	KPC00000372.1	sc0000001	1557686	1558642	OG0000713	OG0002365			IPR025574;Nucleoporin FG repeat		Nucleoporin_FG
KPC00000370.1	KPC00000370.1	sc0000001	1553043	1554910	OG0005288	OG0008944			IPR016195;Polymerase/histidinol phosphatase-like|IPR003141;Polymerase/histidinol phosphatase, N-terminal|IPR004013;PHP domain	GO:0003824	PHP
KPC00000379.1	KPC00000379.1	sc0000001	1570322	1572148	OG0003764	OG0008946			IPR012722;T-complex protein 1, zeta subunit|IPR027413;GroEL-like equatorial domain superfamily|IPR027409;GroEL-like apical domain superfamily|IPR027410;TCP-1-like chaperonin intermediate domain superfamily|IPR002194;Chaperonin TCP-1, conserved site|IPR002423;Chaperonin Cpn60/TCP-1 family|IPR017998;Chaperone tailless complex polypeptide 1 (TCP-1)	GO:0006457|GO:0051082|GO:0005524	Cpn60_TCP1
KPC00000377.1	KPC00000377.1	sc0000001	1568481	1569812	OG0008653	OG0008947			IPR019315;Multiple myeloma tumor-associated protein 2-like, N-terminal		MMtag
KPC00000366.1	KPC00000366.1	sc0000001	1534396	1535085	OG0002888	OG0000714			IPR036470;Elicitin superfamily|IPR002200;Elicitin	GO:0005576|GO:0009405	Elicitin			SP(Sec/SPI);0.999292;0.000708	CS pos: 17-18. AAA-ED. Pr: .7277	SP				PHI:764
KPC00000364.1	KPC00000364.1	sc0000001	1526256	1528609	OG0001389	OG0008945			IPR000210;BTB/POZ domain|IPR011043;Galactose oxidase/kelch, beta-propeller|IPR011705;BTB/Kelch-associated|IPR015915;Kelch-type beta propeller|IPR011333;SKP1/BTB/POZ domain superfamily|IPR006652;Kelch repeat type 1	GO:0005515	Kelch_1;Kelch_1;Kelch_4;Kelch_4;BTB;BACK									PHI:6969	Q5BCN8
KPC00000373.1	KPC00000373.1	sc0000001	1560588	1561223	OG0009082	OG0002366
KPC00000381.1	KPC00000381.1	sc0000001	1582175	1582988	OG0003014	OG0002367			IPR029056;Ribokinase-like|IPR011611;Carbohydrate kinase PfkB		PfkB
KPC00000415.1	KPC00000415.1	sc0000001	1672693	1674954	OG0006313	OG0008904					Herpes_UL52
KPC00000409.1	KPC00000409.1	sc0000001	1659186	1660514	OG0006909	OG0008937
KPC00000390.1	KPC00000390.1	sc0000001	1616833	1617798	OG0007042	OG0008929
KPC00000395.1	KPC00000395.1	sc0000001	1628806	1629582	OG0006314	OG0008930
KPC00000397.1	KPC00000397.1	sc0000001	1632177	1634006	OG0003733	OG0008932			IPR027409;GroEL-like apical domain superfamily|IPR027413;GroEL-like equatorial domain superfamily|IPR027410;TCP-1-like chaperonin intermediate domain superfamily|IPR002194;Chaperonin TCP-1, conserved site|IPR002423;Chaperonin Cpn60/TCP-1 family|IPR012721;T-complex protein 1, theta subunit|IPR017998;Chaperone tailless complex polypeptide 1 (TCP-1)	GO:0006457|GO:0051082|GO:0005524	Cpn60_TCP1
KPC00000388.1	KPC00000388.1	sc0000001	1607969	1615093	OG0000999	OG0008933			IPR005108;HELP|IPR002048;EF-hand domain|IPR036322;WD40-repeat-containing domain superfamily|IPR018247;EF-Hand 1, calcium-binding site|IPR019775;WD40 repeat, conserved site|IPR011992;EF-hand domain pair|IPR001680;WD40 repeat|IPR017986;WD40-repeat-containing domain|IPR011047;Quinoprotein alcohol dehydrogenase-like superfamily|IPR015943;WD40/YVTN repeat-like-containing domain superfamily|IPR024977;A…	GO:0005515|GO:0005509	HELP;WD40;WD40;WD40;HELP;WD40;ANAPC4_WD40;WD40;HELP;WD40;WD40									PHI:4475
KPC00000419.1	KPC00000419.1	sc0000001	1678352	1681508	OG0003471	OG0008914			IPR024752;Myb/SANT-like domain		Myb_DNA-bind_3;Myb_DNA-bind_3;Myb_DNA-bind_3
KPC00000420.1	KPC00000420.1	sc0000001	1681916	1684613	OG0006312	OG0008907			IPR011009;Protein kinase-like domain superfamily|IPR008271;Serine/threonine-protein kinase, active site|IPR000719;Protein kinase domain|IPR001245;Serine-threonine/tyrosine-protein kinase, catalytic domain	GO:0004672|GO:0006468|GO:0005524	Pkinase_Tyr						8		gnl|TC-DB|Q8NB16|1.A.105.1.1	PHI:5435
KPC00000403.1	KPC00000403.1	sc0000001	1645490	1647455	OG0005447	OG0008934			IPR001199;Cytochrome b5-like heme/steroid binding domain|IPR036047;F-box-like domain superfamily|IPR001810;F-box domain|IPR028108;Protein of unknown function DUF4505|IPR036400;Cytochrome b5-like heme/steroid binding domain superfamily|IPR018506;Cytochrome b5, heme-binding site	GO:0005515|GO:0020037	DUF4505;F-box;Cyt-b5				CS pos: 25-26. RGL-CT. Pr: .651					PHI:2570
KPC00000399.1	KPC00000399.1	sc0000001	1635549	1639094	OG0000065	OG0002363			IPR001650;Helicase, C-terminal|IPR022967;RNA-binding domain, S1|IPR012340;Nucleic acid-binding, OB-fold|IPR027417;P-loop containing nucleoside triphosphate hydrolase|IPR007502;Helicase-associated domain|IPR003029;S1 domain|IPR014001;Helicase superfamily 1/2, ATP-binding domain|IPR002464;DNA/RNA helicase, ATP-dependent, DEAH-box type, conserved site|IPR011545;DEAD/DEAH box helicase domain|IPR01170…	GO:0003676|GO:0004386|GO:0005524	S1;DEAD;Helicase_C;HA2;OB_NTP_bind									PHI:1579
KPC00000392.1	KPC00000392.1	sc0000001	1622223	1624865	OG0001834	OG0002364			IPR008936;Rho GTPase activation protein|IPR001936;Ras GTPase-activating domain	GO:0007165|GO:0043087	RasGAP									PHI:3278
KPC00000383.1	KPC00000383.1	sc0000001	1590347	1592670	OG0007184	OG0008954			IPR000569;HECT domain|IPR001876;Zinc finger, RanBP2-type|IPR035983;HECT, E3 ligase catalytic domain	GO:0004842	HECT						1		gnl|TC-DB|P46934|8.A.30.1.2
KPC00000411.1	KPC00000411.1	sc0000001	1666935	1668164	OG0007732	OG0008902			IPR019734;Tetratricopeptide repeat|IPR011990;Tetratricopeptide-like helical domain superfamily|IPR013026;Tetratricopeptide repeat-containing domain	GO:0005515	TPR_12
KPC00000384.1	KPC00000384.1	sc0000001	1592785	1594438	OG0011807	OG0012522
KPC00000413.1	KPC00000413.1	sc0000001	1670907	1671183	OG0009777	OG0008917
KPC00000407.1	KPC00000407.1	sc0000001	1656398	1657370	OG0007144	OG0008931			IPR028043;Protein of unknown function DUF4506		DUF4506
KPC00000386.1	KPC00000386.1	sc0000001	1606535	1607076	OG0005770	OG0008936			IPR007741;Ribosomal protein/NADH dehydrogenase domain|IPR036249;Thioredoxin-like superfamily
KPC00000406.1	KPC00000406.1	sc0000001	1654113	1656186	OG0003734	OG0008919			IPR035892;C2 domain superfamily|IPR036869;Chaperone J-domain superfamily|IPR014756;Immunoglobulin E-set|IPR001623;DnaJ domain|IPR018253;DnaJ domain, conserved site|IPR004179;Sec63 domain		DnaJ;Sec63						3		gnl|TC-DB|Q9UGP8|3.A.5.9.1	PHI:5236
KPC00000418.1	KPC00000418.1	sc0000001	1677348	1678407	OG0005903	OG0008897			IPR001130;TatD family|IPR032466;Metal-dependent hydrolase	GO:0016788	TatD_DNase
KPC00000391.1	KPC00000391.1	sc0000001	1617936	1620008	OG0002393	OG0008924			IPR013233;Glycosylphosphatidylinositol-mannosyltransferase I, PIG-X/PBN1	GO:0005789|GO:0006506	PIG-X						1
KPC00000414.1	KPC00000414.1	sc0000001	1671387	1672607	OG0007181	OG0008892			IPR004000;Actin family		Actin
KPC00000408.1	KPC00000408.1	sc0000001	1657410	1659086	OG0010528	OG0008925			IPR004344;Tubulin-tyrosine ligase/Tubulin polyglutamylase|IPR013815;ATP-grasp fold, subdomain 1	GO:0006464|GO:0005524	TTL
KPC00000410.1	KPC00000410.1	sc0000001	1662391	1665654	OG0008979	OG0000630			IPR023214;HAD superfamily|IPR018303;P-type ATPase, phosphorylation site|IPR006068;Cation-transporting P-type ATPase, C-terminal|IPR023298;P-type ATPase, transmembrane domain superfamily|IPR036412;HAD-like superfamily|IPR023299;P-type ATPase, cytoplasmic domain N|IPR008250;P-type ATPase, A domain superfamily|IPR001757;P-type ATPase	GO:0000166|GO:0016021	E1-E2_ATPase;E1-E2_ATPase;Cation_ATPase;Hydrolase_3;Cation_ATPase_C						8		gnl|TC-DB|Q6SLH6|3.A.3.2.44	PHI:7152
KPC00000412.1	KPC00000412.1	sc0000001	1668216	1670798	OG0008124	OG0008890
KPC00000396.1	KPC00000396.1	sc0000001	1629667	1631994	OG0005407	OG0008921			IPR025313;Domain of unknown function DUF4217|IPR001650;Helicase, C-terminal|IPR027417;P-loop containing nucleoside triphosphate hydrolase|IPR014001;Helicase superfamily 1/2, ATP-binding domain|IPR014014;RNA helicase, DEAD-box type, Q motif|IPR011545;DEAD/DEAH box helicase domain|IPR000629;ATP-dependent RNA helicase DEAD-box, conserved site	GO:0003676|GO:0005524	DEAD;Helicase_C;DUF4217								gnl|TC-DB|P38919|3.A.18.1.1	PHI:1458
KPC00000405.1	KPC00000405.1	sc0000001	1651618	1653384	OG0008471	OG0008920			IPR000169;Cysteine peptidase, cysteine active site|IPR038765;Papain-like cysteine peptidase superfamily|IPR000668;Peptidase C1A, papain C-terminal|IPR039417;Papain-like cysteine endopeptidase	GO:0006508|GO:0008234	Peptidase_C1			SP(Sec/SPI);0.886421;0.113579	CS pos: 24-25. VVA-LS. Pr: .723	SP			gnl|TC-DB|Q01E11|2.A.28.3.6	PHI:6330		MER0000650	C01A
KPC00000400.1	KPC00000400.1	sc0000001	1639219	1640712	OG0000581	OG0002362			IPR036291;NAD(P)-binding domain superfamily|IPR002347;Short-chain dehydrogenase/reductase SDR		adh_short						2			PHI:8929
KPC00000402.1	KPC00000402.1	sc0000001	1644546	1645410	OG0009080	OG0002361
KPC00000401.1	KPC00000401.1	sc0000001	1642509	1642841	OG0000178	OG0000176			IPR010530;NADH-ubiquinone reductase complex 1 MLRQ subunit		B12D						1
KPC00000389.1	KPC00000389.1	sc0000001	1615161	1615808	OG0006771	OG0008923			IPR009688;Domain of unknown function DUF1279		DUF1279				CS pos: 44-45. LRF-GA. Pr: .352
KPC00000385.1	KPC00000385.1	sc0000001	1594489	1606378	OG0004412	OG0008943			IPR011009;Protein kinase-like domain superfamily|IPR018936;Phosphatidylinositol 3/4-kinase, conserved site|IPR000403;Phosphatidylinositol 3-/4-kinase, catalytic domain|IPR012993;UME domain|IPR011990;Tetratricopeptide-like helical domain superfamily|IPR016024;Armadillo-type fold|IPR036940;Phosphatidylinositol 3-/4-kinase, catalytic domain superfamily|IPR003152;FATC domain|IPR011611;Carbohydrate ki…	GO:0004674|GO:0005515|GO:0016301	UME;FAT;PI3_PI4_kinase;FATC;PfkB									PHI:1182
KPC00000404.1	KPC00000404.1	sc0000001	1647570	1650604	OG0002021	OG0008926			IPR036443;Zinc finger, RanBP2-type superfamily|IPR035983;HECT, E3 ligase catalytic domain|IPR027450;Alpha-ketoglutarate-dependent dioxygenase AlkB-like|IPR000569;HECT domain|IPR037151;Alpha-ketoglutarate-dependent dioxygenase AlkB-like superfamily|IPR001876;Zinc finger, RanBP2-type	GO:0004842	HECT;2OG-FeII_Oxy_2						1		gnl|TC-DB|P39940|3.A.31.1.1
KPC00000416.1	KPC00000416.1	sc0000001	1674979	1676717	OG0010972	OG0008898											1
KPC00000387.1	KPC00000387.1	sc0000001	1607385	1607809	OG0003761	OG0008922			IPR005874;Eukaryotic translation initiation factor SUI1|IPR001950;SUI1 domain|IPR036877;SUI1 domain superfamily	GO:0003743|GO:0006413	SUI1
KPC00000394.1	KPC00000394.1	sc0000001	1626311	1628577	OG0005380	OG0001369			IPR035426;Gemin2/Brr1|IPR029058;Alpha/Beta hydrolase fold		SIP1
KPC00000398.1	KPC00000398.1	sc0000001	1634292	1635330	OG0008473	OG0008928			IPR013087;Zinc finger C2H2-type|IPR036236;Zinc finger C2H2 superfamily	GO:0003676	zf-C2H2;zf-C2H2;zf-C2H2;zf-C2H2									PHI:2237
KPC00000393.1	KPC00000393.1	sc0000001	1624865	1626204	OG0001015	OG0008927			IPR036855;Zinc finger, CCCH-type superfamily|IPR000571;Zinc finger, CCCH-type	GO:0046872
KPC00000417.1	KPC00000417.1	sc0000001	1676861	1677314	OG0010527	OG0008918											1
KPC00000450.1	KPC00000450.1	sc0000001	1771226	1773348	OG0000004	OG0000656			IPR020846;Major facilitator superfamily domain|IPR036259;MFS transporter superfamily|IPR039309;Biopterin transporter family		BT1						13		gnl|TC-DB|W2qlk8|2.A.71.2.5
KPC00000446.1	KPC00000446.1	sc0000001	1763181	1764821	OG0000022	OG0002359			IPR011009;Protein kinase-like domain superfamily|IPR008271;Serine/threonine-protein kinase, active site|IPR000719;Protein kinase domain	GO:0004672|GO:0006468|GO:0005524	Pkinase						1		gnl|TC-DB|P12931|8.A.23.1.12	PHI:5539
KPC00000431.1	KPC00000431.1	sc0000001	1709488	1720114	OG0002447	OG0008912			IPR000169;Cysteine peptidase, cysteine active site|IPR002048;EF-hand domain|IPR018247;EF-Hand 1, calcium-binding site|IPR011992;EF-hand domain pair|IPR022684;Peptidase C2, calpain family|IPR001300;Peptidase C2, calpain, catalytic domain|IPR036020;WW domain superfamily|IPR038765;Papain-like cysteine peptidase superfamily|IPR001202;WW domain|IPR036213;Calpain large subunit, domain III superfamily|I…	GO:0006508|GO:0004198|GO:0005515|GO:0005509	Peptidase_C2;Calpain_III;EF-hand_5;EF-hand_5;WW								gnl|TC-DB|I7MG83|9.B.276.1.1	PHI:7172		MER0019360	C02A
KPC00000448.1	KPC00000448.1	sc0000001	1766914	1767237	OG0006288	OG0008883									CS pos: 19-2. RRF-AS. Pr: .953		1
KPC00000422.1	KPC00000422.1	sc0000001	1693364	1695946	OG0006315	OG0008903											7
KPC00000433.1	KPC00000433.1	sc0000001	1722181	1724497	OG0002735	OG0008906			IPR000253;Forkhead-associated (FHA) domain|IPR036322;WD40-repeat-containing domain superfamily|IPR019775;WD40 repeat, conserved site|IPR001680;WD40 repeat|IPR017986;WD40-repeat-containing domain|IPR008984;SMAD/FHA domain superfamily|IPR015943;WD40/YVTN repeat-like-containing domain superfamily	GO:0005515	FHA;WD40;WD40								gnl|TC-DB|P53622|3.A.31.1.1	PHI:4475
KPC00000440.1	KPC00000440.1	sc0000001	1739639	1741167	OG0003763	OG0008905			IPR013078;Histidine phosphatase superfamily, clade-1|IPR029033;Histidine phosphatase superfamily		His_Phos_1
KPC00000438.1	KPC00000438.1	sc0000001	1735602	1737167	OG0007569	OG0008910			IPR036322;WD40-repeat-containing domain superfamily|IPR019775;WD40 repeat, conserved site|IPR001680;WD40 repeat|IPR017986;WD40-repeat-containing domain|IPR015943;WD40/YVTN repeat-like-containing domain superfamily	GO:0005515	WD40;WD40;WD40			SP(Sec/SPI);0.664526;0.335474	CS pos: 17-18. AGA-GY. Pr: .542	SP	1		gnl|TC-DB|Q676U5|9.A.15.2.1	PHI:211__PHI:6806
KPC00000442.1	KPC00000442.1	sc0000001	1742289	1745548	OG0001709	OG0008909			IPR025661;Cysteine peptidase, asparagine active site|IPR038765;Papain-like cysteine peptidase superfamily|IPR022127;Store-operated calcium entry regulator STIMATE/YPL162C|IPR000668;Peptidase C1A, papain C-terminal|IPR033157;Cathepsin X	GO:0006508|GO:0008234	Peptidase_C1;Peptidase_C1;STIMATE			SP(Sec/SPI);0.988719;0.011281	CS pos: 18-19. ATA-SA. Pr: .3944	SP	2		gnl|TC-DB|Q01E11|2.A.28.3.6	PHI:8746		MER0003405	C01A
KPC00000426.1	KPC00000426.1	sc0000001	1702354	1703175	OG0001229	OG0001368											1
KPC00000424.1	KPC00000424.1	sc0000001	1697442	1697975	OG0007450	OG0008911			IPR036196;Phosphotyrosine protein phosphatase I superfamily|IPR023485;Phosphotyrosine protein phosphatase I		LMWPc				CS pos: 2-21. GEA-VL. Pr: .6891					PHI:5297
KPC00000452.1	KPC00000452.1	sc0000001	1778370	1779938	OG0008755	OG0008885			IPR013057;Amino acid transporter, transmembrane domain		Aa_trans;Aa_trans						11		gnl|TC-DB|Q969I6|2.A.18.6.17
KPC00000435.1	KPC00000435.1	sc0000001	1727396	1729782	OG0005213	OG0012021			IPR022214;Mitotic-spindle organizing protein 1|IPR016435;Diphthamide synthesis DPH1/DPH2|IPR010014;Diphthamide synthesis DHP2	GO:0008274|GO:0017183|GO:0033566	Diphthamide_syn;MOZART1
KPC00000434.1	KPC00000434.1	sc0000001	1725603	1727297	OG0004312	OG0008913			IPR007873;Glycosyltransferase, ALG3	GO:0000030|GO:0030176	ALG3						1	GT58		PHI:4165
KPC00000451.1	KPC00000451.1	sc0000001	1776806	1778134	OG0008470	OG0008886			IPR011009;Protein kinase-like domain superfamily|IPR000719;Protein kinase domain	GO:0004672|GO:0006468|GO:0005524	Pkinase								gnl|TC-DB|P54646|8.A.104.1.1	PHI:2498
KPC00000445.1	KPC00000445.1	sc0000001	1757509	1759224	OG0008117	OG0008915			IPR006800;Pellino family	GO:0000209|GO:0061630|GO:0008592	Pellino;Pellino
KPC00000427.1	KPC00000427.1	sc0000001	1704602	1704979	OG0001229	OG0001368			IPR005651;Trm112-like		Trm112p
KPC00000444.1	KPC00000444.1	sc0000001	1755941	1757276	OG0001640	OG0008916			IPR005821;Ion transport domain	GO:0055085|GO:0005216|GO:0006811|GO:0016020	Ion_trans						2		gnl|TC-DB|P17970|1.A.1.2.1
KPC00000429.1	KPC00000429.1	sc0000001	1706534	1708168	OG0003128	OG0008908			IPR011009;Protein kinase-like domain superfamily|IPR008271;Serine/threonine-protein kinase, active site|IPR000719;Protein kinase domain|IPR017441;Protein kinase, ATP binding site	GO:0004672|GO:0006468|GO:0005524	Pkinase								gnl|TC-DB|P06493|1.I.1.1.3	PHI:1268
KPC00000423.1	KPC00000423.1	sc0000001	1696120	1697344	OG0002433	OG0008887			IPR013087;Zinc finger C2H2-type|IPR036236;Zinc finger C2H2 superfamily	GO:0003676										PHI:1369
KPC00000428.1	KPC00000428.1	sc0000001	1705052	1706400	OG0004563	OG0008894			IPR013857;NADH:ubiquinone oxidoreductase intermediate-associated protein 30|IPR008979;Galactose-binding-like domain superfamily		CIA30
KPC00000441.1	KPC00000441.1	sc0000001	1741278	1742132	OG0000175	OG0008893			IPR036812;NADP-dependent oxidoreductase domain superfamily|IPR020471;Aldo/keto reductase|IPR023210;NADP-dependent oxidoreductase domain|IPR018170;Aldo/keto reductase, conserved site	GO:0055114|GO:0016491	Aldo_ket_red								gnl|TC-DB|P76187|8.A.5.1.7
KPC00000447.1	KPC00000447.1	sc0000001	1764885	1766735	OG0006286	OG0008879
KPC00000432.1	KPC00000432.1	sc0000001	1720206	1721858	OG0005382	OG0008891			IPR035925;BSD domain superfamily|IPR005607;BSD domain		BSD
KPC00000437.1	KPC00000437.1	sc0000001	1734121	1734912	OG0003375	OG0008889			IPR036291;NAD(P)-binding domain superfamily|IPR002347;Short-chain dehydrogenase/reductase SDR		adh_short									PHI:5271
KPC00000443.1	KPC00000443.1	sc0000001	1745594	1752846	OG0004697	OG0008901			IPR007642;RNA polymerase Rpb2, domain 2|IPR007644;RNA polymerase, beta subunit, protrusion|IPR007645;RNA polymerase Rpb2, domain 3|IPR007120;DNA-directed RNA polymerase, subunit 2, hybrid-binding domain|IPR027417;P-loop containing nucleoside triphosphate hydrolase|IPR014724;RNA polymerase Rpb2, OB-fold|IPR001752;Kinesin motor domain|IPR007121;RNA polymerase, beta subunit, conserved site|IPR009674…	GO:0006351|GO:0003777|GO:0007018|GO:0005524|GO:0003677|GO:0032549|GO:0003899|GO:0008017|GO:0005634	RNA_pol_Rpb2_1;RNA_pol_Rpb2_2;RNA_pol_Rpb2_3;RNA_pol_Rpa2_4;RNA_pol_Rpb2_6;RNA_pol_Rpb2_7;Kinesin								gnl|TC-DB|P33176|1.P.1.1.1	PHI:465
KPC00000439.1	KPC00000439.1	sc0000001	1737294	1738679	OG0006311	OG0008895			IPR036464;Rubisco LSMT, substrate-binding domain superfamily|IPR015353;Rubisco LSMT, substrate-binding domain|IPR001214;SET domain	GO:0005515	SET;Rubis-subs-bind
KPC00000449.1	KPC00000449.1	sc0000001	1767848	1769826	OG0004069	OG0008880					SCAB-Ig
KPC00000436.1	KPC00000436.1	sc0000001	1729908	1731563	OG0006162	OG0008896			IPR029044;Nucleotide-diphospho-sugar transferases								5
KPC00000421.1	KPC00000421.1	sc0000001	1685602	1692311	OG0010345	OG0008899			IPR000183;Ornithine/DAP/Arg decarboxylase|IPR022643;Orn/DAP/Arg decarboxylase 2, C-terminal|IPR022644;Orn/DAP/Arg decarboxylase 2, N-terminal|IPR017455;Zinc finger, FYVE-related|IPR011011;Zinc finger, FYVE/PHD-type|IPR013083;Zinc finger, RING/FYVE/PHD-type|IPR002433;Ornithine decarboxylase|IPR000306;FYVE zinc finger|IPR009006;Alanine racemase/group IV decarboxylase, C-terminal|IPR029066;PLP-bindi…	GO:0006596|GO:0046872|GO:0003824	Orn_Arg_deC_N;Orn_DAP_Arg_deC;FYVE									PHI:2228
KPC00000430.1	KPC00000430.1	sc0000001	1708438	1709300	OG0007964	OG0008888			IPR038558;SAS-6, N-terminal domain superfamily|IPR032396;Spindle assembly abnormal protein 6, N-terminal		SAS-6_N
KPC00000425.1	KPC00000425.1	sc0000001	1698038	1701935	OG0002430	OG0008900			IPR036612;K Homology domain, type 1 superfamily|IPR041174;Krr1, KH1 domain	GO:0003723	KH_8			SP(Sec/SPI);0.500659;0.499341	CS pos: 18-19. AIS-TE. Pr: .6293	SP				PHI:2548
KPC00000462.1	KPC00000462.1	sc0000001	1847425	1848948	OG0000063	OG0008874			IPR002022;Pectate lyase|IPR012334;Pectin lyase fold|IPR011050;Pectin lyase fold/virulence factor					SP(Sec/SPI);0.930356;0.069644	CS pos: 21-22. TAA-IN. Pr: .8565	SP		PL1		PHI:4618
KPC00000472.1	KPC00000472.1	sc0000001	1886732	1887751	OG0000773	OG0008868			IPR036291;NAD(P)-binding domain superfamily|IPR002347;Short-chain dehydrogenase/reductase SDR		adh_short						2		gnl|TC-DB|P40471|1.A.115.1.1	PHI:8927
KPC00000464.1	KPC00000464.1	sc0000001	1864671	1866750	OG0000056	OG0008878			IPR029044;Nucleotide-diphospho-sugar transferases|IPR022751;Alpha-mannosyltransferase	GO:0016757|GO:0006486	Mannosyl_trans3			SP(Sec/SPI);0.704845;0.295155	CS pos: 3-31. SYA-ST. Pr: .693	SP	1	GT71		PHI:3690
KPC00000468.1	KPC00000468.1	sc0000001	1873633	1878001	OG0000507	OG0002358			IPR036719;Neurotransmitter-gated ion-channel transmembrane domain superfamily|IPR036734;Neurotransmitter-gated ion-channel ligand-binding domain superfamily	GO:0005230|GO:0006811|GO:0016021							7		gnl|TC-DB|P28472|1.A.9.5.4
KPC00000456.1	KPC00000456.1	sc0000001	1823201	1826103	OG0001034	OG0000224		No MOTIF												PHI:5392
KPC00000458.1	KPC00000458.1	sc0000001	1829927	1834341	OG0002211	OG0008884			IPR011009;Protein kinase-like domain superfamily|IPR001245;Serine-threonine/tyrosine-protein kinase, catalytic domain|IPR017441;Protein kinase, ATP binding site|IPR000719;Protein kinase domain|IPR008266;Tyrosine-protein kinase, active site	GO:0004672|GO:0006468|GO:0005524	Pkinase_Tyr								gnl|TC-DB|P22455|8.A.23.1.9	PHI:418__PHI:2119__PHI:8262
KPC00000457.1	KPC00000457.1	sc0000001	1826281	1829008	OG0007477	OG0008881			IPR000340;Dual specificity phosphatase, catalytic domain|IPR029023;Tensin-type phosphatase domain|IPR001849;Pleckstrin homology domain|IPR003595;Protein-tyrosine phosphatase, catalytic|IPR014020;Tensin phosphatase, C2 domain|IPR011993;PH-like domain superfamily|IPR029021;Protein-tyrosine phosphatase-like|IPR016130;Protein-tyrosine phosphatase, active site	GO:0008138|GO:0004725|GO:0016311	DSPc;PTEN_C2;PH				CS pos: 25-26. VRF-MQ. Pr: .6865				gnl|TC-DB|XP_018103475.1|1.A.51.2.2	PHI:8762
KPC00000465.1	KPC00000465.1	sc0000001	1866884	1867630	OG0007538	OG0008872			IPR035892;C2 domain superfamily|IPR000008;C2 domain		C2								gnl|TC-DB|P46096|9.A.48.1.1
KPC00000463.1	KPC00000463.1	sc0000001	1849062	1850338	OG0002734	OG0008873			IPR003690;Transcription termination factor, mitochondrial/chloroplastic|IPR038538;MTERF superfamily, mitochondrial/chloroplastic	GO:0003690|GO:0006355	mTERF;mTERF				CS pos: 36-37. RGF-AS. Pr: .8115
KPC00000471.1	KPC00000471.1	sc0000001	1885288	1886505	OG0008469	OG0008871
KPC00000470.1	KPC00000470.1	sc0000001	1881412	1885278	OG0000507	OG0008875			IPR036719;Neurotransmitter-gated ion-channel transmembrane domain superfamily	GO:0006811|GO:0016021							5		gnl|TC-DB|P28472|1.A.9.5.4
KPC00000461.1	KPC00000461.1	sc0000001	1842070	1845746	OG0000056	OG0008877			IPR029044;Nucleotide-diphospho-sugar transferases|IPR012334;Pectin lyase fold|IPR002022;Pectate lyase|IPR011050;Pectin lyase fold/virulence factor|IPR022751;Alpha-mannosyltransferase	GO:0016757|GO:0006486	Mannosyl_trans3			SP(Sec/SPI);0.933394;0.066606	CS pos: 21-22. TAA-IN. Pr: .8642	SP		PL1		PHI:4618
KPC00000467.1	KPC00000467.1	sc0000001	1870696	1872570	OG0000003	OG0000477								SP(Sec/SPI);0.998458;0.001542	CS pos: 25-26. ASA-EI. Pr: .9645	SP
KPC00000466.1	KPC00000466.1	sc0000001	1868177	1869994	OG0000003	OG0000477								SP(Sec/SPI);0.996465;0.003535	CS pos: 26-27. SSA-ES. Pr: .4822	SP
KPC00000460.1	KPC00000460.1	sc0000001	1838510	1841742	OG0000056	OG0002357			IPR029044;Nucleotide-diphospho-sugar transferases|IPR022751;Alpha-mannosyltransferase	GO:0016757|GO:0006486	Mannosyl_trans3;Mannosyl_trans3						2			PHI:3693
KPC00000469.1	KPC00000469.1	sc0000001	1878173	1880975	OG0005240	OG0008876											7
KPC00000455.1	KPC00000455.1	sc0000001	1803360	1803893	OG0011975	OG0012017
KPC00000459.1	KPC00000459.1	sc0000001	1834510	1835976	OG0000056	OG0002360			IPR029044;Nucleotide-diphospho-sugar transferases|IPR022751;Alpha-mannosyltransferase	GO:0016757|GO:0006486	Mannosyl_trans3						1			PHI:3693
KPC00000453.1	KPC00000453.1	sc0000001	1794997	1795626	OG0001138	OG0010856			IPR004875;DDE superfamily endonuclease domain	GO:0003676	DDE_1
KPC00000454.1	KPC00000454.1	sc0000001	1801370	1801617	#N/A
KPC00000493.1	KPC00000493.1	sc0000001	1970809	1975907	OG0005239	OG0008850			IPR000253;Forkhead-associated (FHA) domain|IPR001849;Pleckstrin homology domain|IPR027417;P-loop containing nucleoside triphosphate hydrolase|IPR011993;PH-like domain superfamily|IPR001752;Kinesin motor domain|IPR036961;Kinesin motor domain superfamily|IPR019821;Kinesin motor domain, conserved site	GO:0005515|GO:0003777|GO:0007018|GO:0005524|GO:0008017	Kinesin;PH								gnl|TC-DB|P33176|1.P.1.1.1	PHI:465
KPC00000476.1	KPC00000476.1	sc0000001	1903723	1905515	OG0002454	OG0008870			IPR002822;Nickel insertion protein		DUF111
KPC00000491.1	KPC00000491.1	sc0000001	1964933	1965904	OG0009246	OG0008866			IPR036875;Zinc finger, CCHC-type superfamily|IPR001878;Zinc finger, CCHC-type	GO:0003676|GO:0008270	zf-CCHC;zf-CCHC				CS pos: 48-49. CAF-ST. Pr: .6282				gnl|TC-DB|P23425|1.G.7.1.1	PHI:1668
KPC00000497.1	KPC00000497.1	sc0000001	1982109	1983736	OG0003611	OG0002162			IPR000717;Proteasome component (PCI) domain|IPR036390;Winged helix DNA-binding domain superfamily|IPR036388;Winged helix-like DNA-binding domain superfamily|IPR040896;26S proteasome regulatory subunit RPN5, C-terminal domain		PCI;RPN5_C
KPC00000486.1	KPC00000486.1	sc0000001	1956704	1958842	OG0002809	OG0008867			IPR014445;Glutamine-dependent NAD(+) synthetase|IPR014729;Rossmann-like alpha/beta/alpha sandwich fold|IPR003010;Carbon-nitrogen hydrolase|IPR036526;Carbon-nitrogen hydrolase superfamily|IPR022310;NAD/GMP synthase|IPR003694;NAD(+) synthetase	GO:0003952|GO:0009435|GO:0006807|GO:0005524	CN_hydrolase;NAD_synthase
KPC00000496.1	KPC00000496.1	sc0000001	1980782	1981486	OG0007063	OG0002163
KPC00000495.1	KPC00000495.1	sc0000001	1977756	1978100	OG0011974	OG0008854
KPC00000480.1	KPC00000480.1	sc0000001	1917170	1918204	OG0000375	OG0000476			IPR024752;Myb/SANT-like domain		Myb_DNA-bind_3
KPC00000487.1	KPC00000487.1	sc0000001	1959627	1961353	OG0006887	OG0001365		Only LFLAK motif	IPR011009;Protein kinase-like domain superfamily|IPR000719;Protein kinase domain	GO:0004672|GO:0006468|GO:0005524				SP(Sec/SPI);0.890667;0.109333	CS pos: 15-16. GSA-FP. Pr: .7829	SP				PHI:656
KPC00000489.1	KPC00000489.1	sc0000001	1962749	1963671	OG0004345	OG0008869			IPR027417;P-loop containing nucleoside triphosphate hydrolase|IPR019009;Signal recognition particle receptor, beta subunit		SRPRB						1		gnl|TC-DB|P36057|3.A.5.8.1	PHI:7010
KPC00000479.1	KPC00000479.1	sc0000001	1912694	1914299	OG0000817	OG0001752
KPC00000484.1	KPC00000484.1	sc0000001	1933676	1934035	OG0000562	OG0001366									CS pos: 3-31. RRV-AG. Pr: .1194
KPC00000478.1	KPC00000478.1	sc0000001	1911780	1912672	OG0000817	OG0001753
KPC00000483.1	KPC00000483.1	sc0000001	1930179	1933648	OG0001385	OG0002404			IPR018289;MULE transposase domain		MULE
KPC00000474.1	KPC00000474.1	sc0000001	1895418	1897415	OG0007731	OG0008861			IPR007527;Zinc finger, SWIM-type	GO:0008270	SWIM
KPC00000477.1	KPC00000477.1	sc0000001	1905637	1907704	OG0001034	OG0012014		Only HVLV motif												PHI:5392
KPC00000473.1	KPC00000473.1	sc0000001	1887825	1893739	OG0000860	OG0008863			IPR029413;Rhamnogalacturonan lyase, domain II|IPR008979;Galactose-binding-like domain superfamily|IPR018303;P-type ATPase, phosphorylation site|IPR006068;Cation-transporting P-type ATPase, C-terminal|IPR023298;P-type ATPase, transmembrane domain superfamily|IPR029411;Rhamnogalacturonan lyase, domain III|IPR014718;Glycoside hydrolase-type carbohydrate-binding|IPR013784;Carbohydrate-binding-like fo…	GO:0005975|GO:0016837|GO:0000166|GO:0003824|GO:0030246|GO:0016021	Cation_ATPase_N;E1-E2_ATPase;Cation_ATPase;Cation_ATPase_C;RhgB_N;fn3_3;CBM-like						9	PL4	gnl|TC-DB|Q27724|3.A.3.2.8	PHI:440
KPC00000481.1	KPC00000481.1	sc0000001	1919361	1919636	OG0004122	OG0000957
KPC00000498.1	KPC00000498.1	sc0000001	1983742	1987808	OG0004110	OG0002164			IPR022966;Ribonuclease II/R, conserved site|IPR041505;Dis3-like cold-shock domain 2|IPR039924;ICln/Lot5|IPR033771;Rrp44-like cold shock domain|IPR041093;DIS3-like exonuclease 2, C-terminal|IPR012340;Nucleic acid-binding, OB-fold|IPR001900;Ribonuclease II/R	GO:0004540|GO:0003723	Rrp44_CSD1;OB_Dis3;RNB;Dis3l2_C_term;Voldacs;Voldacs								gnl|TC-DB|Q9LVA7|1.A.47.4.1	PHI:862
KPC00000488.1	KPC00000488.1	sc0000001	1961565	1962593	OG0000773	OG0008865			IPR036291;NAD(P)-binding domain superfamily|IPR020904;Short-chain dehydrogenase/reductase, conserved site|IPR002347;Short-chain dehydrogenase/reductase SDR	GO:0016491	adh_short						1		gnl|TC-DB|P40471|1.A.115.1.1	PHI:8927
KPC00000490.1	KPC00000490.1	sc0000001	1963767	1964585	OG0004346	OG0008862			IPR012337;Ribonuclease H-like superfamily|IPR036397;Ribonuclease H superfamily|IPR006941;Ribonuclease CAF1	GO:0003676	CAF1
KPC00000492.1	KPC00000492.1	sc0000001	1966004	1970109	OG0004347	OG0008864			IPR002821;Hydantoinase A/oxoprolinase|IPR008040;Hydantoinaseoxoprolinase, N-terminal|IPR003692;Hydantoinase B/oxoprolinase	GO:0016787|GO:0003824	Hydant_A_N;Hydantoinase_A;Hydantoinase_B									PHI:7717
KPC00000494.1	KPC00000494.1	sc0000001	1975970	1976505	OG0007933	OG0008841			IPR038586;Tctex-1-like superfamily|IPR005334;Dynein light chain Tctex-1 like		Tctex-1;Tctex-1
KPC00000482.1	KPC00000482.1	sc0000001	1921045	1922293	OG0000033	OG0000543
KPC00000475.1	KPC00000475.1	sc0000001	1900121	1900554	OG0000850	OG0000299
KPC00000485.1	KPC00000485.1	sc0000001	1937612	1939661	OG0000336	OG0012015
KPC00000505.1	KPC00000505.1	sc0000001	2046505	2046825	OG0008908	OG0000305
KPC00000520.1	KPC00000520.1	sc0000001	2086750	2088204	OG0001142	OG0008852			IPR022653;Orn/DAP/Arg decarboxylase 2, pyridoxal-phosphate binding site|IPR000183;Ornithine/DAP/Arg decarboxylase|IPR022643;Orn/DAP/Arg decarboxylase 2, C-terminal|IPR022644;Orn/DAP/Arg decarboxylase 2, N-terminal|IPR002433;Ornithine decarboxylase|IPR009006;Alanine racemase/group IV decarboxylase, C-terminal|IPR029066;PLP-binding barrel	GO:0006596|GO:0003824	Orn_DAP_Arg_deC;Orn_Arg_deC_N				CS pos: 35-36. RCM-ST. Pr: .233					PHI:2228
KPC00000510.1	KPC00000510.1	sc0000001	2058503	2060853	OG0007871	OG0008853	Complete
KPC00000503.1	KPC00000503.1	sc0000001	2020617	2022044	OG0005648	OG0001769			IPR008851;Transcription initiation factor IIF, alpha subunit|IPR011039;Transcription Factor IIF, Rap30/Rap74, interaction	GO:0032968|GO:0003677|GO:0006367|GO:0005634	TFIIF_alpha;TFIIF_alpha
KPC00000512.1	KPC00000512.1	sc0000001	2063730	2065371	OG0003068	OG0008857			IPR005031;Coenzyme Q-binding protein COQ10, START domain|IPR011992;EF-hand domain pair|IPR023393;START-like domain superfamily|IPR002048;EF-hand domain	GO:0005509	Polyketide_cyc				CS pos: 37-38. RSL-VK. Pr: .3212				gnl|TC-DB|Q9Y2W7|8.A.82.2.5
KPC00000519.1	KPC00000519.1	sc0000001	2082961	2085919	OG0005397	OG0008860			IPR013026;Tetratricopeptide repeat-containing domain|IPR011990;Tetratricopeptide-like helical domain superfamily|IPR001179;FKBP-type peptidyl-prolyl cis-trans isomerase domain|IPR013105;Tetratricopeptide repeat 2|IPR019734;Tetratricopeptide repeat	GO:0005515	FKBP_C;TPR_8;TPR_2								gnl|TC-DB|P62942|8.A.11.1.2	PHI:548__PHI:2305
KPC00000513.1	KPC00000513.1	sc0000001	2066789	2067979	OG0000289	OG0001364			IPR011048;Cytochrome cd1-nitrite reductase-like, haem d1 domain superfamily|IPR015943;WD40/YVTN repeat-like-containing domain superfamily|IPR019405;Lactonase, 7-bladed beta propeller	GO:0005515	Lactonase			SP(Sec/SPI);0.998175;0.001825	CS pos: 19-2. ASA-GS. Pr: .6852	SP
KPC00000515.1	KPC00000515.1	sc0000001	2072340	2073491	OG0000289	OG0008859			IPR011048;Cytochrome cd1-nitrite reductase-like, haem d1 domain superfamily|IPR015943;WD40/YVTN repeat-like-containing domain superfamily|IPR019405;Lactonase, 7-bladed beta propeller	GO:0005515	Lactonase			SP(Sec/SPI);0.998768;0.001232	CS pos: 19-2. VSA-AT. Pr: .843	SP				PHI:2590__PHI:2611
KPC00000516.1	KPC00000516.1	sc0000001	2074253	2075445	OG0000289	OG0012010			IPR015943;WD40/YVTN repeat-like-containing domain superfamily|IPR011045;Nitrous oxide reductase, N-terminal|IPR019405;Lactonase, 7-bladed beta propeller	GO:0005515	Lactonase;Lactonase			SP(Sec/SPI);0.987853;0.012147	CS pos: 2-21. TNA-LV. Pr: .585	SP
KPC00000514.1	KPC00000514.1	sc0000001	2071009	2071467	OG0000289	OG0001364			IPR011048;Cytochrome cd1-nitrite reductase-like, haem d1 domain superfamily|IPR015943;WD40/YVTN repeat-like-containing domain superfamily|IPR019405;Lactonase, 7-bladed beta propeller	GO:0005515	Lactonase
KPC00000504.1	KPC00000504.1	sc0000001	2022194	2023504	OG0008355	OG0001770			IPR017853;Glycoside hydrolase superfamily					SP(Sec/SPI);0.938835;0.061165	CS pos: 23-24. SAA-TS. Pr: .2651	SP				PHI:61
KPC00000518.1	KPC00000518.1	sc0000001	2081074	2082791	OG0008468	OG0008843			IPR019318;Guanine nucleotide exchange factor, Ric8		Ric8
KPC00000511.1	KPC00000511.1	sc0000001	2060850	2063634	OG0009757	OG0002356			IPR006121;Heavy metal-associated domain, HMA|IPR036163;Heavy metal-associated domain superfamily	GO:0030001|GO:0046872	HMA
KPC00000509.1	KPC00000509.1	sc0000001	2053990	2058562	OG0002016	OG0008842			IPR036404;Jacalin-like lectin domain superfamily|IPR032353;Ubiquitin-protein ligase E3A, N-terminal zinc-binding domain|IPR018997;PUB domain|IPR013320;Concanavalin A-like lectin/glucanase domain superfamily|IPR038765;Papain-like cysteine peptidase superfamily|IPR036339;PUB-like domain superfamily|IPR002931;Transglutaminase-like|IPR023341;MABP domain		Transglut_core;AZUL;PUB
KPC00000502.1	KPC00000502.1	sc0000001	2017625	2019385	OG0005044	OG0000418			IPR029413;Rhamnogalacturonan lyase, domain II|IPR008979;Galactose-binding-like domain superfamily|IPR029411;Rhamnogalacturonan lyase, domain III|IPR014718;Glycoside hydrolase-type carbohydrate-binding|IPR015364;Rhamnogalacturonase B, N-terminal|IPR011013;Galactose mutarotase-like domain superfamily	GO:0016837|GO:0030246|GO:0003824|GO:0005975	RhgB_N;fn3_3;CBM-like			SP(Sec/SPI);0.988480;0.011520	CS pos: 23-24. AQA-DT. Pr: .8155	SP		PL4
KPC00000500.1	KPC00000500.1	sc0000001	2012377	2014134	OG0005044	OG0000418			IPR029413;Rhamnogalacturonan lyase, domain II|IPR008979;Galactose-binding-like domain superfamily|IPR029411;Rhamnogalacturonan lyase, domain III|IPR014718;Glycoside hydrolase-type carbohydrate-binding|IPR015364;Rhamnogalacturonase B, N-terminal|IPR011013;Galactose mutarotase-like domain superfamily	GO:0016837|GO:0030246|GO:0003824|GO:0005975	RhgB_N;fn3_3;CBM-like			SP(Sec/SPI);0.984083;0.015917	CS pos: 23-24. AHA-DT. Pr: .8956	SP		PL4
KPC00000501.1	KPC00000501.1	sc0000001	2015413	2017044	OG0001783	OG0000847			IPR029413;Rhamnogalacturonan lyase, domain II|IPR008979;Galactose-binding-like domain superfamily|IPR029411;Rhamnogalacturonan lyase, domain III|IPR013784;Carbohydrate-binding-like fold|IPR014718;Glycoside hydrolase-type carbohydrate-binding|IPR015364;Rhamnogalacturonase B, N-terminal|IPR011013;Galactose mutarotase-like domain superfamily	GO:0016837|GO:0005975|GO:0003824|GO:0030246	RhgB_N;fn3_3;CBM-like			SP(Sec/SPI);0.995511;0.004489	CS pos: 24-25. VSA-AS. Pr: .7179	SP
KPC00000507.1	KPC00000507.1	sc0000001	2052137	2052631	OG0002142				IPR004827;Basic-leucine zipper domain	GO:0003700|GO:0006355	bZIP_2
KPC00000508.1	KPC00000508.1	sc0000001	2053128	2053640	OG0002142	OG0008849			IPR004827;Basic-leucine zipper domain	GO:0003700|GO:0006355	bZIP_2
KPC00000506.1	KPC00000506.1	sc0000001	2051348	2051845	OG0002142	OG0008848			IPR004827;Basic-leucine zipper domain	GO:0003700|GO:0006355	bZIP_2
KPC00000517.1	KPC00000517.1	sc0000001	2076432	2081049	OG0007962	OG0008855			IPR001830;Glycosyl transferase, family 20|IPR003337;Trehalose-phosphatase|IPR023214;HAD superfamily|IPR036412;HAD-like superfamily	GO:0005992|GO:0003824	Glyco_transf_20;Trehalose_PPase						1	GT20		PHI:242
KPC00000499.1	KPC00000499.1	sc0000001	1989380	1989754	OG0010927	OG0000917
KPC00000536.1	KPC00000536.1	sc0000001	2164578	2166345	OG0003131	OG0008831			IPR016024;Armadillo-type fold
KPC00000527.1	KPC00000527.1	sc0000001	2102211	2103818	OG0004421	OG0008851			IPR036259;MFS transporter superfamily|IPR024371;Acetyl-coenzyme A transporter 1-like	GO:0008521|GO:0016021	Acatn;Acatn;Acatn						8		gnl|TC-DB|O00400|2.A.1.25.1
KPC00000538.1	KPC00000538.1	sc0000001	2168291	2170585	OG0005451	OG0008828			IPR013786;Acyl-CoA dehydrogenase/oxidase, N-terminal|IPR037069;Acyl-CoA dehydrogenase/oxidase, N-terminal domain superfamily|IPR015396;Acyl-CoA dehydrogenase, C-termina, bacterial type|IPR009075;Acyl-CoA dehydrogenase/oxidase C-terminal|IPR009100;Acyl-CoA dehydrogenase/oxidase, N-terminal and middle domain superfamily|IPR036250;Acyl-CoA dehydrogenase-like, C-terminal	GO:0016627|GO:0003995|GO:0055114|GO:0033539|GO:0050660	Acyl-CoA_dh_N;Acyl-CoA_dh_1;DUF1974				CS pos: 39-4. RTF-VA. Pr: .427					PHI:9055
KPC00000548.1	KPC00000548.1	sc0000001	2183215	2186208	OG0004612	OG0008827			IPR016024;Armadillo-type fold|IPR011989;Armadillo-like helical|IPR011710;Coatomer beta subunit, C-terminal|IPR002553;Clathrin/coatomer adaptor, adaptin-like, N-terminal|IPR029446;Coatomer beta subunit, appendage platform domain|IPR016460;Coatomer beta subunit (COPB1)	GO:0016192|GO:0030126|GO:0006886|GO:0005737|GO:0005198|GO:0030117	Adaptin_N;Coatamer_beta_C;Coatomer_b_Cpla								gnl|TC-DB|Q10567|9.B.278.1.1
KPC00000532.1	KPC00000532.1	sc0000001	2153203	2153574	OG0010971	OG0008830								SP(Sec/SPI);0.992990;0.007010	CS pos: 23-24. SSA-QD. Pr: .658	SP
KPC00000545.1	KPC00000545.1	sc0000001	2178923	2180182	OG0004165	OG0008835			IPR018247;EF-Hand 1, calcium-binding site|IPR011992;EF-hand domain pair|IPR002048;EF-hand domain	GO:0005509
KPC00000540.1	KPC00000540.1	sc0000001	2172463	2173695	OG0006662	OG0008836			IPR003333;Mycolic acid cyclopropane synthase|IPR029063;S-adenosyl-L-methionine-dependent methyltransferase	GO:0008610	CMAS						1			PHI:2643
KPC00000530.1	KPC00000530.1	sc0000001	2144242	2146875	OG0009439	OG0008834			IPR035940;CAP superfamily
KPC00000522.1	KPC00000522.1	sc0000001	2090624	2091667	OG0004420	OG0008856									CS pos: 48-49. VRF-ES. Pr: .5446
KPC00000534.1	KPC00000534.1	sc0000001	2158306	2159665	OG0003109	OG0008832											2
KPC00000541.1	KPC00000541.1	sc0000001	2174076	2175203	OG0005088	OG0008838			IPR036291;NAD(P)-binding domain superfamily|IPR002347;Short-chain dehydrogenase/reductase SDR		adh_short_C2									PHI:5271
KPC00000523.1	KPC00000523.1	sc0000001	2091811	2092955	OG0009612	OG0008858			IPR019347;Axonemal dynein light chain		Ax_dynein_light
KPC00000546.1	KPC00000546.1	sc0000001	2180325	2181455	OG0004165	OG0008837			IPR018247;EF-Hand 1, calcium-binding site|IPR011992;EF-hand domain pair|IPR002048;EF-hand domain	GO:0005509	EF-hand_6
KPC00000543.1	KPC00000543.1	sc0000001	2177015	2177197	OG0008467	OG0008833
KPC00000529.1	KPC00000529.1	sc0000001	2107650	2108453	OG0000018	OG0000891			IPR035940;CAP superfamily|IPR014044;CAP domain		CAP			SP(Sec/SPI);0.945061;0.054939	CS pos: 25-26. STA-SS. Pr: .4314	SP
KPC00000533.1	KPC00000533.1	sc0000001	2153700	2158091	OG0000342	OG0008821			IPR038718;SNF2-like, N-terminal domain superfamily|IPR015195;SLIDE domain|IPR001650;Helicase, C-terminal|IPR017884;SANT domain|IPR027417;P-loop containing nucleoside triphosphate hydrolase|IPR001005;SANT/Myb domain|IPR036306;ISWI, HAND domain superfamily|IPR036910;High mobility group box domain superfamily|IPR014001;Helicase superfamily 1/2, ATP-binding domain|IPR009071;High mobility group box do…	GO:0006338|GO:0005524|GO:0003676|GO:0003677|GO:0005634|GO:0016818	HMG_box_2;SNF2_N;Helicase_C;SLIDE;HMG_box									PHI:1552
KPC00000544.1	KPC00000544.1	sc0000001	2177886	2178794	OG0010524	OG0012009
KPC00000542.1	KPC00000542.1	sc0000001	2175345	2176403	OG0002994	OG0008820											3
KPC00000535.1	KPC00000535.1	sc0000001	2159860	2164203	OG0003402	OG0008822			IPR001041;2Fe-2S ferredoxin-type iron-sulfur binding domain|IPR036683;CO dehydrogenase flavoprotein, C-terminal domain superfamily|IPR037165;Aldehyde oxidase/xanthine dehydrogenase, molybdopterin binding domain superfamily|IPR016166;FAD-binding domain, PCMH-type|IPR000674;Aldehyde oxidase/xanthine dehydrogenase, a/b hammerhead|IPR006058;2Fe-2S ferredoxin, iron-sulphur binding site|IPR036856;Aldeh…	GO:0005506|GO:0016491|GO:0009055|GO:0046872|GO:0055114|GO:0051537|GO:0071949|GO:0051536|GO:0050660	Fer2;Fer2_2;FAD_binding_5;CO_deh_flav_C;Ald_Xan_dh_C;Ald_Xan_dh_C2
KPC00000528.1	KPC00000528.1	sc0000001	2104020	2105635	OG0007037	OG0008840			IPR036296;SKP1-like, dimerisation domain superfamily|IPR001232;S-phase kinase-associated protein 1-like|IPR011333;SKP1/BTB/POZ domain superfamily	GO:0006511										PHI:5306
KPC00000547.1	KPC00000547.1	sc0000001	2181496	2183085	OG0007464	OG0008825											1
KPC00000537.1	KPC00000537.1	sc0000001	2166665	2168096	OG0004480	OG0008826			IPR029056;Ribokinase-like|IPR017953;Carbohydrate kinase, predicted, conserved site|IPR000631;ATP-dependent (S)-NAD(P)H-hydrate dehydratase	GO:0052855	Carb_kinase				CS pos: 3-31. RCN-AG. Pr: .3563
KPC00000526.1	KPC00000526.1	sc0000001	2097978	2102063	OG0003013	OG0008846			IPR011011;Zinc finger, FYVE/PHD-type|IPR013083;Zinc finger, RING/FYVE/PHD-type|IPR035892;C2 domain superfamily|IPR000306;FYVE zinc finger|IPR000008;C2 domain|IPR017455;Zinc finger, FYVE-related	GO:0046872	FYVE;C2						5		gnl|TC-DB|P21579|1.F.1.1.1	PHI:6183
KPC00000539.1	KPC00000539.1	sc0000001	2170896	2171648	OG0008224	OG0008824
KPC00000521.1	KPC00000521.1	sc0000001	2088502	2090406	OG0000011	OG0008845			IPR029044;Nucleotide-diphospho-sugar transferases|IPR022751;Alpha-mannosyltransferase	GO:0016757|GO:0006486	Mannosyl_trans3				CS pos: 29-3. VAA-IV. Pr: .5286		2	GT71		PHI:3794
KPC00000525.1	KPC00000525.1	sc0000001	2096267	2097652	OG0001141	OG0008844			IPR001932;PPM-type phosphatase domain|IPR000222;PPM-type phosphatase, divalent cation binding|IPR036457;PPM-type phosphatase domain superfamily	GO:0043169|GO:0003824	PP2C				CS pos: 45-46. TAF-ST. Pr: .6428					PHI:4471
KPC00000524.1	KPC00000524.1	sc0000001	2094547	2095695	OG0001141	OG0008847
KPC00000531.1	KPC00000531.1	sc0000001	2148667	2149045	OG0010525	OG0008839			IPR007527;Zinc finger, SWIM-type	GO:0008270
KPC00000586.1	KPC00000586.1	sc0000001	2282198	2287356	OG0010906	OG0001990			IPR010998;Integrase/recombinase, N-terminal
KPC00000574.1	KPC00000574.1	sc0000001	2245905	2248181	OG0009611	OG0008807			IPR011009;Protein kinase-like domain superfamily|IPR001810;F-box domain|IPR036047;F-box-like domain superfamily	GO:0005515	F-box-like
KPC00000559.1	KPC00000559.1	sc0000001	2205392	2206597	OG0009772	OG0008809			IPR010402;CCT domain	GO:0005515	CCT
KPC00000556.1	KPC00000556.1	sc0000001	2200427	2201179	OG0002536	OG0008813			IPR035892;C2 domain superfamily|IPR000008;C2 domain|IPR006614;Peroxin/Ferlin domain	GO:0016021	C2								gnl|TC-DB|A0FGR9|9.A.57.1.3		Q259Q9
KPC00000558.1	KPC00000558.1	sc0000001	2203871	2204740	OG0005381	OG0008812			IPR002999;Tudor domain|IPR003615;HNH nuclease|IPR002711;HNH endonuclease	GO:0003676|GO:0004519	HNH
KPC00000566.1	KPC00000566.1	sc0000001	2225309	2226277	OG0008466	OG0008811			IPR009769;Protein ENHANCED DISEASE RESISTANCE 2, C-terminal		DUF1336
KPC00000569.1	KPC00000569.1	sc0000001	2230172	2231470	OG0005238	OG0008808			IPR022755;Zinc finger, double-stranded RNA binding|IPR041661;ZN622/Rei1/Reh1, zinc finger C2H2-type|IPR003604;Matrin/U1-C-like, C2H2-type zinc finger|IPR013087;Zinc finger C2H2-type|IPR036236;Zinc finger C2H2 superfamily	GO:0003676|GO:0008270	zf-C2H2_jaz;zf-C2H2_2									PHI:1379
KPC00000572.1	KPC00000572.1	sc0000001	2239362	2244908	OG0006316	OG0008810			IPR013083;Zinc finger, RING/FYVE/PHD-type|IPR039804;Listerin, zinc finger, RING-type|IPR016024;Armadillo-type fold|IPR011016;Zinc finger, RING-CH-type	GO:0008270
KPC00000570.1	KPC00000570.1	sc0000001	2232514	2237040	OG0002392	OG0008817			IPR016024;Armadillo-type fold|IPR011989;Armadillo-like helical|IPR036871;PX domain superfamily|IPR001683;Phox homologous domain|IPR013878;Mo25-like|IPR007174;Las1	GO:0035091|GO:0006364|GO:0090730|GO:0004519	Mo25;PX;Las1
KPC00000581.1	KPC00000581.1	sc0000001	2266924	2268771	OG0007215	OG0002221											1
KPC00000563.1	KPC00000563.1	sc0000001	2213120	2214850	OG0004348	OG0008815			IPR036250;Acyl-CoA dehydrogenase-like, C-terminal|IPR006089;Acyl-CoA dehydrogenase, conserved site|IPR013786;Acyl-CoA dehydrogenase/oxidase, N-terminal|IPR009075;Acyl-CoA dehydrogenase/oxidase C-terminal|IPR006091;Acyl-CoA oxidase/dehydrogenase, central domain|IPR009100;Acyl-CoA dehydrogenase/oxidase, N-terminal and middle domain superfamily|IPR037069;Acyl-CoA dehydrogenase/oxidase, N-terminal do…	GO:0016627|GO:0003995|GO:0055114|GO:0050660	Acyl-CoA_dh_N;Acyl-CoA_dh_M;Acyl-CoA_dh_1									PHI:9055
KPC00000564.1	KPC00000564.1	sc0000001	2216324	2222043	OG0001069	OG0008816			IPR027353;NET domain|IPR038336;NET domain superfamily|IPR036427;Bromodomain-like superfamily|IPR001487;Bromodomain	GO:0005515	Bromodomain;BET									PHI:7195
KPC00000561.1	KPC00000561.1	sc0000001	2209950	2210516	OG0005384	OG0008814			IPR036388;Winged helix-like DNA-binding domain superfamily|IPR005818;Linker histone H1/H5, domain H15|IPR005819;Histone H5|IPR036390;Winged helix DNA-binding domain superfamily	GO:0000786|GO:0006334|GO:0003677|GO:0005634	Linker_histone
KPC00000550.1	KPC00000550.1	sc0000001	2190122	2190876	OG0007062	OG0008829			IPR021013;ATPase, vacuolar ER assembly factor, Vma12	GO:0070072	Vma12						2
KPC00000585.1	KPC00000585.1	sc0000001	2275979	2279427	OG0000123	OG0002219			IPR036388;Winged helix-like DNA-binding domain superfamily|IPR001245;Serine-threonine/tyrosine-protein kinase, catalytic domain|IPR011009;Protein kinase-like domain superfamily|IPR017441;Protein kinase, ATP binding site|IPR036390;Winged helix DNA-binding domain superfamily|IPR000719;Protein kinase domain|IPR000591;DEP domain|IPR008271;Serine/threonine-protein kinase, active site	GO:0004672|GO:0006468|GO:0035556|GO:0005524	Pkinase;Pkinase_Tyr						6		gnl|TC-DB|Q15303|8.A.23.1.17	PHI:1223
KPC00000552.1	KPC00000552.1	sc0000001	2191807	2196953	OG0008644	OG0008818			IPR019358;NEMP family|IPR036259;MFS transporter superfamily|IPR036249;Thioredoxin-like superfamily		NEMP						13
KPC00000576.1	KPC00000576.1	sc0000001	2249055	2250681	OG0007145	OG0008819			IPR005828;Major facilitator, sugar transporter-like|IPR020846;Major facilitator superfamily domain|IPR036259;MFS transporter superfamily|IPR005829;Sugar transporter, conserved site	GO:0005215|GO:0055085|GO:0022857|GO:0016021	Sugar_tr;Sugar_tr						9		gnl|TC-DB|Q9XIH7|2.A.1.1.75
KPC00000583.1	KPC00000583.1	sc0000001	2270520	2272478	OG0000393	OG0002220			IPR038274;Atg6/Beclin C-terminal domain superfamily|IPR040455;Atg6, BARA domain|IPR041691;Atg6/beclin, coiled-coil domain		APG6_N;APG6								gnl|TC-DB|Q9M367|9.A.15.3.1	PHI:2074
KPC00000578.1	KPC00000578.1	sc0000001	2256459	2257227	OG0000289				IPR011048;Cytochrome cd1-nitrite reductase-like, haem d1 domain superfamily|IPR015943;WD40/YVTN repeat-like-containing domain superfamily|IPR019405;Lactonase, 7-bladed beta propeller	GO:0005515	Lactonase						1
KPC00000551.1	KPC00000551.1	sc0000001	2191289	2191552	OG0012818	OG0012523									CS pos: 15-16. SAA-ST. Pr: .216
KPC00000579.1	KPC00000579.1	sc0000001	2261431	2263629	OG0000446	OG0001364			IPR011048;Cytochrome cd1-nitrite reductase-like, haem d1 domain superfamily|IPR013103;Reverse transcriptase, RNA-dependent DNA polymerase|IPR015943;WD40/YVTN repeat-like-containing domain superfamily|IPR019405;Lactonase, 7-bladed beta propeller	GO:0005515	RVT_2;Lactonase
KPC00000565.1	KPC00000565.1	sc0000001	2222042	2224987	OG0007064	OG0008801
KPC00000549.1	KPC00000549.1	sc0000001	2186415	2190068	OG0001316	OG0008823			IPR012913;Protein OS9-like|IPR003137;PA domain|IPR012341;Six-hairpin glycosidase-like superfamily|IPR009011;Mannose-6-phosphate receptor binding domain superfamily|IPR036026;Seven-hairpin glycosidases|IPR001382;Glycoside hydrolase family 47	GO:0004571|GO:0005509|GO:0003824|GO:0016020	PRKCSH;Glyco_hydro_47;PA						1	GH47	gnl|TC-DB|V9HWD3|8.A.67.1.3	PHI:2510
KPC00000560.1	KPC00000560.1	sc0000001	2206785	2208169	OG0003709	OG0008798			IPR004838;Aminotransferases, class-I, pyridoxal-phosphate-binding site|IPR015422;Pyridoxal phosphate-dependent transferase domain 1|IPR015421;Pyridoxal phosphate-dependent transferase, major domain|IPR004839;Aminotransferase, class I/classII|IPR000796;Aspartate/other aminotransferase|IPR015424;Pyridoxal phosphate-dependent transferase	GO:0030170|GO:0009058|GO:0008483|GO:0006520|GO:0003824	Aminotran_1_2				CS pos: 27-28. RGF-AS. Pr: .6898				gnl|TC-DB|P00505|9.A.70.1.1	PHI:6261
KPC00000557.1	KPC00000557.1	sc0000001	2201472	2203737	OG0007594	OG0008800			IPR011990;Tetratricopeptide-like helical domain superfamily|IPR013026;Tetratricopeptide repeat-containing domain|IPR018181;Heat shock protein 70, conserved site|IPR013105;Tetratricopeptide repeat 2|IPR019734;Tetratricopeptide repeat|IPR029048;Heat shock protein 70kD, C-terminal domain superfamily|IPR013126;Heat shock protein 70 family	GO:0005515	HSP70;TPR_8;TPR_2								gnl|TC-DB|P08107|1.A.33.1.3	PHI:7745
KPC00000571.1	KPC00000571.1	sc0000001	2237611	2239128	OG0006749	OG0008799			IPR019489;Clp ATPase, C-terminal|IPR027417;P-loop containing nucleoside triphosphate hydrolase|IPR003593;AAA+ ATPase domain|IPR004491;Heat shock protein HslU|IPR003959;ATPase, AAA-type, core	GO:0070011|GO:0016887|GO:0005524|GO:0005737|GO:0009376	AAA_22;AAA_2;ClpB_D2-small				CS pos: 39-4. RSL-ST. Pr: .6571					PHI:3004
KPC00000582.1	KPC00000582.1	sc0000001	2269050	2270339	OG0009866	OG0002215			IPR021134;Bestrophin/UPF0187		Bestrophin						4
KPC00000573.1	KPC00000573.1	sc0000001	2244581	2245546	OG0005205	OG0008802			IPR039540;UBL3-like, ubiquitin domain|IPR029071;Ubiquitin-like domain superfamily		Rad60-SLD_2
KPC00000584.1	KPC00000584.1	sc0000001	2272681	2273661	OG0001704	OG0002216
KPC00000562.1	KPC00000562.1	sc0000001	2210629	2212986	OG0007143	OG0008803
KPC00000577.1	KPC00000577.1	sc0000001	2250752	2256240	OG0001575	OG0002217
KPC00000568.1	KPC00000568.1	sc0000001	2228406	2229932	OG0001680	OG0000475			IPR016166;FAD-binding domain, PCMH-type|IPR016167;FAD-binding, type PCMH, subdomain 1|IPR004113;FAD-linked oxidase, C-terminal|IPR016169;FAD-binding, type PCMH, subdomain 2|IPR016164;FAD-linked oxidase-like, C-terminal|IPR016171;Vanillyl-alcohol oxidase, C-terminal subdomain 2|IPR006094;FAD linked oxidase, N-terminal|IPR036318;FAD-binding, type PCMH-like superfamily	GO:0016491|GO:0055114|GO:0003824|GO:0071949|GO:0050660	FAD_binding_4;FAD-oxidase_C				CS pos: 32-33. RAF-ST. Pr: .4225					PHI:8677
KPC00000575.1	KPC00000575.1	sc0000001	2248261	2248970	OG0006908	OG0008804			IPR019185;Integral membrane protein SYS1-related		SYS1						4
KPC00000580.1	KPC00000580.1	sc0000001	2263750	2265922	OG0001575	OG0002218								SP(Sec/SPI);0.989745;0.010255	CS pos: 22-23. SIA-EE. Pr: .814	SP	1
KPC00000555.1	KPC00000555.1	sc0000001	2198998	2199393	OG0000452	OG0008806			IPR035892;C2 domain superfamily|IPR000008;C2 domain		C2								gnl|TC-DB|Q6DN12|9.A.57.1.6		Q259Q9
KPC00000554.1	KPC00000554.1	sc0000001	2198024	2198564	OG0013901	OG0012005
KPC00000553.1	KPC00000553.1	sc0000001	2197179	2198002	OG0009412	OG0008805														PHI:7008
KPC00000567.1	KPC00000567.1	sc0000001	2226393	2228063	OG0001680	OG0000475			IPR016166;FAD-binding domain, PCMH-type|IPR016167;FAD-binding, type PCMH, subdomain 1|IPR004113;FAD-linked oxidase, C-terminal|IPR016169;FAD-binding, type PCMH, subdomain 2|IPR016164;FAD-linked oxidase-like, C-terminal|IPR016171;Vanillyl-alcohol oxidase, C-terminal subdomain 2|IPR006094;FAD linked oxidase, N-terminal|IPR036318;FAD-binding, type PCMH-like superfamily	GO:0016491|GO:0055114|GO:0003824|GO:0071949|GO:0050660	FAD_binding_4;FAD-oxidase_C									PHI:8677
KPC00000587.1	KPC00000587.1	sc0000001	2290337	2294638	OG0000499	OG0008367
KPC00000601.1	KPC00000601.1	sc0000001	2334613	2336442	OG0000022	OG0013224			IPR011009;Protein kinase-like domain superfamily|IPR008271;Serine/threonine-protein kinase, active site|IPR000719;Protein kinase domain	GO:0004672|GO:0006468|GO:0005524	Pkinase			SP(Sec/SPI);0.667158;0.332842	CS pos: 28-29. LQA-RS. Pr: .7276	SP	2		gnl|TC-DB|P12931|8.A.23.1.12	PHI:678
KPC00000605.1	KPC00000605.1	sc0000001	2345536	2346063	OG0009597	OG0008368								SP(Sec/SPI);0.996781;0.003219	CS pos: 17-18. CNG-FS. Pr: .8317	SP
KPC00000603.1	KPC00000603.1	sc0000001	2339850	2342806	OG0000065	OG0008369			IPR001650;Helicase, C-terminal|IPR007502;Helicase-associated domain|IPR003593;AAA+ ATPase domain|IPR027417;P-loop containing nucleoside triphosphate hydrolase|IPR014001;Helicase superfamily 1/2, ATP-binding domain|IPR002464;DNA/RNA helicase, ATP-dependent, DEAH-box type, conserved site|IPR011545;DEAD/DEAH box helicase domain|IPR011709;Domain of unknown function DUF1605	GO:0003676|GO:0004386|GO:0005524	DEAD;Helicase_C;HA2;OB_NTP_bind									PHI:1579
KPC00000599.1	KPC00000599.1	sc0000001	2328783	2331992	OG0002768	OG0008370			IPR038718;SNF2-like, N-terminal domain superfamily|IPR001650;Helicase, C-terminal|IPR027417;P-loop containing nucleoside triphosphate hydrolase|IPR014001;Helicase superfamily 1/2, ATP-binding domain|IPR000330;SNF2-related, N-terminal domain	GO:0005524	SNF2_N;Helicase_C									PHI:1526
KPC00000594.1	KPC00000594.1	sc0000001	2318386	2319551	OG0004706	OG0008371			IPR014816;tRNA (1-methyladenosine) methyltransferase catalytic subunit Gcd14|IPR029063;S-adenosyl-L-methionine-dependent methyltransferase	GO:0016429|GO:0030488|GO:0031515	GCD14
KPC00000590.1	KPC00000590.1	sc0000001	2313179	2314466	OG0004260	OG0011935			IPR003595;Protein-tyrosine phosphatase, catalytic|IPR029021;Protein-tyrosine phosphatase-like|IPR000242;PTP type protein phosphatase|IPR000387;Tyrosine specific protein phosphatases domain	GO:0006470|GO:0004725|GO:0016791|GO:0016311	Y_phosphatase
KPC00000589.1	KPC00000589.1	sc0000001	2311721	2312938	OG0002999	OG0008372			IPR038763;DHH phosphoesterase superfamily|IPR038222;DHHA2 domain superfamily|IPR004097;DHHA2 domain|IPR001667;DDH domain	GO:0016462|GO:0005737	DHH;DHHA2
KPC00000598.1	KPC00000598.1	sc0000001	2326730	2328617	OG0000109	OG0008373			IPR036770;Ankyrin repeat-containing domain superfamily|IPR020683;Ankyrin repeat-containing domain|IPR002110;Ankyrin repeat	GO:0005515	Ank_2
KPC00000593.1	KPC00000593.1	sc0000001	2317702	2318244	OG0008460	OG0008374
KPC00000588.1	KPC00000588.1	sc0000001	2309776	2311393	OG0002649	OG0008377			IPR009457;Domain of unknown function DUF1084		DUF1084						7
KPC00000591.1	KPC00000591.1	sc0000001	2314826	2315545	OG0000712	OG0008375			IPR020683;Ankyrin repeat-containing domain|IPR036770;Ankyrin repeat-containing domain superfamily		Ank_4;Ank_4
KPC00000600.1	KPC00000600.1	sc0000001	2332096	2334063	OG0001091	OG0000707		Only HVLV motif												PHI:5392
KPC00000604.1	KPC00000604.1	sc0000001	2342895	2345432	OG0003464	OG0008378			IPR011009;Protein kinase-like domain superfamily|IPR008271;Serine/threonine-protein kinase, active site|IPR000719;Protein kinase domain|IPR001245;Serine-threonine/tyrosine-protein kinase, catalytic domain	GO:0004672|GO:0006468|GO:0005524	Pkinase_Tyr								gnl|TC-DB|P12931|8.A.23.1.12	PHI:2161
KPC00000606.1	KPC00000606.1	sc0000001	2348349	2350532	OG0000240	OG0011936			IPR032675;Leucine-rich repeat domain superfamily								4
KPC00000602.1	KPC00000602.1	sc0000001	2336587	2339000	OG0001091	OG0000707		No MOTIF	IPR027417;P-loop containing nucleoside triphosphate hydrolase
KPC00000596.1	KPC00000596.1	sc0000001	2322631	2324598	OG0000109	OG0008376			IPR020683;Ankyrin repeat-containing domain|IPR036770;Ankyrin repeat-containing domain superfamily|IPR002110;Ankyrin repeat	GO:0005515									gnl|TC-DB|P23631|1.C.63.1.1
KPC00000595.1	KPC00000595.1	sc0000001	2319667	2322020	OG0001088	OG0008379			IPR003734;Domain of unknown function DUF155		DUF155						2
KPC00000592.1	KPC00000592.1	sc0000001	2316157	2316915	OG0000712	OG0002291			IPR020683;Ankyrin repeat-containing domain|IPR036770;Ankyrin repeat-containing domain superfamily
KPC00000597.1	KPC00000597.1	sc0000001	2325128	2325807	OG0011967	OG0008380											2
KPC00000619.1	KPC00000619.1	sc0000001	2434325	2437336	OG0003994	OG0008381			IPR011989;Armadillo-like helical|IPR013598;Exportin-1/Importin-beta-like|IPR016024;Armadillo-type fold		Xpo1								gnl|TC-DB|O94829|1.I.1.1.3
KPC00000624.1	KPC00000624.1	sc0000001	2455473	2458547	OG0005176	OG0008382			IPR027484;Phosphatidylinositol-4-phosphate 5-kinase, N-terminal|IPR027483;Phosphatidylinositol-4-phosphate 5-kinase, C-terminal|IPR002498;Phosphatidylinositol-4-phosphate 5-kinase, core|IPR017981;GPCR, family 2-like	GO:0004888|GO:0046488|GO:0007166|GO:0016307|GO:0016021	PIP5K						5
KPC00000608.1	KPC00000608.1	sc0000001	2388651	2391545	OG0001493	OG0005147			IPR000477;Reverse transcriptase domain		RVT_1						1
KPC00000617.1	KPC00000617.1	sc0000001	2419448	2420413	OG0006895	OG0000174														PHI:499
KPC00000615.1	KPC00000615.1	sc0000001	2413097	2414044	OG0006895	OG0000174														PHI:499
KPC00000622.1	KPC00000622.1	sc0000001	2450755	2451420	OG0000961	OG0008383								SP(Sec/SPI);0.985699;0.014301	CS pos: 23-24. AYA-AT. Pr: .7799	SP	1
KPC00000612.1	KPC00000612.1	sc0000001	2401902	2402705	OG0009686	OG0000210
KPC00000621.1	KPC00000621.1	sc0000001	2445457	2450190	OG0002446	OG0008384			IPR019787;Zinc finger, PHD-finger|IPR011011;Zinc finger, FYVE/PHD-type|IPR013083;Zinc finger, RING/FYVE/PHD-type|IPR019340;Histone acetyltransferases subunit 3|IPR034732;Extended PHD (ePHD) domain|IPR001965;Zinc finger, PHD-type		PHD_2;zf-HC5HC2H_2;Ada3;zf-HC5HC2H_2									PHI:4525
KPC00000614.1	KPC00000614.1	sc0000001	2410611	2411561	OG0006895	OG0000174														PHI:499
KPC00000616.1	KPC00000616.1	sc0000001	2415292	2419060	OG0000109	OG0008385			IPR027806;Harbinger transposase-derived nuclease domain|IPR020683;Ankyrin repeat-containing domain|IPR036770;Ankyrin repeat-containing domain superfamily		DDE_Tnp_4;Ank_4
KPC00000623.1	KPC00000623.1	sc0000001	2454484	2455093	OG0009598	OG0008388			IPR038219;Selenoprotein F/M superfamily|IPR014912;Selenoprotein F/M domain		Sep15_SelM			SP(Sec/SPI);0.814659;0.185341	CS pos: 34-35. TTA-QY. Pr: .8841	SP
KPC00000620.1	KPC00000620.1	sc0000001	2437518	2440718	OG0007875	OG0008386			IPR003018;GAF domain|IPR029016;GAF-like domain superfamily	GO:0005515	GAF
KPC00000607.1	KPC00000607.1	sc0000001	2386356	2387465	OG0000156	OG0000223								SP(Sec/SPI);0.876976;0.123024	CS pos: 23-24. TDA-HG. Pr: .9159	SP
KPC00000625.1	KPC00000625.1	sc0000001	2472071	2475091	OG0009471	OG0000320
KPC00000609.1	KPC00000609.1	sc0000001	2391799	2392783	OG0000156	OG0000223								SP(Sec/SPI);0.930266;0.069734	CS pos: 23-24. TDA-HG. Pr: .8922	SP
KPC00000611.1	KPC00000611.1	sc0000001	2397252	2401212	OG0000130	OG0000632			IPR013103;Reverse transcriptase, RNA-dependent DNA polymerase|IPR036397;Ribonuclease H superfamily|IPR001584;Integrase, catalytic core|IPR012337;Ribonuclease H-like superfamily	GO:0003676|GO:0015074	Retrotran_gag_2;rve;RVT_2											MER0004751	A11A
KPC00000610.1	KPC00000610.1	sc0000001	2395478	2396399	OG0006895	OG0000174														PHI:499
KPC00000618.1	KPC00000618.1	sc0000001	2432350	2433753	OG0003420	OG0008387
KPC00000613.1	KPC00000613.1	sc0000001	2403950	2404719	OG0001493	OG0000210
KPC00000640.1	KPC00000640.1	sc0000001	2580140	2581439	OG0002902	OG0000308			IPR007021;Domain of unknown function DUF659|IPR012337;Ribonuclease H-like superfamily|IPR008906;HAT, C-terminal dimerisation domain	GO:0046983	DUF659;Dimer_Tnp_hAT				CS pos: 2-21. GTA-SE. Pr: .3688
KPC00000633.1	KPC00000633.1	sc0000001	2525938	2527488	OG0009069	OG0008393			IPR011004;Trimeric LpxA-like superfamily|IPR001451;Hexapeptide repeat		Hexapep
KPC00000634.1	KPC00000634.1	sc0000001	2527987	2528628	OG0009599	OG0008389			IPR006447;Myb domain, plants|IPR001005;SANT/Myb domain|IPR009057;Homeobox-like domain superfamily	GO:0003677	Myb_DNA-binding
KPC00000629.1	KPC00000629.1	sc0000001	2506300	2508741	OG0000569	OG0008390			IPR011009;Protein kinase-like domain superfamily|IPR014710;RmlC-like jelly roll fold|IPR017441;Protein kinase, ATP binding site|IPR000595;Cyclic nucleotide-binding domain|IPR000719;Protein kinase domain|IPR018488;Cyclic nucleotide-binding, conserved site|IPR018490;Cyclic nucleotide-binding-like|IPR008271;Serine/threonine-protein kinase, active site|IPR000961;AGC-kinase, C-terminal	GO:0004674|GO:0006468|GO:0004672|GO:0005524	cNMP_binding;cNMP_binding;cNMP_binding;Pkinase								gnl|TC-DB|P05771|8.A.104.1.4	PHI:2162__PHI:7725
KPC00000631.1	KPC00000631.1	sc0000001	2521342	2523292	OG0002504	OG0008391			IPR006674;HD domain|IPR003607;HD/PDEase domain		HD
KPC00000627.1	KPC00000627.1	sc0000001	2503106	2504302	OG0006742	OG0008392			IPR007051;CHORD domain		CHORD;CHORD
KPC00000636.1	KPC00000636.1	sc0000001	2547365	2555054	OG0006572	OG0008402			IPR032675;Leucine-rich repeat domain superfamily
KPC00000639.1	KPC00000639.1	sc0000001	2565885	2570930	OG0009905	OG0002609			IPR003656;Zinc finger, BED-type	GO:0003677
KPC00000628.1	KPC00000628.1	sc0000001	2504365	2506303	OG0006562	OG0008394			IPR032675;Leucine-rich repeat domain superfamily|IPR001611;Leucine-rich repeat	GO:0005515	LRR_9								gnl|TC-DB|P0DJM0|8.A.43.1.12	PHI:2616
KPC00000632.1	KPC00000632.1	sc0000001	2523466	2525654	OG0005723	OG0008395			IPR036322;WD40-repeat-containing domain superfamily|IPR019775;WD40 repeat, conserved site|IPR017986;WD40-repeat-containing domain|IPR001680;WD40 repeat|IPR015943;WD40/YVTN repeat-like-containing domain superfamily	GO:0005515	WD40;WD40
KPC00000630.1	KPC00000630.1	sc0000001	2508765	2509854	OG0008461	OG0008396											4
KPC00000638.1	KPC00000638.1	sc0000001	2558435	2565463	OG0000450	OG0000191			IPR023214;HAD superfamily|IPR018303;P-type ATPase, phosphorylation site|IPR006544;P-type ATPase, subfamily V|IPR004014;Cation-transporting P-type ATPase, N-terminal|IPR023298;P-type ATPase, transmembrane domain superfamily|IPR036412;HAD-like superfamily|IPR032675;Leucine-rich repeat domain superfamily|IPR023299;P-type ATPase, cytoplasmic domain N|IPR008250;P-type ATPase, A domain superfamily|IPR0…	GO:0016021|GO:0006812|GO:0016887|GO:0000166	Cation_ATPase_N;E1-E2_ATPase			SP(Sec/SPI);0.998937;0.001063	CS pos: 18-19. VAG-TA. Pr: .3675	SP	18		gnl|TC-DB|F0WRI8|3.A.3.10.10	PHI:2100
KPC00000626.1	KPC00000626.1	sc0000001	2497584	2502856	OG0003466	OG0001340			IPR011989;Armadillo-like helical|IPR016024;Armadillo-type fold|IPR034085;TOG domain|IPR024395;CLASP N-terminal domain		CLASP_N										A3XF15
KPC00000635.1	KPC00000635.1	sc0000001	2537226	2539951	OG0010516	OG0008397			IPR032675;Leucine-rich repeat domain superfamily								4
KPC00000637.1	KPC00000637.1	sc0000001	2555103	2557055	OG0000240	OG0000202			IPR032675;Leucine-rich repeat domain superfamily
KPC00000647.1	KPC00000647.1	sc0000001	2631902	2640567	OG0006119	OG0008398			IPR036322;WD40-repeat-containing domain superfamily|IPR018247;EF-Hand 1, calcium-binding site|IPR001680;WD40 repeat	GO:0005515
KPC00000653.1	KPC00000653.1	sc0000001	2656476	2663798	OG0000301	OG0008410			IPR014710;RmlC-like jelly roll fold|IPR018490;Cyclic nucleotide-binding-like|IPR005821;Ion transport domain|IPR000595;Cyclic nucleotide-binding domain	GO:0055085|GO:0005216|GO:0006811|GO:0016020	Ion_trans;cNMP_binding;cNMP_binding;Ion_trans;cNMP_binding						14		gnl|TC-DB|Q10V66|1.A.1.5.16	PHI:372
KPC00000665.1	KPC00000665.1	sc0000001	2701098	2702753	OG0001305	OG0001295			IPR036458;Sodium:dicarboxylate symporter superfamily|IPR001991;Sodium:dicarboxylate symporter	GO:0015293|GO:0016021	SDF						1		gnl|TC-DB|P31596|2.A.23.2.2
KPC00000650.1	KPC00000650.1	sc0000001	2643240	2646413	OG0006569	OG0008400			IPR027359;Voltage-dependent channel domain superfamily|IPR005821;Ion transport domain	GO:0055085|GO:0005216|GO:0006811|GO:0016020	Ion_trans;Ion_trans						11		gnl|TC-DB|Q8NHX9|1.A.1.11.19
KPC00000654.1	KPC00000654.1	sc0000001	2664057	2665979	OG0001409	OG0008411			IPR002058;PAP/25A-associated		PAP_assoc
KPC00000664.1	KPC00000664.1	sc0000001	2697534	2699633	OG0000751	OG0001297			IPR032675;Leucine-rich repeat domain superfamily
KPC00000649.1	KPC00000649.1	sc0000001	2641746	2642771	OG0000274	OG0008399			IPR002935;Class I-like SAM-dependent O-methyltransferase|IPR029063;S-adenosyl-L-methionine-dependent methyltransferase	GO:0008171	Methyltransf_3
KPC00000656.1	KPC00000656.1	sc0000001	2670166	2671319	OG0006121	OG0008412
KPC00000644.1	KPC00000644.1	sc0000001	2623065	2625783	OG0002940	OG0008401			IPR011009;Protein kinase-like domain superfamily|IPR001611;Leucine-rich repeat|IPR000719;Protein kinase domain|IPR008271;Serine/threonine-protein kinase, active site|IPR032675;Leucine-rich repeat domain superfamily	GO:0004672|GO:0006468|GO:0005515|GO:0005524	Pkinase						1		gnl|TC-DB|Q9LSR8|1.A.87.2.3	PHI:418__PHI:2119__PHI:8262
KPC00000661.1	KPC00000661.1	sc0000001	2690136	2693595	OG0000977	OG0002292			IPR001441;Decaprenyl diphosphate synthase-like|IPR036424;Decaprenyl diphosphate synthase-like superfamily|IPR041983;ADA2-like, zinc finger, ZZ-type|IPR017884;SANT domain|IPR018520;Di-trans-poly-cis-decaprenylcistransferase-like, conserved site|IPR001005;SANT/Myb domain|IPR009057;Homeobox-like domain superfamily|IPR007526;SWIRM domain	GO:0016765|GO:0005515|GO:0003677	Prenyltransf;Myb_DNA-binding;SWIRM						1			PHI:1553
KPC00000662.1	KPC00000662.1	sc0000001	2693656	2695567	OG0000977	OG0002293			IPR011060;Ribulose-phosphate binding barrel|IPR001240;N-(5'phosphoribosyl) anthranilate isomerase (PRAI)|IPR013798;Indole-3-glycerol phosphate synthase|IPR013785;Aldolase-type TIM barrel	GO:0004425|GO:0004640|GO:0003824|GO:0006568	IGPS;PRAI									PHI:7251
KPC00000663.1	KPC00000663.1	sc0000001	2695681	2696175	OG0010957	OG0002294
KPC00000659.1	KPC00000659.1	sc0000001	2688037	2689056	OG0001468	OG0002295			IPR001441;Decaprenyl diphosphate synthase-like|IPR036424;Decaprenyl diphosphate synthase-like superfamily	GO:0016765	Prenyltransf
KPC00000641.1	KPC00000641.1	sc0000001	2599580	2601163	OG0001645	OG0012524
KPC00000651.1	KPC00000651.1	sc0000001	2648951	2650213	OG0005178	OG0008403			IPR013083;Zinc finger, RING/FYVE/PHD-type|IPR036871;PX domain superfamily|IPR001841;Zinc finger, RING-type	GO:0035091	zf-RING_2
KPC00000666.1	KPC00000666.1	sc0000001	2702840	2704281	OG0002650	OG0001296			IPR005549;Kinetochore protein Nuf2|IPR038275;Nuf2, N-terminal domain superfamily|IPR041112;Nuf2, DHR10 domain	GO:0000776|GO:0031262	Nuf2;DHR10
KPC00000655.1	KPC00000655.1	sc0000001	2666046	2669285	OG0001409	OG0008413			IPR002058;PAP/25A-associated		PAP_assoc
KPC00000645.1	KPC00000645.1	sc0000001	2625977	2627791	OG0000184	OG0008404			IPR032048;Transglutaminase elicitor	GO:0016755	TGase_elicitor			SP(Sec/SPI);0.993765;0.006235	CS pos: 21-22. VKA-MP. Pr: .9157	SP				PHI:39
KPC00000660.1	KPC00000660.1	sc0000001	2689183	2689983	OG0005808	OG0002296			IPR003358;tRNA (guanine-N-7) methyltransferase, Trmb type|IPR029063;S-adenosyl-L-methionine-dependent methyltransferase	GO:0006400|GO:0008176	Methyltransf_4				CS pos: 38-39. PKF-QA. Pr: .3369
KPC00000652.1	KPC00000652.1	sc0000001	2651919	2655993	OG0006120	OG0008408			IPR032723;Deaminase, LmjF36.5940-like|IPR036770;Ankyrin repeat-containing domain superfamily|IPR020683;Ankyrin repeat-containing domain|IPR002110;Ankyrin repeat	GO:0005515	Ank_2;LmjF365940-deam								gnl|TC-DB|Q01484|8.A.28.1.1	PHI:1260
KPC00000646.1	KPC00000646.1	sc0000001	2629290	2631754	OG0009070	OG0008407			IPR011009;Protein kinase-like domain superfamily|IPR001245;Serine-threonine/tyrosine-protein kinase, catalytic domain|IPR000719;Protein kinase domain|IPR032675;Leucine-rich repeat domain superfamily	GO:0004672|GO:0006468|GO:0005524	Pkinase_Tyr			SP(Sec/SPI);0.991046;0.008954	CS pos: 18-19. SSA-VH. Pr: .932	SP	1		gnl|TC-DB|P12931|8.A.23.1.12	PHI:678
KPC00000648.1	KPC00000648.1	sc0000001	2640594	2641594	OG0000274	OG0008406			IPR002935;Class I-like SAM-dependent O-methyltransferase|IPR029063;S-adenosyl-L-methionine-dependent methyltransferase	GO:0008171	Methyltransf_24
KPC00000643.1	KPC00000643.1	sc0000001	2621432	2622508	OG0009379	OG0008405			IPR036052;Tryptophan synthase beta subunit-like PLP-dependent enzyme|IPR005965;1-aminocyclopropane-1-carboxylate deaminase|IPR001926;Pyridoxal-phosphate dependent enzyme|IPR027278;1-aminocyclopropane-1-carboxylate deaminase/D-cysteine desulfhydrase	GO:0009310|GO:0030170|GO:0008660	PALP									PHI:8670
KPC00000657.1	KPC00000657.1	sc0000001	2671254	2673066	OG0003554	OG0008414			IPR000727;Target SNARE coiled-coil homology domain								1			PHI:5366
KPC00000658.1	KPC00000658.1	sc0000001	2673286	2674017	OG0004259	OG0008415			IPR038277;UreF domain superfamily|IPR002639;Urease accessory protein UreF	GO:0006807|GO:0016151	UreF						1			PHI:4557
KPC00000642.1	KPC00000642.1	sc0000001	2620294	2621300	OG0007721	OG0008409
KPC00010276.1	KPC00010276.1	sc0000049	30340	31449	OG0008968	OG0005261			IPR033131;Pectinesterase, Asp active site|IPR011050;Pectin lyase fold/virulence factor|IPR012334;Pectin lyase fold|IPR000070;Pectinesterase, catalytic	GO:0042545|GO:0030599	Pectinesterase			SP(Sec/SPI);0.995811;0.004189	CS pos: 21-22. TAG-AI. Pr: .462	SP		CE8		PHI:278__PHI:1028
KPC00010280.1	KPC00010280.1	sc0000049	56618	57511	OG0000402	OG0001172	Complete							SP(Sec/SPI);0.996726;0.003274	CS pos: 18-19. ASA-DT. Pr: .7594	SP				PHI:3353
KPC00010274.1	KPC00010274.1	sc0000049	26225	28597	OG0008791	OG0001856								SP(Sec/SPI);0.986149;0.013851	CS pos: 25-26. VTA-QT. Pr: .6379	SP
KPC00010270.1	KPC00010270.1	sc0000049	18303	18821	OG0010878	OG0005259	Complete
KPC00010273.1	KPC00010273.1	sc0000049	22090	25059	OG0001126	OG0005262			IPR013041;Clathrin adaptor, appendage, Ig-like subdomain superfamily|IPR017104;Adaptor protein complex AP-2, alpha subunit|IPR009028;Coatomer/calthrin adaptor appendage, C-terminal subdomain|IPR016024;Armadillo-type fold|IPR011989;Armadillo-like helical|IPR008152;Clathrin adaptor, alpha/beta/gamma-adaptin, appendage, Ig-like subdomain|IPR012295;TBP domain superfamily|IPR003164;Clathrin adaptor, a…	GO:0016192|GO:0030131|GO:0015031|GO:0035615|GO:0006886|GO:0030122|GO:0072583|GO:0030117	Adaptin_N;Alpha_adaptinC2;Alpha_adaptin_C								gnl|TC-DB|O43747|9.B.278.1.1
KPC00010281.1	KPC00010281.1	sc0000049	66750	69776	OG0000898	OG0005254			IPR002227;Tyrosinase copper-binding domain|IPR008922;Uncharacterised domain, di-copper centre	GO:0016491	Tyrosinase			SP(Sec/SPI);0.972698;0.027302	CS pos: 21-22. ASG-QQ. Pr: .5684	SP
KPC00010283.1	KPC00010283.1	sc0000049	71763	74158	OG0000087
KPC00010282.1	KPC00010282.1	sc0000049	70409	71121	OG0000087	OG0000333
KPC00010272.1	KPC00010272.1	sc0000049	20638	21822	OG0001126	OG0005263			IPR023674;Ribosomal protein L1-like|IPR016095;Ribosomal protein L1, 3-layer alpha/beta-sandwich|IPR028364;Ribosomal protein L1/ribosomal biogenesis protein		Ribosomal_L1
KPC00010287.1	KPC00010287.1	sc0000049	81771	83297	OG0004176	OG0012525			IPR036259;MFS transporter superfamily|IPR005828;Major facilitator, sugar transporter-like|IPR020846;Major facilitator superfamily domain|IPR005829;Sugar transporter, conserved site|IPR003663;Sugar/inositol transporter	GO:0055085|GO:0016020|GO:0005215|GO:0022857|GO:0016021	Sugar_tr						12		gnl|TC-DB|P46333|2.A.1.1.106	PHI:2968
KPC00010285.1	KPC00010285.1	sc0000049	75527	76126	OG0006848	OG0000872								SP(Sec/SPI);0.985564;0.014436	CS pos: 22-23. VDA-QR. Pr: .8319	SP
KPC00010271.1	KPC00010271.1	sc0000049	19498	20409	OG0005826	OG0005255			IPR001104;3-oxo-5-alpha-steroid 4-dehydrogenase, C-terminal|IPR029071;Ubiquitin-like domain superfamily	GO:0016627|GO:0006629	Steroid_dh						2		gnl|TC-DB|K1QQE6|2.A.90.3.3
KPC00010275.1	KPC00010275.1	sc0000049	28708	29097	OG0003511	OG0001855			IPR034704;L28p-like|IPR037147;Ribosomal protein L28/L24 superfamily|IPR026569;Ribosomal protein L28/L24	GO:0003735	Ribosomal_L28
KPC00010286.1	KPC00010286.1	sc0000049	77057	80646	OG0000087	OG0011391
KPC00010284.1	KPC00010284.1	sc0000049	74402	74998	OG0006848	OG0000872								SP(Sec/SPI);0.989909;0.010091	CS pos: 22-23. VDA-QR. Pr: .8188	SP
KPC00010278.1	KPC00010278.1	sc0000049	43009	49291	OG0016111	OG0012969
KPC00010279.1	KPC00010279.1	sc0000049	50839	51622	OG0007648	OG0000615			IPR036875;Zinc finger, CCHC-type superfamily|IPR001878;Zinc finger, CCHC-type	GO:0003676|GO:0008270
KPC00010277.1	KPC00010277.1	sc0000049	36474	37001	OG0008370	OG0012970
KPC00010290.1	KPC00010290.1	sc0000049	101922	102710	OG0011012	OG0010857											1
KPC00010294.1	KPC00010294.1	sc0000049	168500	169345	OG0008315	OG0000558								SP(Sec/SPI);0.993336;0.006664	CS pos: 22-23. VNA-HG. Pr: .8657	SP
KPC00010291.1	KPC00010291.1	sc0000049	160931	162358	OG0002291	OG0003690			IPR029058;Alpha/Beta hydrolase fold|IPR002410;Peptidase S33|IPR005944;Proline iminopeptidase|IPR000073;Alpha/beta hydrolase fold-1	GO:0006508|GO:0008233|GO:0004177|GO:0005737	Abhydrolase_1				CS pos: 62-63. VSY-ST. Pr: .631					PHI:7945	A1ZNF6	MER0000431	S33
KPC00010295.1	KPC00010295.1	sc0000049	169865	172906	OG0008924	OG0003678			IPR013083;Zinc finger, RING/FYVE/PHD-type|IPR000306;FYVE zinc finger|IPR011011;Zinc finger, FYVE/PHD-type|IPR017455;Zinc finger, FYVE-related	GO:0046872	FYVE								gnl|TC-DB|P40343|3.A.31.1.1	PHI:659
KPC00010298.1	KPC00010298.1	sc0000049	178533	180745	OG0006631	OG0003691			IPR001005;SANT/Myb domain|IPR009057;Homeobox-like domain superfamily|IPR017877;Myb-like domain	GO:0003677
KPC00010292.1	KPC00010292.1	sc0000049	162381	164138	OG0008274	OG0003662														PHI:7008
KPC00010296.1	KPC00010296.1	sc0000049	172971	175571	OG0006239	OG0003663			IPR001478;PDZ domain|IPR036034;PDZ superfamily	GO:0005515
KPC00010299.1	KPC00010299.1	sc0000049	180725	187696	OG0002857	OG0003666			IPR016024;Armadillo-type fold
KPC00010293.1	KPC00010293.1	sc0000049	165320	166111	OG0008315	OG0000558								SP(Sec/SPI);0.985668;0.014332	CS pos: 22-23. VNA-HG. Pr: .8825	SP
KPC00010297.1	KPC00010297.1	sc0000049	176198	178506	OG0002884	OG0003668			IPR001969;Aspartic peptidase, active site|IPR001461;Aspartic peptidase A1 family|IPR033121;Peptidase family A1 domain|IPR021109;Aspartic peptidase domain superfamily	GO:0006508|GO:0004190	Asp			SP(Sec/SPI);0.955314;0.044686	CS pos: 34-35. TQA-TN. Pr: .9285	SP	1		gnl|TC-DB|Q9Y5Z0|8.A.32.1.3	PHI:697		MER0005534	A01A
KPC00010288.1	KPC00010288.1	sc0000049	91028	92680	OG0006847	OG0005248
KPC00010289.1	KPC00010289.1	sc0000049	92859	93824	OG0006847	OG0005249
KPC00010312.1	KPC00010312.1	sc0000049	228101	228472	OG0001778	OG0000298
KPC00010302.1	KPC00010302.1	sc0000049	196429	198042	OG0003974	OG0003682			IPR000408;Regulator of chromosome condensation, RCC1|IPR009091;Regulator of chromosome condensation 1/beta-lactamase-inhibitor protein II		RCC1;RCC1;RCC1;RCC1;RCC1;RCC1								gnl|TC-DB|Q8TD19|1.I.1.1.3	PHI:6548
KPC00010309.1	KPC00010309.1	sc0000049	214522	216162	OG0008621	OG0003684			IPR007858;Dpy-30 motif		Dpy-30
KPC00010324.1	KPC00010324.1	sc0000049	274502	279796	OG0001061	OG0003689			IPR003595;Protein-tyrosine phosphatase, catalytic|IPR029063;S-adenosyl-L-methionine-dependent methyltransferase|IPR010569;Myotubularin-like phosphatase domain|IPR029021;Protein-tyrosine phosphatase-like|IPR000387;Tyrosine specific protein phosphatases domain|IPR016130;Protein-tyrosine phosphatase, active site|IPR002877;Ribosomal RNA methyltransferase FtsJ domain|IPR025816;RrmJ-type ribose 2-O-met…	GO:0004725|GO:0016311|GO:0032259|GO:0016791|GO:0008168	Myotub-related;FtsJ
KPC00010300.1	KPC00010300.1	sc0000049	188265	193461	OG0002499	OG0003695			IPR000300;Inositol polyphosphate-related phosphatase|IPR029416;Cilia- and flagella-associated protein 300|IPR036691;Endonuclease/exonuclease/phosphatase superfamily	GO:0046856	DUF4498
KPC00010326.1	KPC00010326.1	sc0000049	282933	286465	OG0009924	OG0003701
KPC00010319.1	KPC00010319.1	sc0000049	254659	256596	OG0000022	OG0003698			IPR011009;Protein kinase-like domain superfamily|IPR008271;Serine/threonine-protein kinase, active site|IPR000719;Protein kinase domain	GO:0004672|GO:0006468|GO:0005524	Pkinase			SP(Sec/SPI);0.941907;0.058093	CS pos: 18-19. TSA-TT. Pr: .6944	SP	1		gnl|TC-DB|P12931|8.A.23.1.12	PHI:1181
KPC00010323.1	KPC00010323.1	sc0000049	269749	273149	OG0005641	OG0003692			IPR036663;Fumarylacetoacetase-like, C-terminal domain superfamily|IPR011234;Fumarylacetoacetase-like, C-terminal	GO:0003824	FAA_hydrolase			SP(Sec/SPI);0.980610;0.019390	CS pos: 16-17. VMA-AE. Pr: .577	SP
KPC00010307.1	KPC00010307.1	sc0000049	206059	213287	OG0002003	OG0003694			IPR013057;Amino acid transporter, transmembrane domain		Aa_trans						11		gnl|TC-DB|Q9DCP2|2.A.18.6.2
KPC00010314.1	KPC00010314.1	sc0000049	243982	246400	OG0003527	OG0003693			IPR001619;Sec1-like protein|IPR027482;Sec1-like, domain 2|IPR036045;Sec1-like superfamily	GO:0016192|GO:0006904	Sec1								gnl|TC-DB|P34815|1.F.1.1.3	PHI:2528
KPC00010318.1	KPC00010318.1	sc0000049	253449	254430	OG0008182	OG0003696			IPR007402;Protein of unknown function DUF455|IPR009078;Ferritin-like superfamily|IPR011197;Uncharacterised conserved protein UCP012318		DUF455
KPC00010313.1	KPC00010313.1	sc0000049	242662	243825	OG0002367	OG0003697			IPR036034;PDZ superfamily|IPR036770;Ankyrin repeat-containing domain superfamily|IPR020683;Ankyrin repeat-containing domain	GO:0005515
KPC00010304.1	KPC00010304.1	sc0000049	201292	203265	OG0007414	OG0003700			IPR009000;Translation protein, beta-barrel domain superfamily|IPR027417;P-loop containing nucleoside triphosphate hydrolase|IPR000795;Transcription factor, GTP-binding domain|IPR005225;Small GTP-binding protein domain|IPR036925;Translation initiation factor IF-2, domain 3 superfamily|IPR023115;Translation initiation factor IF- 2, domain 3	GO:0003924|GO:0005525	GTP_EFTU;IF-2				CS pos: 23-24. LLR-SS. Pr: .152
KPC00010325.1	KPC00010325.1	sc0000049	281617	282542	OG0010374	OG0003702
KPC00010321.1	KPC00010321.1	sc0000049	258678	260195	OG0000117	OG0011106			IPR000169;Cysteine peptidase, cysteine active site|IPR039417;Papain-like cysteine endopeptidase|IPR038765;Papain-like cysteine peptidase superfamily|IPR000668;Peptidase C1A, papain C-terminal|IPR025660;Cysteine peptidase, histidine active site	GO:0006508|GO:0008234	Peptidase_C1			SP(Sec/SPI);0.996945;0.003055	CS pos: 18-19. VSA-RQ. Pr: .851	SP			gnl|TC-DB|Q01E11|2.A.28.3.6	PHI:8744		MER0002377	C01A
KPC00010317.1	KPC00010317.1	sc0000049	251400	253357	OG0004223	OG0003670			IPR001251;CRAL-TRIO lipid binding domain|IPR036598;GOLD domain superfamily|IPR036273;CRAL/TRIO, N-terminal domain superfamily|IPR036865;CRAL-TRIO lipid binding domain superfamily|IPR009038;GOLD domain		CRAL_TRIO									PHI:2841
KPC00010315.1	KPC00010315.1	sc0000049	246613	247236	OG0004086	OG0000559
KPC00010301.1	KPC00010301.1	sc0000049	193717	195486	OG0005698	OG0003665			IPR001849;Pleckstrin homology domain|IPR001478;PDZ domain|IPR011993;PH-like domain superfamily|IPR036034;PDZ superfamily	GO:0005515	PDZ;PH
KPC00010310.1	KPC00010310.1	sc0000049	216207	226151	OG0002414	OG0003671			IPR001478;PDZ domain|IPR027409;GroEL-like apical domain superfamily|IPR011011;Zinc finger, FYVE/PHD-type|IPR002048;EF-hand domain|IPR001611;Leucine-rich repeat|IPR013083;Zinc finger, RING/FYVE/PHD-type|IPR018247;EF-Hand 1, calcium-binding site|IPR003591;Leucine-rich repeat, typical subtype|IPR011992;EF-hand domain pair|IPR036034;PDZ superfamily|IPR000306;FYVE zinc finger|IPR002423;Chaperonin Cpn6…	GO:0046488|GO:0005515|GO:0005524|GO:0046872|GO:0016307|GO:0005509	FYVE;Cpn60_TCP1;PIP5K;PIP5K;LRR_8;LRR_8								gnl|TC-DB|Q7L1W4|1.A.25.3.1	PHI:22	B4IZC8
KPC00010303.1	KPC00010303.1	sc0000049	198236	200988	OG0002524	OG0003677			IPR036470;Elicitin superfamily|IPR002200;Elicitin|IPR023395;Mitochondrial carrier domain superfamily|IPR018108;Mitochondrial substrate/solute carrier	GO:0005576|GO:0009405	Mito_carr;Mito_carr;Mito_carr;Elicitin								gnl|TC-DB|Q27257|2.A.29.8.2	PHI:4672
KPC00010320.1	KPC00010320.1	sc0000049	256715	257989	OG0000117	OG0001612			IPR000169;Cysteine peptidase, cysteine active site|IPR039417;Papain-like cysteine endopeptidase|IPR038765;Papain-like cysteine peptidase superfamily|IPR000668;Peptidase C1A, papain C-terminal|IPR025660;Cysteine peptidase, histidine active site	GO:0006508|GO:0008234	Peptidase_C1								gnl|TC-DB|Q01E11|2.A.28.3.6	PHI:8744		MER0000647	C01A
KPC00010322.1	KPC00010322.1	sc0000049	260954	268659	OG0001960	OG0000087			IPR001584;Integrase, catalytic core|IPR012337;Ribonuclease H-like superfamily|IPR000169;Cysteine peptidase, cysteine active site|IPR001878;Zinc finger, CCHC-type|IPR039417;Papain-like cysteine endopeptidase|IPR036875;Zinc finger, CCHC-type superfamily|IPR038765;Papain-like cysteine peptidase superfamily|IPR013103;Reverse transcriptase, RNA-dependent DNA polymerase|IPR025724;GAG-pre-integrase doma…	GO:0008234|GO:0003676|GO:0006508|GO:0015074|GO:0008270	Retrotran_gag_2;zf-CCHC;gag_pre-integrs;rve;RVT_2;Peptidase_C1		KPC00010811.1						gnl|TC-DB|Q01E11|2.A.28.3.6	PHI:8744		MER0037004	C01A
KPC00010327.1	KPC00010327.1	sc0000049	286469	288960	OG0001759	OG0003669
KPC00010306.1	KPC00010306.1	sc0000049	205180	206010	OG0009923	OG0003674			IPR018108;Mitochondrial substrate/solute carrier|IPR023395;Mitochondrial carrier domain superfamily		Mito_carr;Mito_carr;Mito_carr								gnl|TC-DB|Q27257|2.A.29.8.2	PHI:4672
KPC00010305.1	KPC00010305.1	sc0000049	203714	204893	OG0009923	OG0010858			IPR018108;Mitochondrial substrate/solute carrier|IPR023395;Mitochondrial carrier domain superfamily		Mito_carr;Mito_carr;Mito_carr						2		gnl|TC-DB|Q8RWA5|2.A.29.10.10	PHI:4672
KPC00010311.1	KPC00010311.1	sc0000049	226570	227211	OG0007092	OG0003676			IPR036703;MOB kinase activator superfamily
KPC00010308.1	KPC00010308.1	sc0000049	213436	214344	OG0006215	OG0003675			IPR013962;DASH complex subunit Dam1	GO:0072686|GO:0008608|GO:0042729	DASH_Dam1
KPC00010316.1	KPC00010316.1	sc0000049	249335	251063	OG0004086	OG0000559
KPC00010355.1	KPC00010355.1	sc0000049	378201	382628	OG0007621	OG0003645			IPR003591;Leucine-rich repeat, typical subtype|IPR032675;Leucine-rich repeat domain superfamily|IPR001611;Leucine-rich repeat	GO:0005515	LRR_8								gnl|TC-DB|Q6NSJ5|1.A.25.3.1	PHI:204	F1Q057
KPC00010350.1	KPC00010350.1	sc0000049	366059	366856	OG0010373	OG0003650								SP(Sec/SPI);0.997681;0.002319	CS pos: 19-2. ASA-DS. Pr: .6217	SP
KPC00010333.1	KPC00010333.1	sc0000049	304225	305415	OG0007622	OG0003685			IPR001608;Alanine racemase, N-terminal|IPR029066;PLP-binding barrel|IPR026956;D-serine dehydratase-like domain		Ala_racemase_N;D-ser_dehydrat
KPC00010328.1	KPC00010328.1	sc0000049	290027	291691	OG0008856	OG0003679			IPR036388;Winged helix-like DNA-binding domain superfamily|IPR000232;Heat shock factor (HSF)-type, DNA-binding|IPR036390;Winged helix DNA-binding domain superfamily	GO:0003700|GO:0043565|GO:0005634|GO:0006355	HSF_DNA-bind									PHI:2585__PHI:2606
KPC00010334.1	KPC00010334.1	sc0000049	306356	309977	OG0007346	OG0003683			IPR023578;Ras guanine nucleotide exchange factor domain superfamily|IPR000651;Ras-like guanine nucleotide exchange factor, N-terminal|IPR001895;Ras guanine-nucleotide exchange factors catalytic domain|IPR036964;Ras guanine-nucleotide exchange factor catalytic domain superfamily	GO:0007264|GO:0005085	RasGEF_N;RasGEF									PHI:8875
KPC00010338.1	KPC00010338.1	sc0000049	315210	318878	OG0003946	OG0003686			IPR036322;WD40-repeat-containing domain superfamily|IPR019775;WD40 repeat, conserved site|IPR001680;WD40 repeat|IPR017986;WD40-repeat-containing domain|IPR015943;WD40/YVTN repeat-like-containing domain superfamily|IPR020472;G-protein beta WD-40 repeat|IPR024977;Anaphase-promoting complex subunit 4, WD40 domain	GO:0005515	ANAPC4_WD40;WD40;Zn_ribbon_17								gnl|TC-DB|O00628|3.A.20.1.1	PHI:346
KPC00010340.1	KPC00010340.1	sc0000049	322558	323897	OG0003032	OG0003688			IPR029063;S-adenosyl-L-methionine-dependent methyltransferase|IPR019012;RNA cap guanine-N2 methyltransferase	GO:0009452|GO:0008168|GO:0001510	Methyltransf_15
KPC00010336.1	KPC00010336.1	sc0000049	312020	313585	OG0003550	OG0003687
KPC00010346.1	KPC00010346.1	sc0000049	330258	331394	OG0008121	OG0003680			IPR005123;Oxoglutarate/iron-dependent dioxygenase|IPR006620;Prolyl 4-hydroxylase, alpha subunit	GO:0031418|GO:0016705|GO:0005506|GO:0016491|GO:0055114	2OG-FeII_Oxy_3				CS pos: 19-2. SSF-SS. Pr: .2379
KPC00010344.1	KPC00010344.1	sc0000049	327265	329366	OG0002737	OG0003681			IPR011989;Armadillo-like helical|IPR019156;Ataxin-10 domain|IPR016024;Armadillo-type fold		Atx10homo_assoc
KPC00010332.1	KPC00010332.1	sc0000049	298121	303028	OG0000026	OG0000150	Complete		IPR000477;Reverse transcriptase domain|IPR001584;Integrase, catalytic core|IPR012337;Ribonuclease H-like superfamily|IPR041373;Reverse transcriptase, RNase H-like domain|IPR000953;Chromo/chromo shadow domain|IPR036397;Ribonuclease H superfamily|IPR041588;Integrase zinc-binding domain|IPR021109;Aspartic peptidase domain superfamily	GO:0003676|GO:0015074	RVT_1;RT_RNaseH;Integrase_H2C2;rve
KPC00010353.1	KPC00010353.1	sc0000049	373170	375874	OG0004755	OG0003653			IPR036020;WW domain superfamily|IPR036915;Cyclin-like superfamily|IPR013922;Cyclin PHO80-like|IPR001202;WW domain	GO:0019901|GO:0005515|GO:0000079	WW;Cyclin
KPC00010351.1	KPC00010351.1	sc0000049	367585	368814	OG0000230	OG0011103			IPR013320;Concanavalin A-like lectin/glucanase domain superfamily|IPR002594;Glycoside hydrolase family 12|IPR013319;Glycoside hydrolase family 11/12	GO:0004553|GO:0000272|GO:0008810	Glyco_hydro_12			SP(Sec/SPI);0.999600;0.000400	CS pos: 19-2. AHA-AD. Pr: .848	SP		GH12		PHI:6868
KPC00010342.1	KPC00010342.1	sc0000049	324717	325377	OG0007050	OG0003699			IPR028172;Intraflagellar transport protein 20		IFT20
KPC00010348.1	KPC00010348.1	sc0000049	333835	334245	OG0000171	OG0000096			IPR007125;Histone H2A/H2B/H3|IPR000164;Histone H3/CENP-A|IPR009072;Histone-fold	GO:0000786|GO:0046982|GO:0003677	Histone
KPC00010339.1	KPC00010339.1	sc0000049	318752	322300	OG0008923	OG0003660			IPR013320;Concanavalin A-like lectin/glucanase domain superfamily|IPR006597;Sel1-like repeat|IPR011990;Tetratricopeptide-like helical domain superfamily	GO:0005515	Laminin_G_3;Sel1;Sel1;Sel1;Sel1;Sel1;Sel1;Sel1			SP(Sec/SPI);0.979911;0.020089	CS pos: 22-23. TLS-QP. Pr: .2695	SP	1		gnl|TC-DB|Q9UBV2|3.A.16.1.4
KPC00010357.1	KPC00010357.1	sc0000049	385931	387407	OG0002031	OG0003640			IPR010402;CCT domain	GO:0005515	CCT
KPC00010335.1	KPC00010335.1	sc0000049	310052	311128	OG0003279	OG0003661			IPR016181;Acyl-CoA N-acyltransferase|IPR004616;Leucyl/phenylalanyl-tRNA-protein transferase	GO:0030163|GO:0008914	Leu_Phe_trans
KPC00010347.1	KPC00010347.1	sc0000049	331452	332680	OG0010830	OG0011105			IPR011990;Tetratricopeptide-like helical domain superfamily	GO:0005515
KPC00010349.1	KPC00010349.1	sc0000049	334531	336887	OG0001279	OG0003667			IPR001094;Flavodoxin-like|IPR029039;Flavoprotein-like superfamily|IPR023173;NADPH-cytochrome p450 reductase, FAD-binding, alpha-helical domain superfamily|IPR017938;Riboflavin synthase-like beta-barrel|IPR039261;Ferredoxin-NADP reductase (FNR), nucleotide-binding domain|IPR001433;Oxidoreductase FAD/NAD(P)-binding|IPR001709;Flavoprotein pyridine nucleotide cytochrome reductase|IPR003097;Sulfite re…	GO:0010181|GO:0055114|GO:0016491	Flavodoxin_1;FAD_binding_1;NAD_binding_1									PHI:8574
KPC00010341.1	KPC00010341.1	sc0000049	323958	324637	OG0003281	OG0003673			IPR023313;Ubiquitin-conjugating enzyme, active site|IPR000608;Ubiquitin-conjugating enzyme E2|IPR016135;Ubiquitin-conjugating enzyme/RWD-like		UQ_con								gnl|TC-DB|Q8I607|3.A.16.1.3	PHI:6927
KPC00010356.1	KPC00010356.1	sc0000049	382797	384419	OG0006406	OG0003639			IPR013520;Exonuclease, RNase T/DNA polymerase III|IPR000571;Zinc finger, CCCH-type|IPR036397;Ribonuclease H superfamily|IPR012337;Ribonuclease H-like superfamily	GO:0003676|GO:0046872	zf-CCCH;RNase_T									PHI:1554
KPC00010329.1	KPC00010329.1	sc0000049	291764	293422	OG0010132	OG0003664			IPR027417;P-loop containing nucleoside triphosphate hydrolase|IPR003593;AAA+ ATPase domain		AAA_22									PHI:1632
KPC00010337.1	KPC00010337.1	sc0000049	314254	314538	OG0009460	OG0003672
KPC00010343.1	KPC00010343.1	sc0000049	325611	326021	OG0000171	OG0000096			IPR007125;Histone H2A/H2B/H3|IPR000164;Histone H3/CENP-A|IPR009072;Histone-fold	GO:0000786|GO:0046982|GO:0003677	Histone
KPC00010330.1	KPC00010330.1	sc0000049	293607	294506	OG0006637	OG0012526			IPR001915;Peptidase M48	GO:0006508|GO:0004222	Peptidase_M48
KPC00010354.1	KPC00010354.1	sc0000049	375931	378047	OG0008922	OG0001611			IPR011009;Protein kinase-like domain superfamily|IPR008271;Serine/threonine-protein kinase, active site|IPR000719;Protein kinase domain|IPR017441;Protein kinase, ATP binding site	GO:0004672|GO:0006468|GO:0005524	Pkinase								gnl|TC-DB|Q8TDX7|1.I.1.1.3	PHI:1236
KPC00010331.1	KPC00010331.1	sc0000049	295015	295771	OG0005796	OG0011107			IPR036873;Rhodanese-like domain superfamily|IPR001763;Rhodanese-like domain		Rhodanese									PHI:3154
KPC00010352.1	KPC00010352.1	sc0000049	370170	371588	#N/A
KPC00010345.1	KPC00010345.1	sc0000049	329601	330179	OG0011303	OG0003703			IPR012340;Nucleic acid-binding, OB-fold
KPC00010362.1	KPC00010362.1	sc0000049	403602	404219	OG0003280	OG0012527			IPR010402;CCT domain	GO:0005515	CCT
KPC00010364.1	KPC00010364.1	sc0000049	407963	409201	OG0006814	OG0003648			IPR013320;Concanavalin A-like lectin/glucanase domain superfamily|IPR018805;Cell wall protein YJL171C/Tos1, C-terminal|IPR018807;Cell wall protein YJL171C/Tos1, N-terminal		DUF2403;DUF2401			SP(Sec/SPI);0.994751;0.005249	CS pos: 19-2. VSA-GN. Pr: .617	SP
KPC00010359.1	KPC00010359.1	sc0000049	394671	397091	OG0008159	OG0003647			IPR011011;Zinc finger, FYVE/PHD-type|IPR013083;Zinc finger, RING/FYVE/PHD-type|IPR029016;GAF-like domain superfamily|IPR000306;FYVE zinc finger|IPR017455;Zinc finger, FYVE-related	GO:0046872	FYVE									PHI:659
KPC00010368.1	KPC00010368.1	sc0000049	415415	418039	OG0004925	OG0003646			IPR001650;Helicase, C-terminal|IPR027417;P-loop containing nucleoside triphosphate hydrolase|IPR012541;DBP10, C-terminal|IPR014001;Helicase superfamily 1/2, ATP-binding domain|IPR014014;RNA helicase, DEAD-box type, Q motif|IPR011545;DEAD/DEAH box helicase domain|IPR000629;ATP-dependent RNA helicase DEAD-box, conserved site	GO:0005524|GO:0003676|GO:0004004|GO:0003723|GO:0005634	DEAD;Helicase_C;DBP10CT								gnl|TC-DB|P38919|3.A.18.1.1	PHI:8011
KPC00010366.1	KPC00010366.1	sc0000049	413183	414298	OG0003655	OG0003649			IPR006130;Aspartate/ornithine carbamoyltransferase|IPR002082;Aspartate carbamoyltransferase|IPR006132;Aspartate/ornithine carbamoyltransferase, carbamoyl-P binding|IPR036901;Aspartate/ornithine carbamoyltransferase superfamily|IPR006131;Aspartate/ornithine carbamoyltransferase, Asp/Orn-binding domain	GO:0016597|GO:0004070|GO:0006207|GO:0006520|GO:0016743	OTCace_N;OTCace									PHI:3474
KPC00010370.1	KPC00010370.1	sc0000049	421048	422268	OG0002799	OG0003651			IPR036300;Mir domain superfamily|IPR016093;MIR motif	GO:0016020	MIR			SP(Sec/SPI);0.999035;0.000965	CS pos: 17-18. VTA-ES. Pr: .7936	SP			gnl|TC-DB|P33775|9.B.142.5.6	PHI:451
KPC00010363.1	KPC00010363.1	sc0000049	404734	405351	OG0004419	OG0003655			IPR019191;Essential protein Yae1, N-terminal		Yae1_N
KPC00010361.1	KPC00010361.1	sc0000049	399383	401944	OG0007523	OG0003654			IPR036875;Zinc finger, CCHC-type superfamily|IPR036441;Dehydroquinase, class II superfamily|IPR001878;Zinc finger, CCHC-type	GO:0003676|GO:0003855|GO:0008270					CS pos: 33-34. RCF-SS. Pr: .852
KPC00010372.1	KPC00010372.1	sc0000049	424977	428024	OG0007227	OG0003652			IPR004859;Putative 5-3 exonuclease|IPR017151;5'-3' exoribonuclease type 2|IPR041412;Xrn1, helical domain	GO:0006139|GO:0003676|GO:0004534|GO:0004527|GO:0005634	XRN_N;XRN_M									PHI:1671
KPC00010373.1	KPC00010373.1	sc0000049	428286	429221	OG0008106	OG0003656
KPC00010377.1	KPC00010377.1	sc0000049	434876	437320	OG0001544	OG0003657			IPR002172;Low-density lipoprotein (LDL) receptor class A repeat|IPR028146;Glucosidase II beta subunit, N-terminal|IPR036607;Glucosidase 2 subunit beta-like|IPR009011;Mannose-6-phosphate receptor binding domain superfamily	GO:0005515	PRKCSH-like;PRKCSH_1
KPC00010378.1	KPC00010378.1	sc0000049	438620	440320	OG0000043	OG0003658			IPR001736;Phospholipase D/Transphosphatidylase|IPR025202;Phospholipase D-like domain	GO:0003824	PLDc_2			SP(Sec/SPI);0.904206;0.095794	CS pos: 22-23. SLG-FS. Pr: .694	SP	1			PHI:8925
KPC00010379.1	KPC00010379.1	sc0000049	440968	443195	OG0000043	OG0000034			IPR001736;Phospholipase D/Transphosphatidylase|IPR025202;Phospholipase D-like domain	GO:0003824	PLDc_2			SP(Sec/SPI);0.795022;0.204978	CS pos: 25-26. SSA-FS. Pr: .525	SP	1			PHI:8924
KPC00010381.1	KPC00010381.1	sc0000049	446772	448490	OG0000043	OG0000034			IPR001736;Phospholipase D/Transphosphatidylase|IPR025202;Phospholipase D-like domain	GO:0003824	PLDc_2			SP(Sec/SPI);0.991787;0.008213	CS pos: 19-2. ASA-LS. Pr: .5953	SP				PHI:8924
KPC00010382.1	KPC00010382.1	sc0000049	448999	451896	OG0000043	OG0000034			IPR001736;Phospholipase D/Transphosphatidylase|IPR025202;Phospholipase D-like domain	GO:0003824	PLDc_2			SP(Sec/SPI);0.955692;0.044308	CS pos: 21-22. AFS-FS. Pr: .443	SP				PHI:8924
KPC00010376.1	KPC00010376.1	sc0000049	433949	434839	OG0001544	OG0003659			IPR029147;Cilia- and flagella-associated protein 77		DUF4483
KPC00010369.1	KPC00010369.1	sc0000049	418132	419436	OG0000069	OG0001505			IPR036291;NAD(P)-binding domain superfamily|IPR009057;Homeobox-like domain superfamily|IPR002347;Short-chain dehydrogenase/reductase SDR|IPR006600;HTH CenpB-type DNA-binding domain	GO:0003677	HTH_Tnp_Tc5;adh_short									PHI:4077
KPC00010367.1	KPC00010367.1	sc0000049	414353	415246	OG0005190	OG0003637			IPR013083;Zinc finger, RING/FYVE/PHD-type|IPR018957;Zinc finger, C3HC4 RING-type|IPR017907;Zinc finger, RING-type, conserved site|IPR001841;Zinc finger, RING-type	GO:0046872	zf-C3HC4
KPC00010365.1	KPC00010365.1	sc0000049	409373	413168	OG0002501	OG0003643			IPR036264;Bacterial exopeptidase dimerisation domain|IPR016193;Cytidine deaminase-like|IPR007889;DNA binding HTH domain, Psq-type|IPR002125;Cytidine and deoxycytidylate deaminase domain|IPR016192;APOBEC/CMP deaminase, zinc-binding|IPR035105;Deoxycytidylate deaminase domain|IPR011650;Peptidase M20, dimerisation domain|IPR002933;Peptidase M20|IPR017439;Amidohydrolase	GO:0003824|GO:0016787|GO:0003677|GO:0008270	CENP-B_N;Peptidase_M20;M20_dimer;dCMP_cyt_deam_1								gnl|TC-DB|G2JTB4|3.A.11.1.4			MER0002007	M20D
KPC00010380.1	KPC00010380.1	sc0000049	445067	445570	OG0009815	OG0011100
KPC00010375.1	KPC00010375.1	sc0000049	432949	433689	OG0004756	OG0003638			IPR012677;Nucleotide-binding alpha-beta plait domain superfamily|IPR000504;RNA recognition motif domain|IPR035979;RNA-binding domain superfamily	GO:0003676	RRM_1
KPC00010374.1	KPC00010374.1	sc0000049	429178	431878	OG0000061	OG0003641											7		gnl|TC-DB|WP_084523618.1|9.B.97.4.2
KPC00010358.1	KPC00010358.1	sc0000049	390501	392927	OG0000146	OG0000895			IPR007021;Domain of unknown function DUF659|IPR012337;Ribonuclease H-like superfamily|IPR008906;HAT, C-terminal dimerisation domain	GO:0046983	DUF659;Dimer_Tnp_hAT
KPC00010360.1	KPC00010360.1	sc0000049	397107	399376	OG0005882	OG0003644			IPR036291;NAD(P)-binding domain superfamily|IPR020904;Short-chain dehydrogenase/reductase, conserved site|IPR002347;Short-chain dehydrogenase/reductase SDR	GO:0016491	adh_short;adh_short;adh_short								gnl|TC-DB|P40471|1.A.115.1.1	PHI:2034
KPC00010371.1	KPC00010371.1	sc0000049	422224	424802	OG0007229	OG0003642			IPR001478;PDZ domain|IPR009060;UBA-like superfamily|IPR036034;PDZ superfamily|IPR015940;Ubiquitin-associated domain	GO:0005515	PDZ
KPC00010383.1	KPC00010383.1	sc0000049	452100	453676	OG0000375	OG0011101			IPR024752;Myb/SANT-like domain		Myb_DNA-bind_3
KPC00003798.1	KPC00003798.1	sc0000011	82079	83467	OG0003779	OG0009133			IPR032501;Proteasomal ATPase OB C-terminal domain|IPR041569;AAA ATPase, AAA+ lid domain|IPR027417;P-loop containing nucleoside triphosphate hydrolase|IPR003593;AAA+ ATPase domain|IPR003959;ATPase, AAA-type, core|IPR005937;26S proteasome regulatory subunit P45-like|IPR003960;ATPase, AAA-type, conserved site	GO:0030163|GO:0016787|GO:0005737|GO:0005524	Prot_ATP_ID_OB;AAA;AAA_lid_3								gnl|TC-DB|P55072|3.A.16.1.1	PHI:1566
KPC00003799.1	KPC00003799.1	sc0000011	83672	84864	OG0009616	OG0009137			IPR029000;Cyclophilin-like domain superfamily|IPR002130;Cyclophilin-type peptidyl-prolyl cis-trans isomerase domain	GO:0003755|GO:0000413	Pro_isomerase								gnl|TC-DB|F4K2G0|3.D.1.8.1	PHI:6206
KPC00003778.1	KPC00003778.1	sc0000011	22011	25553	OG0006916	OG0009138			IPR027417;P-loop containing nucleoside triphosphate hydrolase|IPR001752;Kinesin motor domain|IPR036961;Kinesin motor domain superfamily|IPR019821;Kinesin motor domain, conserved site|IPR000433;Zinc finger, ZZ-type	GO:0003777|GO:0007018|GO:0005524|GO:0008017|GO:0008270	Kinesin;ZZ								gnl|TC-DB|P33176|1.P.1.1.1	PHI:465
KPC00003775.1	KPC00003775.1	sc0000011	14580	15080	OG0010071	OG0009139
KPC00003795.1	KPC00003795.1	sc0000011	75965	78010	OG0003752	OG0009140			IPR001650;Helicase, C-terminal|IPR027417;P-loop containing nucleoside triphosphate hydrolase|IPR014001;Helicase superfamily 1/2, ATP-binding domain|IPR014014;RNA helicase, DEAD-box type, Q motif|IPR011545;DEAD/DEAH box helicase domain	GO:0003676|GO:0005524	DEAD;Helicase_C								gnl|TC-DB|Q07478|3.A.22.1.1	PHI:6510__PHI:7620
KPC00003793.1	KPC00003793.1	sc0000011	66910	70323	OG0006384	OG0009141			IPR002885;Pentatricopeptide repeat|IPR011990;Tetratricopeptide-like helical domain superfamily|IPR033443;Pentacotripeptide-repeat region of PRORP	GO:0005515	PPR_3;PPR_3;PPR_long				CS pos: 42-43. RQF-TA. Pr: .6614
KPC00003788.1	KPC00003788.1	sc0000011	57219	57499	OG0010534	OG0009142
KPC00003774.1	KPC00003774.1	sc0000011	10650	13316	OG0000934	OG0009136			IPR036420;BRCT domain superfamily|IPR001357;BRCT domain		RTT107_BRCT_5
KPC00003780.1	KPC00003780.1	sc0000011	29257	30469	OG0002741	OG0009144			IPR013083;Zinc finger, RING/FYVE/PHD-type|IPR001841;Zinc finger, RING-type		zf-C3HC4_3
KPC00003784.1	KPC00003784.1	sc0000011	42104	44400	OG0008807	OG0009147			IPR000836;Phosphoribosyltransferase domain|IPR029057;Phosphoribosyltransferase-like	GO:0009116
KPC00003786.1	KPC00003786.1	sc0000011	49392	54047	OG0001076	OG0009146			IPR005559;CG-1 DNA-binding domain|IPR036770;Ankyrin repeat-containing domain superfamily|IPR000048;IQ motif, EF-hand binding site|IPR027417;P-loop containing nucleoside triphosphate hydrolase|IPR002110;Ankyrin repeat|IPR020683;Ankyrin repeat-containing domain	GO:0005515|GO:0003677	CG-1;Ank_2;IQ;IQ								gnl|TC-DB|B3ET64|3.A.23.6.1	PHI:1260
KPC00003789.1	KPC00003789.1	sc0000011	58717	61008	OG0002272	OG0009143			IPR017853;Glycoside hydrolase superfamily|IPR004600;TFIIH subunit Tfb4/GTF2H3|IPR000490;Glycoside hydrolase family 17|IPR036465;von Willebrand factor A-like domain superfamily	GO:0005975|GO:0004553|GO:0006355|GO:0000439|GO:0006289	Glyco_hydro_17;Tfb4			SP(Sec/SPI);0.959120;0.040880	CS pos: 2-21. SSA-LD. Pr: .6614	SP			gnl|TC-DB|Q9I4H4|4.D.3.1.11	PHI:61
KPC00003790.1	KPC00003790.1	sc0000011	61225	62331	OG0007365	OG0012528			IPR011060;Ribulose-phosphate binding barrel|IPR002028;Tryptophan synthase, alpha chain|IPR013785;Aldolase-type TIM barrel	GO:0004834|GO:0003824|GO:0006568	Trp_syntA									PHI:2517
KPC00003791.1	KPC00003791.1	sc0000011	62702	63473	OG0009086	OG0009134			IPR011990;Tetratricopeptide-like helical domain superfamily	GO:0005515									gnl|TC-DB|Q9MUK5|3.A.9.1.1	PHI:8769
KPC00003785.1	KPC00003785.1	sc0000011	45904	46812	OG0001076	OG0009148
KPC00003773.1	KPC00003773.1	sc0000011	9783	10175	OG0002947	OG0013510
KPC00003783.1	KPC00003783.1	sc0000011	38570	41948	OG0006982	OG0009149			IPR013633;siRNA-mediated silencing protein NRDE-2		NRDE-2
KPC00003782.1	KPC00003782.1	sc0000011	33698	35695	OG0002560	OG0009152			IPR020846;Major facilitator superfamily domain|IPR036259;MFS transporter superfamily|IPR011701;Major facilitator superfamily	GO:0055085|GO:0016021	MFS_1;MFS_1						1		gnl|TC-DB|A6NID9|2.A.1.53.3
KPC00003794.1	KPC00003794.1	sc0000011	70377	75894	OG0001155	OG0009159			IPR036259;MFS transporter superfamily|IPR020846;Major facilitator superfamily domain|IPR027417;P-loop containing nucleoside triphosphate hydrolase|IPR011701;Major facilitator superfamily|IPR001752;Kinesin motor domain|IPR036961;Kinesin motor domain superfamily|IPR019821;Kinesin motor domain, conserved site	GO:0003777|GO:0007018|GO:0005524|GO:0055085|GO:0008017|GO:0016021	Kinesin;MFS_1						9		gnl|TC-DB|Q8GX78|2.A.1.14.45	PHI:465
KPC00003792.1	KPC00003792.1	sc0000011	63539	66745	OG0002452	OG0009150			IPR038718;SNF2-like, N-terminal domain superfamily|IPR001650;Helicase, C-terminal|IPR027417;P-loop containing nucleoside triphosphate hydrolase|IPR001876;Zinc finger, RanBP2-type|IPR014001;Helicase superfamily 1/2, ATP-binding domain|IPR000330;SNF2-related, N-terminal domain	GO:0005524	SNF2_N;Helicase_C									PHI:1526
KPC00003777.1	KPC00003777.1	sc0000011	18651	20197	OG0003800	OG0009151			IPR011765;Peptidase M16, N-terminal|IPR007863;Peptidase M16, C-terminal|IPR011249;Metalloenzyme, LuxS/M16 peptidase-like|IPR001431;Peptidase M16, zinc-binding site	GO:0006508|GO:0004222|GO:0046872|GO:0003824	Peptidase_M16;Peptidase_M16_C				CS pos: 16-17. RAQ-SS. Pr: .261							MER0001229	M16B
KPC00003787.1	KPC00003787.1	sc0000011	54179	57099	OG0001574	OG0009153
KPC00003776.1	KPC00003776.1	sc0000011	15203	17170	OG0000934	OG0009155			IPR036420;BRCT domain superfamily|IPR001357;BRCT domain		RTT107_BRCT_5
KPC00003781.1	KPC00003781.1	sc0000011	30485	33123	OG0005434	OG0009156			IPR011009;Protein kinase-like domain superfamily|IPR008271;Serine/threonine-protein kinase, active site|IPR000719;Protein kinase domain	GO:0004672|GO:0006468|GO:0005524	Pkinase								gnl|TC-DB|Q8TD19|1.I.1.1.3	PHI:1236
KPC00003779.1	KPC00003779.1	sc0000011	26183	26575	OG0005276	OG0009158									CS pos: 24-25. RAL-TT. Pr: .239
KPC00003796.1	KPC00003796.1	sc0000011	78113	79894	OG0002221	OG0012052
KPC00003797.1	KPC00003797.1	sc0000011	80020	81913	OG0002221	OG0009160			IPR029485;Cationic amino acid transporter, C-terminal|IPR002293;Amino acid/polyamine transporter I	GO:0055085|GO:0022857|GO:0016020	AA_permease_2;AA_permease_C						14		gnl|TC-DB|P52569|2.A.3.3.8	PHI:6628
KPC00003823.1	KPC00003823.1	sc0000011	186148	189284	OG0007979	OG0007719			IPR011992;EF-hand domain pair|IPR002048;EF-hand domain	GO:0005509
KPC00003803.1	KPC00003803.1	sc0000011	100131	101324	OG0005089	OG0009135														PHI:7008
KPC00003807.1	KPC00003807.1	sc0000011	153947	154560	OG0006378	OG0007712			IPR013169;mRNA splicing factor, Cwf18		cwf18
KPC00003816.1	KPC00003816.1	sc0000011	166829	168550	OG0003161	OG0007710			IPR027421;DNA polymerase lambda lyase domain superfamily|IPR010996;DNA polymerase beta-like, N-terminal domain		HHH_8;HHH_8;HHH_8
KPC00003809.1	KPC00003809.1	sc0000011	155911	157263	OG0007709	OG0007715			IPR027443;Isopenicillin N synthase-like|IPR026992;Non-haem dioxygenase N-terminal domain|IPR005123;Oxoglutarate/iron-dependent dioxygenase	GO:0055114|GO:0016491	DIOX_N;2OG-FeII_Oxy				CS pos: 25-26. RVM-TA. Pr: .478
KPC00003801.1	KPC00003801.1	sc0000011	95300	95981	OG0001694	OG0009145			IPR009563;Sjoegren syndrome/scleroderma autoantigen 1		Auto_anti-p27
KPC00003811.1	KPC00003811.1	sc0000011	159350	159651	OG0013876	OG0011826			IPR019809;Histone H4, conserved site|IPR001951;Histone H4|IPR009072;Histone-fold	GO:0000786|GO:0046982|GO:0003677|GO:0005634
KPC00003821.1	KPC00003821.1	sc0000011	181431	182631	OG0007286	OG0007717			IPR036020;WW domain superfamily|IPR036517;FF domain superfamily|IPR002713;FF domain|IPR001202;WW domain	GO:0005515	WW;WW;FF
KPC00003820.1	KPC00003820.1	sc0000011	180828	181229	OG0010038	OG0007698
KPC00003802.1	KPC00003802.1	sc0000011	96296	98159	OG0004955	OG0009154			IPR036259;MFS transporter superfamily|IPR005828;Major facilitator, sugar transporter-like|IPR020846;Major facilitator superfamily domain|IPR005829;Sugar transporter, conserved site|IPR003663;Sugar/inositol transporter	GO:0055085|GO:0016020|GO:0005215|GO:0022857|GO:0016021	Sugar_tr						12		gnl|TC-DB|P11169|2.A.1.1.91	PHI:6381
KPC00003800.1	KPC00003800.1	sc0000011	84920	87560	OG0005004	OG0009157			IPR013924;Ribonuclease H2, subunit C|IPR038102;EYA domain superfamily	GO:0006401|GO:0032299	RNase_H2_suC						1
KPC00003806.1	KPC00003806.1	sc0000011	149340	153093	OG0000588	OG0000319			IPR007527;Zinc finger, SWIM-type|IPR018289;MULE transposase domain	GO:0008270	MULE
KPC00003819.1	KPC00003819.1	sc0000011	172661	180026	OG0001241	OG0007700			IPR003527;Mitogen-activated protein (MAP) kinase, conserved site|IPR011009;Protein kinase-like domain superfamily|IPR016024;Armadillo-type fold|IPR017441;Protein kinase, ATP binding site|IPR011989;Armadillo-like helical|IPR024395;CLASP N-terminal domain|IPR000719;Protein kinase domain|IPR034085;TOG domain|IPR021133;HEAT, type 2|IPR008271;Serine/threonine-protein kinase, active site	GO:0004672|GO:0006468|GO:0004707|GO:0005524	Pkinase;CLASP_N								gnl|TC-DB|P06493|1.I.1.1.3	PHI:4057
KPC00003805.1	KPC00003805.1	sc0000011	143717	145169	OG0000560	OG0000827			IPR004875;DDE superfamily endonuclease domain|IPR006600;HTH CenpB-type DNA-binding domain	GO:0003676	DDE_1
KPC00003822.1	KPC00003822.1	sc0000011	183119	185626	OG0002231	OG0007699			IPR017437;ATP-NAD kinase, PpnK-type, C-terminal|IPR013078;Histidine phosphatase superfamily, clade-1|IPR002504;NAD kinase|IPR017438;Inorganic polyphosphate/ATP-NAD kinase, N-terminal|IPR016064;NAD kinase/diacylglycerol kinase-like domain superfamily|IPR029033;Histidine phosphatase superfamily|IPR001345;Phosphoglycerate/bisphosphoglycerate mutase, active site	GO:0003824|GO:0006741|GO:0003951|GO:0019674	His_Phos_1;NAD_kinase
KPC00003810.1	KPC00003810.1	sc0000011	157025	158369	OG0006553	OG0007702			IPR029063;S-adenosyl-L-methionine-dependent methyltransferase		PCMT				CS pos: 2-21. RAL-SV. Pr: .4243
KPC00003812.1	KPC00003812.1	sc0000011	160832	162022	OG0002234	OG0007704			IPR038765;Papain-like cysteine peptidase superfamily|IPR000668;Peptidase C1A, papain C-terminal	GO:0006508|GO:0008234	Peptidase_C1						1		gnl|TC-DB|Q01E11|2.A.28.3.6	PHI:8744		MER0158590	C01A
KPC00003813.1	KPC00003813.1	sc0000011	162704	163657	OG0002234	OG0007706			IPR038765;Papain-like cysteine peptidase superfamily|IPR000668;Peptidase C1A, papain C-terminal	GO:0006508|GO:0008234	Peptidase_C1								gnl|TC-DB|Q01E11|2.A.28.3.6	PHI:8744		MER0158590	C01A
KPC00003815.1	KPC00003815.1	sc0000011	165822	166541	OG0006061	OG0007708			IPR019145;Mediator complex, subunit Med10	GO:0006357|GO:0003712|GO:0016592	Med10
KPC00003818.1	KPC00003818.1	sc0000011	171641	172543	OG0008127	OG0007709
KPC00003817.1	KPC00003817.1	sc0000011	168645	171203	OG0010938	OG0007718			IPR032675;Leucine-rich repeat domain superfamily								4
KPC00003808.1	KPC00003808.1	sc0000011	154570	155866	OG0007214	OG0001633			IPR031658;Cyclin, C-terminal domain 2|IPR006671;Cyclin, N-terminal|IPR013763;Cyclin-like|IPR036915;Cyclin-like superfamily		Cyclin_N;Cyclin_C_2									PHI:2418__PHI:2419
KPC00003814.1	KPC00003814.1	sc0000011	164113	165211	OG0000605	OG0007707			IPR011610;S-adenosyl-L-methionine-dependent methyltransferase, putative|IPR029063;S-adenosyl-L-methionine-dependent methyltransferase|IPR007213;Methyltransferase Ppm1/Ppm2/Tcmp	GO:0032259|GO:0008168	LCM
KPC00003804.1	KPC00003804.1	sc0000011	132844	133892	OG0001779	OG0000039			IPR012337;Ribonuclease H-like superfamily|IPR008906;HAT, C-terminal dimerisation domain	GO:0046983	Dimer_Tnp_hAT
KPC00003830.1	KPC00003830.1	sc0000011	203523	203957	OG0004212	OG0007711			IPR036388;Winged helix-like DNA-binding domain superfamily|IPR005326;Plectin/S10, N-terminal		S10_plectin
KPC00003834.1	KPC00003834.1	sc0000011	217070	218428	OG0000328	OG0005789			IPR000403;Phosphatidylinositol 3-/4-kinase, catalytic domain		PI3_PI4_kinase
KPC00003840.1	KPC00003840.1	sc0000011	235094	235768	OG0006332	OG0005790
KPC00003851.1	KPC00003851.1	sc0000011	261366	262858	OG0006983	OG0005770			IPR036322;WD40-repeat-containing domain superfamily|IPR019775;WD40 repeat, conserved site|IPR013979;Translation initiation factor, beta propellor-like domain|IPR001680;WD40 repeat|IPR017986;WD40-repeat-containing domain|IPR015943;WD40/YVTN repeat-like-containing domain superfamily	GO:0005515	eIF2A;WD40;WD40								gnl|TC-DB|P62873|8.A.92.1.1	PHI:334
KPC00003855.1	KPC00003855.1	sc0000011	267870	268845	OG0011826	OG0005777
KPC00003825.1	KPC00003825.1	sc0000011	191231	192013	OG0008890	OG0007714
KPC00003828.1	KPC00003828.1	sc0000011	196181	200482	OG0001571	OG0007713			IPR001478;PDZ domain|IPR001849;Pleckstrin homology domain|IPR035892;C2 domain superfamily|IPR036034;PDZ superfamily|IPR011993;PH-like domain superfamily|IPR000008;C2 domain	GO:0005515	PH;C2
KPC00003837.1	KPC00003837.1	sc0000011	226774	230754	OG0003521	OG0001936			IPR015914;Purple acid phosphatase, N-terminal|IPR025733;Iron/zinc purple acid phosphatase-like C-terminal domain|IPR000626;Ubiquitin domain|IPR028889;Ubiquitin specific protease domain|IPR038765;Papain-like cysteine peptidase superfamily|IPR008963;Purple acid phosphatase-like, N-terminal|IPR004843;Calcineurin-like phosphoesterase domain, ApaH type|IPR001394;Peptidase C19, ubiquitin carboxyl-termi…	GO:0005515|GO:0003993|GO:0016787|GO:0016579|GO:0036459|GO:0046872|GO:0006511	Pur_ac_phosph_N;Metallophos;Metallophos_C;UCH						1					MER0014115	C19
KPC00003857.1	KPC00003857.1	sc0000011	272841	276864	OG0002136	OG0005779			IPR016039;Thiolase-like|IPR017568;3-oxoacyl-[acyl-carrier-protein] synthase 2|IPR014031;Beta-ketoacyl synthase, C-terminal|IPR020841;Polyketide synthase, beta-ketoacyl synthase domain|IPR014030;Beta-ketoacyl synthase, N-terminal	GO:0016747|GO:0006633|GO:0003824	ketoacyl-synt;Ketoacyl-synt_C;ketoacyl-synt;Ketoacyl-synt_C		KPC00003857.1		CS pos: 15-16. RSL-ST. Pr: .2283					PHI:724__PHI:730
KPC00003859.1	KPC00003859.1	sc0000011	280216	283054	OG0003303	OG0005781			IPR020825;Phenylalanyl-tRNA synthetase, B3/B4|IPR041616;Phenylalanyl tRNA synthetase beta chain, core domain|IPR005146;B3/B4 tRNA-binding domain|IPR009061;Putative DNA-binding domain superfamily|IPR004531;Phenylalanyl-tRNA synthetase, class IIc, beta subunit, archae/euk cytosolic|IPR040659;Phenylalanine--tRNA ligase beta subunit, B1 domain|IPR005147;tRNA synthetase, B5-domain	GO:0004826|GO:0005524|GO:0000287|GO:0005737|GO:0000166|GO:0003723|GO:0006432	PhetRS_B1;B3_4;B5;tRNA_synthFbeta
KPC00003832.1	KPC00003832.1	sc0000011	206987	213225	OG0001920	OG0007716			IPR038718;SNF2-like, N-terminal domain superfamily|IPR001650;Helicase, C-terminal|IPR027417;P-loop containing nucleoside triphosphate hydrolase|IPR014001;Helicase superfamily 1/2, ATP-binding domain|IPR000330;SNF2-related, N-terminal domain	GO:0005524	SNF2_N;SNF2_N;Helicase_C									PHI:1552
KPC00003853.1	KPC00003853.1	sc0000011	264490	266089	OG0000315	OG0005778			IPR011009;Protein kinase-like domain superfamily|IPR004166;MHCK/EF2 kinase	GO:0004674|GO:0006468|GO:0005524	Alpha_kinase								gnl|TC-DB|Q9BX84|1.A.4.5.8
KPC00003848.1	KPC00003848.1	sc0000011	255429	256146	OG0009293	OG0011480			IPR036174;Zinc finger, Sec23/Sec24-type superfamily	GO:0008270|GO:0006886|GO:0030127|GO:0006888
KPC00003849.1	KPC00003849.1	sc0000011	259880	260140	OG0005149	OG0001933			IPR006789;Actin-related protein 2/3 complex subunit 5|IPR036743;Actin-related protein 2/3 complex subunit 5 superfamily	GO:0034314|GO:0030833|GO:0005885|GO:0015629	P16-Arc
KPC00003835.1	KPC00003835.1	sc0000011	219089	221937	OG0006337	OG0001935			IPR036757;Transferrin receptor-like, dimerisation domain superfamily|IPR007484;Peptidase M28|IPR007365;Transferrin receptor-like, dimerisation domain|IPR003137;PA domain		PA;Peptidase_M28;TFR_dimer						1		gnl|TC-DB|G2SIT7|9.B.229.1.5			MER0005238	M28B
KPC00003850.1	KPC00003850.1	sc0000011	260249	261256	OG0006989	OG0001930			IPR029058;Alpha/Beta hydrolase fold|IPR027519;Kynurenine formamidase, vertebrates/fungi-type|IPR013094;Alpha/beta hydrolase fold-3|IPR019826;Carboxylesterase type B, active site	GO:0004061|GO:0016787|GO:0019441	Abhydrolase_3								gnl|TC-DB|Q8N0W4|8.A.117.1.3	PHI:2032		MER0036027	S09X
KPC00003836.1	KPC00003836.1	sc0000011	222262	226443	OG0006362	OG0005783			IPR013122;Polycystin cation channel, PKD1/PKD2|IPR003032;Ryanodine receptor Ryr		PKD_channel;PKD_channel;RyR;RyR						5		gnl|TC-DB|Q9P0L9|1.A.5.1.3
KPC00003838.1	KPC00003838.1	sc0000011	230701	232289	OG0003517	OG0005784			IPR000433;Zinc finger, ZZ-type	GO:0008270	ZZ
KPC00003860.1	KPC00003860.1	sc0000011	283087	286245	OG0007835	OG0005764
KPC00003826.1	KPC00003826.1	sc0000011	192240	194966	OG0004583	OG0007697			IPR007231;Nucleoporin interacting component Nup93/Nic96	GO:0017056|GO:0005643	Nic96								gnl|TC-DB|P34077|1.I.1.1.1
KPC00003833.1	KPC00003833.1	sc0000011	213314	214414	OG0002453	OG0007696			IPR006671;Cyclin, N-terminal|IPR013763;Cyclin-like|IPR036915;Cyclin-like superfamily		Cyclin_N								gnl|TC-DB|P14635|1.I.1.1.3	PHI:3024
KPC00003852.1	KPC00003852.1	sc0000011	262843	264120	OG0009987	OG0005762			IPR011009;Protein kinase-like domain superfamily|IPR008271;Serine/threonine-protein kinase, active site|IPR000719;Protein kinase domain	GO:0004672|GO:0006468|GO:0005524	Pkinase								gnl|TC-DB|Q24210|9.B.106.3.2	PHI:1082__PHI:2271
KPC00003858.1	KPC00003858.1	sc0000011	276738	279865	OG0004218	OG0005763
KPC00003839.1	KPC00003839.1	sc0000011	232753	234961	OG0002307	OG0005785			IPR020846;Major facilitator superfamily domain|IPR036259;MFS transporter superfamily|IPR011701;Major facilitator superfamily	GO:0055085|GO:0016021	MFS_1						11		gnl|TC-DB|XP_003843094.1|2.A.1.44.4
KPC00003824.1	KPC00003824.1	sc0000011	189311	191122	OG0004096	OG0007705			IPR027421;DNA polymerase lambda lyase domain superfamily|IPR010996;DNA polymerase beta-like, N-terminal domain		HHH_8
KPC00003831.1	KPC00003831.1	sc0000011	204895	205429	OG0009574	OG0007703			IPR036770;Ankyrin repeat-containing domain superfamily|IPR020683;Ankyrin repeat-containing domain|IPR002110;Ankyrin repeat	GO:0005515	Ank_2								gnl|TC-DB|Q01484|8.A.28.1.1	PHI:9037
KPC00003843.1	KPC00003843.1	sc0000011	240841	246246	OG0006333	OG0005787			IPR001736;Phospholipase D/Transphosphatidylase|IPR025202;Phospholipase D-like domain	GO:0003824	PLDc;PLDc_2						3			PHI:8924
KPC00003829.1	KPC00003829.1	sc0000011	200669	202893	OG0001237	OG0007701			IPR001753;Enoyl-CoA hydratase/isomerase|IPR018108;Mitochondrial substrate/solute carrier|IPR018376;Enoyl-CoA hydratase/isomerase, conserved site|IPR014748;Enoyl-CoA hydratase, C-terminal|IPR023395;Mitochondrial carrier domain superfamily|IPR029045;ClpP/crotonase-like domain superfamily	GO:0003824	Mito_carr;Mito_carr;ECH_1						3		gnl|TC-DB|Q8N8R3|2.A.29.8.9	PHI:2322
KPC00003845.1	KPC00003845.1	sc0000011	248900	252687	OG0000302	OG0001931			IPR036757;Transferrin receptor-like, dimerisation domain superfamily|IPR007365;Transferrin receptor-like, dimerisation domain|IPR011145;Scavenger mRNA decapping enzyme, N-terminal|IPR036265;HIT-like superfamily|IPR007484;Peptidase M28|IPR003137;PA domain|IPR008594;Scavenger mRNA decapping enzyme DcpS/DCS2	GO:0000290|GO:0016787	PA;Peptidase_M28;TFR_dimer;DcpS;DcpS_C								gnl|TC-DB|G2SIT7|9.B.229.1.5			MER0005238	M28B
KPC00003856.1	KPC00003856.1	sc0000011	269082	272536	OG0001222	OG0005767			IPR000195;Rab-GTPase-TBC domain|IPR001478;PDZ domain|IPR003595;Protein-tyrosine phosphatase, catalytic|IPR036034;PDZ superfamily|IPR010569;Myotubularin-like phosphatase domain|IPR029021;Protein-tyrosine phosphatase-like|IPR035969;Rab-GTPase-TBC domain superfamily	GO:0005515	RabGAP-TBC;RabGAP-TBC;Myotub-related								gnl|TC-DB|Q92609|8.A.87.2.1
KPC00003847.1	KPC00003847.1	sc0000011	254072	255483	OG0001821	OG0001932			IPR011145;Scavenger mRNA decapping enzyme, N-terminal|IPR008594;Scavenger mRNA decapping enzyme DcpS/DCS2|IPR036265;HIT-like superfamily	GO:0000290|GO:0016787	DcpS;DcpS_C
KPC00003846.1	KPC00003846.1	sc0000011	253281	253772	OG0009687	OG0012529			IPR012336;Thioredoxin-like fold|IPR036249;Thioredoxin-like superfamily		Thioredoxin_8
KPC00003854.1	KPC00003854.1	sc0000011	266195	267556	OG0001222	OG0012530			IPR028098;Glycosyltransferase subfamily 4-like, N-terminal domain|IPR001296;Glycosyl transferase, family 1|IPR027054;Mannosyltransferase ALG2	GO:0006486|GO:0004378	Glyco_transf_4;Glycos_transf_1						2	GT4		PHI:2441
KPC00003841.1	KPC00003841.1	sc0000011	235884	236384	OG0009374	OG0011482
KPC00003842.1	KPC00003842.1	sc0000011	240104	240629	OG0009374
KPC00003844.1	KPC00003844.1	sc0000011	247347	248859	OG0007595	OG0005769			IPR023606;CoA-transferase family III domain superfamily|IPR003673;CoA-transferase family III	GO:0003824	CoA_transf_3
KPC00003827.1	KPC00003827.1	sc0000011	195793	196172	OG0013877	OG0011827
KPC00003871.1	KPC00003871.1	sc0000011	366881	368506	OG0006731	OG0005773														PHI:7008
KPC00003867.1	KPC00003867.1	sc0000011	301124	302068	OG0005058	OG0005771			IPR000644;CBS domain		CBS;CBS				CS pos: 27-28. WRS-VY. Pr: .3362					PHI:7581
KPC00003874.1	KPC00003874.1	sc0000011	381568	383016	OG0004609	OG0005759			IPR036388;Winged helix-like DNA-binding domain superfamily|IPR000591;DEP domain|IPR036390;Winged helix DNA-binding domain superfamily	GO:0035556	DEP;DEP
KPC00003865.1	KPC00003865.1	sc0000011	298400	299017	OG0006065	OG0005774			IPR012479;SAP30-binding protein	GO:0006355	HCNGP
KPC00003868.1	KPC00003868.1	sc0000011	302509	306249	OG0002923	OG0005772			IPR005135;Endonuclease/exonuclease/phosphatase|IPR000832;GPCR, family 2, secretin-like|IPR000300;Inositol polyphosphate-related phosphatase|IPR036691;Endonuclease/exonuclease/phosphatase superfamily	GO:0016021|GO:0046856|GO:0004930|GO:0007186	7tm_2;Exo_endo_phos						6
KPC00003863.1	KPC00003863.1	sc0000011	292881	294332	OG0004215	OG0005775			IPR006597;Sel1-like repeat|IPR011990;Tetratricopeptide-like helical domain superfamily	GO:0005515	Sel1;Sel1;Sel1;Sel1;Sel1;Sel1								gnl|TC-DB|Q9UBV2|3.A.16.1.4	PHI:799
KPC00003861.1	KPC00003861.1	sc0000011	286437	289098	OG0007662	OG0005780			IPR019734;Tetratricopeptide repeat|IPR011990;Tetratricopeptide-like helical domain superfamily|IPR013026;Tetratricopeptide repeat-containing domain	GO:0005515	TPR_8;TPR_11;TPR_16;TPR_16;TPR_16								gnl|TC-DB|Q9MUK5|3.A.9.1.1
KPC00003870.1	KPC00003870.1	sc0000011	351316	355153	OG0000313	OG0000580			IPR003656;Zinc finger, BED-type|IPR012337;Ribonuclease H-like superfamily|IPR008906;HAT, C-terminal dimerisation domain	GO:0003677|GO:0046983	zf-BED;Dimer_Tnp_hAT
KPC00003869.1	KPC00003869.1	sc0000011	310322	311142	OG0009381	OG0005776
KPC00003862.1	KPC00003862.1	sc0000011	290275	292675	OG0004211	OG0005765			IPR001339;mRNA capping enzyme, catalytic domain|IPR029021;Protein-tyrosine phosphatase-like	GO:0004484|GO:0006370	mRNA_cap_enzyme									PHI:1585
KPC00003864.1	KPC00003864.1	sc0000011	294370	298312	OG0001358	OG0005768			IPR000408;Regulator of chromosome condensation, RCC1|IPR013057;Amino acid transporter, transmembrane domain|IPR003034;SAP domain|IPR009091;Regulator of chromosome condensation 1/beta-lactamase-inhibitor protein II		RCC1;RCC1;RCC1;RCC1;Aa_trans						1		gnl|TC-DB|Q9DCP2|2.A.18.6.2	PHI:6548
KPC00003866.1	KPC00003866.1	sc0000011	299037	300993	OG0008578	OG0005766			IPR000571;Zinc finger, CCCH-type|IPR027417;P-loop containing nucleoside triphosphate hydrolase	GO:0046872
KPC00003873.1	KPC00003873.1	sc0000011	370962	379082	OG0006551	OG0001929			IPR038445;Neutral ceramidase, C-terminal domain superfamily|IPR031331;Neutral/alkaline non-lysosomal ceramidase, C-terminal|IPR011011;Zinc finger, FYVE/PHD-type|IPR013083;Zinc finger, RING/FYVE/PHD-type|IPR000306;FYVE zinc finger|IPR031329;Neutral/alkaline non-lysosomal ceramidase, N-terminal|IPR017455;Zinc finger, FYVE-related	GO:0046872	Ceramidase_alk;Ceramidse_alk_C;FYVE				CS pos: 39-4. CGY-MT. Pr: .19					PHI:659
KPC00003872.1	KPC00003872.1	sc0000011	368924	369545	OG0008387	OG0005757
KPC00003880.1	KPC00003880.1	sc0000011	410117	414877	OG0001995	OG0000636			IPR029055;Nucleophile aminohydrolases, N-terminal|IPR013785;Aldolase-type TIM barrel|IPR006982;Glutamate synthase, central-N|IPR002489;Glutamate synthase, alpha subunit, C-terminal|IPR036485;Glutamate synthase, alpha subunit, C-terminal domain superfamily|IPR002932;Glutamate synthase domain|IPR017932;Glutamine amidotransferase type 2 domain	GO:0006537|GO:0015930|GO:0016491|GO:0006807|GO:0055114|GO:0003824|GO:0016638	GATase_2;Glu_syn_central;Glu_synthase;GXGXG				CS pos: 31-32. ARG-FR. Pr: .2989							MER1054487	C44
KPC00003887.1	KPC00003887.1	sc0000011	485123	487820	OG0006516	OG0010253			IPR036855;Zinc finger, CCCH-type superfamily|IPR000571;Zinc finger, CCCH-type	GO:0046872	zf-CCCH
KPC00003884.1	KPC00003884.1	sc0000011	445985	447475	OG0002632	OG0005760			IPR010920;LSM domain superfamily|IPR006685;Mechanosensitive ion channel MscS|IPR023408;Mechanosensitive ion channel MscS domain superfamily	GO:0055085|GO:0016020	MS_channel						5		gnl|TC-DB|P0C0S1|1.A.23.2.1
KPC00003881.1	KPC00003881.1	sc0000011	415875	419417	OG0001817	OG0005761			IPR000225;Armadillo|IPR016024;Armadillo-type fold|IPR011011;Zinc finger, FYVE/PHD-type|IPR016040;NAD(P)-binding domain|IPR013083;Zinc finger, RING/FYVE/PHD-type|IPR036291;NAD(P)-binding domain superfamily|IPR011989;Armadillo-like helical|IPR000210;BTB/POZ domain|IPR000306;FYVE zinc finger|IPR011333;SKP1/BTB/POZ domain superfamily|IPR017455;Zinc finger, FYVE-related	GO:0005515|GO:0046872	NAD_binding_10;FYVE;BTB									PHI:4640
KPC00003882.1	KPC00003882.1	sc0000011	419693	423979	OG0002157	OG0011477			IPR007240;Autophagy-related protein 17|IPR019460;Autophagy-related protein 11, C-terminal	GO:0006914	APG17;ATG11						2			PHI:2085
KPC00003885.1	KPC00003885.1	sc0000011	447510	449169	OG0005150	OG0005753											5
KPC00003883.1	KPC00003883.1	sc0000011	424142	428594	OG0002881	OG0005754			IPR005135;Endonuclease/exonuclease/phosphatase|IPR000300;Inositol polyphosphate-related phosphatase|IPR036691;Endonuclease/exonuclease/phosphatase superfamily	GO:0046856	Exo_endo_phos						7		gnl|TC-DB|O04714|9.A.14.5.2	PHI:5809
KPC00003879.1	KPC00003879.1	sc0000011	394378	395645	OG0013836	OG0011521			IPR023296;Glycosyl hydrolase, five-bladed beta-propellor domain superfamily|IPR016840;Glycoside hydrolase, family 43, endo-1, 5-alpha-L-arabinosidase|IPR006710;Glycoside hydrolase, family 43	GO:0004553|GO:0046558|GO:0005975	Glyco_hydro_43;Glyco_hydro_43			SP(Sec/SPI);0.721533;0.278467	CS pos: 43-44. VSA-VS. Pr: .5982	SP		GH43
KPC00003888.1	KPC00003888.1	sc0000011	488269	489033	OG0005225	OG0010243
KPC00003886.1	KPC00003886.1	sc0000011	483308	483688	OG0011013	OG0012531
KPC00003876.1	KPC00003876.1	sc0000011	386025	389883	OG0005746	OG0005756			IPR001849;Pleckstrin homology domain|IPR011993;PH-like domain superfamily|IPR002498;Phosphatidylinositol-4-phosphate 5-kinase, core|IPR027484;Phosphatidylinositol-4-phosphate 5-kinase, N-terminal	GO:0016307|GO:0046488	PH;PIP5K
KPC00003875.1	KPC00003875.1	sc0000011	383311	385297	OG0001486	OG0001205			IPR005828;Major facilitator, sugar transporter-like|IPR020846;Major facilitator superfamily domain|IPR036259;MFS transporter superfamily	GO:0055085|GO:0022857|GO:0016021	Sugar_tr						1		gnl|TC-DB|P36035|2.A.1.12.2	PHI:3457
KPC00003877.1	KPC00003877.1	sc0000011	390742	391627	OG0002691				IPR006153;Cation/H+ exchanger	GO:0015299|GO:0055085|GO:0006812|GO:0016021	Na_H_Exchanger						2		gnl|TC-DB|Q8IVB4|2.A.36.1.19
KPC00003878.1	KPC00003878.1	sc0000011	391631	392542	OG0002691				IPR006153;Cation/H+ exchanger|IPR004709;Na+/H+ exchanger	GO:0006814|GO:0015385|GO:0006885|GO:0055085|GO:0006812|GO:0015299|GO:0016021	Na_H_Exchanger						8		gnl|TC-DB|Q9Y2E8|2.A.36.1.9
KPC00003913.1	KPC00003913.1	sc0000011	561581	563131	OG0007324	OG0010252			IPR033896;MADS MEF2-like|IPR002100;Transcription factor, MADS-box|IPR036879;Transcription factor, MADS-box superfamily	GO:0045944|GO:0000977|GO:0003677|GO:0046983	SRF-TF									PHI:8550
KPC00003915.1	KPC00003915.1	sc0000011	565474	566995	OG0001474	OG0010254			IPR011598;Myc-type, basic helix-loop-helix (bHLH) domain|IPR036638;Helix-loop-helix DNA-binding domain superfamily	GO:0046983	HLH
KPC00003922.1	KPC00003922.1	sc0000011	578258	581264	OG0005647	OG0010235			IPR012337;Ribonuclease H-like superfamily|IPR006941;Ribonuclease CAF1|IPR036867;R3H domain superfamily|IPR036397;Ribonuclease H superfamily|IPR001594;Palmitoyltransferase, DHHC domain	GO:0003676	CAF1;DHHC				CS pos: 3-31. RRF-SV. Pr: .8732		2		gnl|TC-DB|Q9Y397|8.A.114.1.5	PHI:4785__PHI:6585
KPC00003889.1	KPC00003889.1	sc0000011	489126	490972	OG0001757	OG0002549			IPR013083;Zinc finger, RING/FYVE/PHD-type|IPR001841;Zinc finger, RING-type|IPR008011;Complex 1 LYR protein		Complex1_LYR;zf-RING_2								gnl|TC-DB|Q7X843|8.A.112.1.6	PHI:2401
KPC00003902.1	KPC00003902.1	sc0000011	521948	535326	OG0001329	OG0000986			IPR014710;RmlC-like jelly roll fold|IPR002048;EF-hand domain|IPR018247;EF-Hand 1, calcium-binding site|IPR000595;Cyclic nucleotide-binding domain|IPR011992;EF-hand domain pair|IPR005821;Ion transport domain|IPR003938;Potassium channel, voltage-dependent, EAG/ELK/ERG|IPR018490;Cyclic nucleotide-binding-like|IPR027359;Voltage-dependent channel domain superfamily|IPR004299;Membrane bound O-acyl tran…	GO:0006813|GO:0006811|GO:0055085|GO:0016020|GO:0005249|GO:0005216|GO:0005509	EF-hand_7;EF-hand_7;EF-hand_7;MBOAT;Ion_trans;cNMP_binding;Ion_trans						16		gnl|TC-DB|Q10V66|1.A.1.5.16	PHI:2108
KPC00003920.1	KPC00003920.1	sc0000011	575694	577764	OG0003260	OG0010234			IPR007180;Domain of unknown function DUF382|IPR006568;PSP, proline-rich	GO:0005634	DUF382;PSP
KPC00003925.1	KPC00003925.1	sc0000011	584399	585412	OG0000111	OG0010237			IPR036058;Kazal domain superfamily|IPR002350;Kazal domain	GO:0005515	Kazal_1;Kazal_1;Kazal_1;Kazal_1;Kazal_1			SP(Sec/SPI);0.999425;0.000575	CS pos: 19-2. THA-LS. Pr: .921	SP				PHI:4252		MER0027633	I01
KPC00003924.1	KPC00003924.1	sc0000011	583210	584067	OG0000111	OG0010238			IPR036058;Kazal domain superfamily|IPR002350;Kazal domain	GO:0005515	Kazal_1;Kazal_1;Kazal_1;Kazal_1			SP(Sec/SPI);0.999763;0.000237	CS pos: 17-18. TQA-DD. Pr: .9738	SP				PHI:4252		MER0036485	I01
KPC00003911.1	KPC00003911.1	sc0000011	557305	559297	OG0004926	OG0010255			IPR023168;Aspartyl/glutamyl-tRNA(Asn/Gln) amidotransferase, C-terminal, domain 2|IPR014746;Glutamine synthetase/guanido kinase, catalytic domain|IPR003789;Aspartyl/glutamyl-tRNA amidotransferase subunit B-like|IPR004413;Aspartyl/glutamyl-tRNA(Asn/Gln) amidotransferase, B subunit|IPR006075;Aspartyl/Glutamyl-tRNA(Gln) amidotransferase, subunit B/E, catalytic|IPR042114;Aspartyl/glutamyl-tRNA(Asn/Gln…	GO:0016874|GO:0003824|GO:0016884	GatB_N;GatB_Yqey
KPC00003897.1	KPC00003897.1	sc0000011	513482	514981	OG0000166	OG0000180			IPR020846;Major facilitator superfamily domain|IPR036259;MFS transporter superfamily|IPR011701;Major facilitator superfamily	GO:0055085|GO:0016021	MFS_1						11		gnl|TC-DB|M2VXR7|2.A.1.2.80
KPC00003896.1	KPC00003896.1	sc0000011	510949	512448	OG0000166	OG0000180			IPR020846;Major facilitator superfamily domain|IPR036259;MFS transporter superfamily|IPR011701;Major facilitator superfamily	GO:0055085|GO:0016021	MFS_1						11		gnl|TC-DB|M2VXR7|2.A.1.2.80
KPC00003898.1	KPC00003898.1	sc0000011	516032	517531	OG0000166	OG0000180			IPR020846;Major facilitator superfamily domain|IPR036259;MFS transporter superfamily|IPR011701;Major facilitator superfamily	GO:0055085|GO:0016021	MFS_1						11		gnl|TC-DB|M2VXR7|2.A.1.2.80
KPC00003905.1	KPC00003905.1	sc0000011	549748	550653	OG0000582	OG0010259			IPR029058;Alpha/Beta hydrolase fold|IPR000073;Alpha/beta hydrolase fold-1		Abhydrolase_6				CS pos: 34-35. VQQ-VA. Pr: .2676					PHI:134
KPC00003893.1	KPC00003893.1	sc0000011	503818	505281	OG0000166	OG0000181			IPR020846;Major facilitator superfamily domain|IPR036259;MFS transporter superfamily|IPR011701;Major facilitator superfamily	GO:0055085|GO:0016021	MFS_1						11		gnl|TC-DB|M2VXR7|2.A.1.2.80
KPC00003894.1	KPC00003894.1	sc0000011	505516	506946	OG0000166	OG0010257			IPR020846;Major facilitator superfamily domain|IPR036259;MFS transporter superfamily|IPR011701;Major facilitator superfamily	GO:0055085|GO:0016021	MFS_1						12		gnl|TC-DB|M2VXR7|2.A.1.2.80
KPC00003899.1	KPC00003899.1	sc0000011	517612	519036	OG0000166	OG0000181			IPR020846;Major facilitator superfamily domain|IPR036259;MFS transporter superfamily|IPR011701;Major facilitator superfamily	GO:0055085|GO:0016021	MFS_1						11		gnl|TC-DB|M2VXR7|2.A.1.2.80
KPC00003907.1	KPC00003907.1	sc0000011	551864	552799	OG0000582	OG0010258			IPR029058;Alpha/Beta hydrolase fold|IPR000073;Alpha/beta hydrolase fold-1		Abhydrolase_6									PHI:134
KPC00003904.1	KPC00003904.1	sc0000011	548773	549639	OG0010568	OG0010260			IPR029058;Alpha/Beta hydrolase fold|IPR000073;Alpha/beta hydrolase fold-1		Abhydrolase_6									PHI:134
KPC00003895.1	KPC00003895.1	sc0000011	508029	509480	OG0000166	OG0000181			IPR020846;Major facilitator superfamily domain|IPR036259;MFS transporter superfamily|IPR011701;Major facilitator superfamily	GO:0055085|GO:0016021	MFS_1						12		gnl|TC-DB|M2VXR7|2.A.1.2.80
KPC00003909.1	KPC00003909.1	sc0000011	555108	555569	OG0007759	OG0013511			IPR029058;Alpha/Beta hydrolase fold|IPR000073;Alpha/beta hydrolase fold-1		Abhydrolase_6									PHI:134
KPC00003910.1	KPC00003910.1	sc0000011	556086	557206	OG0007759	OG0010256			IPR029058;Alpha/Beta hydrolase fold|IPR000073;Alpha/beta hydrolase fold-1		Abhydrolase_6									PHI:134
KPC00003921.1	KPC00003921.1	sc0000011	577807	578244	OG0007326	OG0010218			IPR038192;CSTF2, C-terminal domain superfamily|IPR025742;Cleavage stimulation factor subunit 2, hinge domain|IPR026896;Transcription termination and cleavage factor, C-terminal domain	GO:0031124	CSTF2_hinge;CSTF_C
KPC00003903.1	KPC00003903.1	sc0000011	542402	544377	OG0007225	OG0010240
KPC00003912.1	KPC00003912.1	sc0000011	559412	560708	OG0003353	OG0010241			IPR000608;Ubiquitin-conjugating enzyme E2|IPR016135;Ubiquitin-conjugating enzyme/RWD-like		UQ_con						1		gnl|TC-DB|E7NGV2|3.A.16.1.2	PHI:6927
KPC00003892.1	KPC00003892.1	sc0000011	496162	502791	OG0008503	OG0010246			IPR021861;THO complex, subunit THOC1|IPR036770;Ankyrin repeat-containing domain superfamily|IPR002499;Major vault protein, N-terminal|IPR041136;Major vault protein repeat domain 4|IPR041134;Major vault protein repeat domain 2|IPR002110;Ankyrin repeat|IPR020683;Ankyrin repeat-containing domain|IPR021870;Major vault protein, shoulder domain|IPR041139;Major vault protein repeat domain|IPR040989;Majo…	GO:0005515	efThoc1;Ank_2;Vault_2;Vault;Vault;Vault;Vault_2;Vault;Vault_4;Vault_3;MVP_shoulder								gnl|TC-DB|Q14764|1.I.1.1.3	PHI:1260
KPC00003914.1	KPC00003914.1	sc0000011	563309	564249	OG0005536	OG0010242			IPR003173;Transcriptional coactivator p15 (PC4)|IPR009044;ssDNA-binding transcriptional regulator	GO:0003677|GO:0006355	PC4;PC4									PHI:1617
KPC00003891.1	KPC00003891.1	sc0000011	494866	495156	OG0000333	OG0012281			IPR010095;Transposase IS605, OrfB, C-terminal		OrfB_Zn_ribbon
KPC00003908.1	KPC00003908.1	sc0000011	552918	554710	OG0000622	OG0010245			IPR000889;Glutathione peroxidase|IPR029058;Alpha/Beta hydrolase fold|IPR029760;Glutathione peroxidase conserved site|IPR036249;Thioredoxin-like superfamily	GO:0006979|GO:0055114|GO:0004602	GSHPx									PHI:2153__PHI:2356	F0WDZ3
KPC00003890.1	KPC00003890.1	sc0000011	491257	494432	OG0006559	OG0010244			IPR008942;ENTH/VHS								1
KPC00003923.1	KPC00003923.1	sc0000011	581627	582379	OG0007585	OG0010217			IPR041232;Nucleoplasmin-like domain		NPL
KPC00003900.1	KPC00003900.1	sc0000011	519130	520478	OG0003267	OG0010247			IPR038765;Papain-like cysteine peptidase superfamily|IPR003323;OTU domain|IPR029071;Ubiquitin-like domain superfamily		OTU								gnl|TC-DB|P43558|3.A.16.1.2			MER0116559	C85B
KPC00003918.1	KPC00003918.1	sc0000011	571318	574439	OG0006623	OG0012278			IPR011009;Protein kinase-like domain superfamily|IPR011011;Zinc finger, FYVE/PHD-type|IPR013083;Zinc finger, RING/FYVE/PHD-type|IPR000719;Protein kinase domain|IPR008271;Serine/threonine-protein kinase, active site|IPR000961;AGC-kinase, C-terminal|IPR017455;Zinc finger, FYVE-related	GO:0004672|GO:0006468|GO:0004674|GO:0005524	Pkinase								gnl|TC-DB|P05771|8.A.104.1.4	PHI:3530
KPC00003901.1	KPC00003901.1	sc0000011	520549	522013	OG0005851	OG0012279			IPR029057;Phosphoribosyltransferase-like		UPRTase				CS pos: 36-37. RVY-AS. Pr: .3572
KPC00003906.1	KPC00003906.1	sc0000011	550711	551785	OG0010108	OG0010249			IPR029058;Alpha/Beta hydrolase fold|IPR000073;Alpha/beta hydrolase fold-1		Abhydrolase_6									PHI:134
KPC00003916.1	KPC00003916.1	sc0000011	567132	569564	OG0009273	OG0010248			IPR014710;RmlC-like jelly roll fold|IPR018488;Cyclic nucleotide-binding, conserved site|IPR018490;Cyclic nucleotide-binding-like|IPR000595;Cyclic nucleotide-binding domain		cNMP_binding									PHI:7267
KPC00003917.1	KPC00003917.1	sc0000011	569674	570957	OG0001265	OG0010250			IPR024084;Isopropylmalate dehydrogenase-like domain|IPR004790;Isocitrate dehydrogenase NADP-dependent|IPR019818;Isocitrate/isopropylmalate dehydrogenase, conserved site	GO:0000287|GO:0051287|GO:0006102|GO:0055114|GO:0004450|GO:0016616	Iso_dh				CS pos: 17-18. RTF-AT. Pr: .848					PHI:8862
KPC00003919.1	KPC00003919.1	sc0000011	574692	575219	OG0009125	OG0010251			IPR008733;Peroxisomal biogenesis factor 11	GO:0005779|GO:0016559	PEX11						1
KPC00003936.1	KPC00003936.1	sc0000011	613190	613651	OG0008047	OG0010232			IPR013177;Domain of unknown function DUF1713		DUF1713				CS pos: 28-29. RAF-MS. Pr: .4852
KPC00003941.1	KPC00003941.1	sc0000011	625037	627283	OG0003830	OG0010230			IPR022712;Beta-Casp domain|IPR021718;Pre-mRNA 3'-end-processing endonuclease polyadenylation factor C-term|IPR036866;Ribonuclease Z/Hydroxyacylglutathione hydrolase-like|IPR001279;Metallo-beta-lactamase|IPR011108;Zn-dependent metallo-hydrolase, RNA specificity domain		Lactamase_B_6;Beta-Casp;RMMBL;CPSF73-100_C
KPC00003931.1	KPC00003931.1	sc0000011	597767	601159	OG0009124	OG0010229
KPC00003944.1	KPC00003944.1	sc0000011	651983	655768	OG0006659	OG0010231			IPR001849;Pleckstrin homology domain
KPC00003949.1	KPC00003949.1	sc0000011	676324	678672	OG0000097	OG0000229			IPR005123;Oxoglutarate/iron-dependent dioxygenase	GO:0055114|GO:0016491	2OG-FeII_Oxy_3
KPC00003937.1	KPC00003937.1	sc0000011	613880	615348	OG0007228	OG0010233			IPR010796;B9 domain		B9-C2
KPC00003948.1	KPC00003948.1	sc0000011	670144	670502	OG0002916	OG0000867
KPC00003934.1	KPC00003934.1	sc0000011	606203	610962	OG0002461	OG0010236			IPR014908;Nucleoporin, Nup133/Nup155-like, N-terminal		Nucleoporin_N								gnl|TC-DB|O75694|1.I.1.1.3
KPC00003933.1	KPC00003933.1	sc0000011	602920	605964	OG0008046	OG0012275
KPC00003942.1	KPC00003942.1	sc0000011	627384	628725	OG0002800	OG0002548			IPR000863;Sulfotransferase domain|IPR027417;P-loop containing nucleoside triphosphate hydrolase	GO:0008146	Sulfotransfer_1				CS pos: 15-16. VTS-YG. Pr: .642
KPC00003935.1	KPC00003935.1	sc0000011	610995	612913	OG0003179	OG0010220			IPR001164;Arf GTPase activating protein|IPR002048;EF-hand domain|IPR018247;EF-Hand 1, calcium-binding site|IPR038508;ArfGAP domain superfamily|IPR035892;C2 domain superfamily|IPR011992;EF-hand domain pair|IPR037278;ARFGAP/RecO-like zinc finger|IPR000008;C2 domain	GO:0005096|GO:0005509	ArfGap;C2								gnl|TC-DB|P40529|3.A.30.1.1	PHI:7149	Q259Q9
KPC00003932.1	KPC00003932.1	sc0000011	601685	602476	OG0011930	OG0001227			IPR029052;Metallo-dependent phosphatase-like|IPR004843;Calcineurin-like phosphoesterase domain, ApaH type|IPR006186;Serine/threonine-specific protein phosphatase/bis(5-nucleosyl)-tetraphosphatase	GO:0016787	Metallophos									PHI:6753
KPC00003945.1	KPC00003945.1	sc0000011	655822	656864	OG0007758	OG0010222			IPR002048;EF-hand domain|IPR018247;EF-Hand 1, calcium-binding site|IPR000048;IQ motif, EF-hand binding site|IPR011992;EF-hand domain pair|IPR001202;WW domain|IPR036020;WW domain superfamily|IPR032675;Leucine-rich repeat domain superfamily	GO:0005515|GO:0005509	WW;WW;EF-hand_7								gnl|TC-DB|P62158|8.A.82.1.1
KPC00003926.1	KPC00003926.1	sc0000011	585513	589380	OG0003292	OG0010221			IPR005801;ADC synthase|IPR015890;Chorismate-utilising enzyme, C-terminal|IPR006805;Anthranilate synthase component I, N-terminal|IPR017926;Glutamine amidotransferase|IPR029062;Class I glutamine amidotransferase-like|IPR019999;Anthranilate synthase component I-like|IPR006221;Anthranilate synthase/para-aminobenzoate synthase like domain|IPR005802;Para-aminobenzoate synthase, component I	GO:0009058|GO:0009396	GATase;Anth_synt_I_N;Chorismate_bind									PHI:178		MER0045094	C26
KPC00003929.1	KPC00003929.1	sc0000011	593946	596096	OG0010567	OG0010219			IPR004875;DDE superfamily endonuclease domain|IPR009057;Homeobox-like domain superfamily|IPR006600;HTH CenpB-type DNA-binding domain	GO:0003676|GO:0003677	HTH_Tnp_Tc5;DDE_1
KPC00003947.1	KPC00003947.1	sc0000011	660395	661486	OG0000949	OG0012272			IPR029044;Nucleotide-diphospho-sugar transferases		Anp1							GT62
KPC00003940.1	KPC00003940.1	sc0000011	620472	625001	OG0003926	OG0010224			IPR008984;SMAD/FHA domain superfamily|IPR000253;Forkhead-associated (FHA) domain|IPR027417;P-loop containing nucleoside triphosphate hydrolase	GO:0005515	FHA
KPC00003930.1	KPC00003930.1	sc0000011	596230	597604	OG0002561	OG0010223			IPR004114;THUMP domain|IPR000241;Putative RNA methylase domain|IPR029063;S-adenosyl-L-methionine-dependent methyltransferase	GO:0003723	THUMP;UPF0020
KPC00003938.1	KPC00003938.1	sc0000011	615451	617859	OG0000097	OG0010225			IPR005123;Oxoglutarate/iron-dependent dioxygenase	GO:0055114|GO:0016491	2OG-FeII_Oxy_3
KPC00003939.1	KPC00003939.1	sc0000011	618026	620332	OG0006921	OG0012276											4
KPC00003927.1	KPC00003927.1	sc0000011	589611	590837	OG0006410	OG0010227			IPR001179;FKBP-type peptidyl-prolyl cis-trans isomerase domain		FKBP_C								gnl|TC-DB|P62942|8.A.11.1.2	PHI:4584
KPC00003946.1	KPC00003946.1	sc0000011	657426	660205	OG0010107	OG0012271			IPR017986;WD40-repeat-containing domain|IPR036322;WD40-repeat-containing domain superfamily|IPR015943;WD40/YVTN repeat-like-containing domain superfamily	GO:0005515
KPC00003928.1	KPC00003928.1	sc0000011	592751	593810	OG0009660	OG0010239			IPR013083;Zinc finger, RING/FYVE/PHD-type|IPR001841;Zinc finger, RING-type
KPC00003943.1	KPC00003943.1	sc0000011	640040	640747	OG0000560	OG0000215
KPC00003955.1	KPC00003955.1	sc0000011	700316	701677	OG0002347	OG0012532
KPC00003962.1	KPC00003962.1	sc0000011	729943	732297	OG0000097	OG0000229			IPR005123;Oxoglutarate/iron-dependent dioxygenase	GO:0055114|GO:0016491	2OG-FeII_Oxy_3		KPC00001658.1
KPC00003960.1	KPC00003960.1	sc0000011	724496	726529	OG0000748	OG0000097			IPR010255;Haem peroxidase superfamily|IPR000763;Catalase-peroxidase haem|IPR002016;Haem peroxidase|IPR019793;Peroxidases heam-ligand binding site	GO:0004601|GO:0020037|GO:0006979|GO:0055114|GO:0004096	peroxidase;peroxidase			SP(Sec/SPI);0.981215;0.018785	CS pos: 21-22. IEA-GR. Pr: .848	SP				PHI:7596	D0N7D7
KPC00003959.1	KPC00003959.1	sc0000011	720507	722531	OG0000748	OG0000097			IPR010255;Haem peroxidase superfamily|IPR019793;Peroxidases heam-ligand binding site|IPR002016;Haem peroxidase|IPR000763;Catalase-peroxidase haem	GO:0004601|GO:0020037|GO:0006979|GO:0055114|GO:0004096	peroxidase;peroxidase			SP(Sec/SPI);0.992173;0.007827	CS pos: 21-22. ANA-GK. Pr: .7581	SP				PHI:7596	D0N7D7
KPC00003963.1	KPC00003963.1	sc0000011	733968	735329	OG0000097	OG0002547			IPR005123;Oxoglutarate/iron-dependent dioxygenase	GO:0055114|GO:0016491	2OG-FeII_Oxy_3		KPC00001658.1
KPC00003954.1	KPC00003954.1	sc0000011	694428	696095	OG0000456	OG0010215			IPR013121;Ferric reductase, NAD binding domain|IPR013130;Ferric reductase transmembrane component-like domain|IPR039261;Ferredoxin-NADP reductase (FNR), nucleotide-binding domain|IPR017938;Riboflavin synthase-like beta-barrel|IPR013112;FAD-binding 8|IPR017927;FAD-binding domain, ferredoxin reductase-type	GO:0055114|GO:0016491	Ferric_reduct;FAD_binding_8;NAD_binding_6						5		gnl|TC-DB|Q9NRD9|5.B.1.1.6	PHI:1035	A8IRR3
KPC00003956.1	KPC00003956.1	sc0000011	716532	717194	OG0002974	OG0002542			IPR036314;Manganese/iron superoxide dismutase, C-terminal domain superfamily|IPR019831;Manganese/iron superoxide dismutase, N-terminal|IPR001189;Manganese/iron superoxide dismutase|IPR036324;Manganese/iron superoxide dismutase, N-terminal domain superfamily|IPR019832;Manganese/iron superoxide dismutase, C-terminal|IPR019833;Manganese/iron superoxide dismutase, binding site	GO:0046872|GO:0055114|GO:0004784|GO:0006801	Sod_Fe_N;Sod_Fe_C				CS pos: 19-2. RAI-ST. Pr: .4948					PHI:410
KPC00003969.1	KPC00003969.1	sc0000011	776633	777793	OG0008421	OG0002034			IPR011011;Zinc finger, FYVE/PHD-type|IPR013083;Zinc finger, RING/FYVE/PHD-type|IPR023393;START-like domain superfamily|IPR000306;FYVE zinc finger|IPR017455;Zinc finger, FYVE-related	GO:0046872	FYVE
KPC00003961.1	KPC00003961.1	sc0000011	726975	729335	OG0000097	OG0000229			IPR005123;Oxoglutarate/iron-dependent dioxygenase	GO:0055114|GO:0016491	2OG-FeII_Oxy_3
KPC00003958.1	KPC00003958.1	sc0000011	718186	720155	OG0003968	OG0002543			IPR014758;Methionyl-tRNA synthetase|IPR014729;Rossmann-like alpha/beta/alpha sandwich fold|IPR041872;Methionyl-tRNA synthetase, anticodon-binding domain|IPR009080;Aminoacyl-tRNA synthetase, class Ia, anticodon-binding|IPR033911;Methioninyl-tRNA synthetase core domain|IPR015413;Methionyl/Leucyl tRNA synthetase	GO:0004825|GO:0005524|GO:0004812|GO:0000166|GO:0006431|GO:0006418	tRNA-synt_1g				CS pos: 23-24. ALC-TS. Pr: .2883
KPC00003966.1	KPC00003966.1	sc0000011	739808	742626	OG0000091	OG0002544			IPR001563;Peptidase S10, serine carboxypeptidase|IPR029058;Alpha/Beta hydrolase fold|IPR018202;Serine carboxypeptidase, serine active site	GO:0004185|GO:0006508	Peptidase_S10									PHI:7257		MER0001760	S10
KPC00003950.1	KPC00003950.1	sc0000011	679106	683295	OG0002301	OG0010228			IPR001054;Adenylyl cyclase class-3/4/guanylyl cyclase|IPR027417;P-loop containing nucleoside triphosphate hydrolase|IPR029787;Nucleotide cyclase|IPR001752;Kinesin motor domain|IPR036961;Kinesin motor domain superfamily	GO:0003777|GO:0016849|GO:0005524|GO:0007018|GO:0008017|GO:0009190|GO:0035556	Guanylate_cyc;Kinesin						8		gnl|TC-DB|A0C6L4|9.B.247.1.8	PHI:464
KPC00003951.1	KPC00003951.1	sc0000011	683737	687589	OG0001872	OG0010226			IPR000477;Reverse transcriptase domain|IPR003545;Telomerase reverse transcriptase|IPR021891;Telomerase ribonucleoprotein complex - RNA-binding domain	GO:0003964|GO:0003677|GO:0003721	Telomerase_RBD;RVT_1
KPC00003964.1	KPC00003964.1	sc0000011	735585	737072	OG0000091	OG0002545			IPR001563;Peptidase S10, serine carboxypeptidase|IPR029058;Alpha/Beta hydrolase fold|IPR033124;Serine carboxypeptidases, histidine active site|IPR018202;Serine carboxypeptidase, serine active site	GO:0004185|GO:0006508	Peptidase_S10						1			PHI:7257		MER0000425	S10
KPC00003968.1	KPC00003968.1	sc0000011	758394	760790	OG0008522	OG0013512
KPC00003957.1	KPC00003957.1	sc0000011	717598	717954	OG0002300	OG0012533			IPR005545;YCII-related|IPR011008;Dimeric alpha-beta barrel		YCII				CS pos: 22-23. RPM-SS. Pr: .6725
KPC00003953.1	KPC00003953.1	sc0000011	688938	689843	OG0000582	OG0012273			IPR029058;Alpha/Beta hydrolase fold|IPR000073;Alpha/beta hydrolase fold-1		Abhydrolase_6									PHI:134
KPC00003967.1	KPC00003967.1	sc0000011	744511	745239	OG0000097	OG0000195
KPC00003965.1	KPC00003965.1	sc0000011	738482	739240	OG0009885	OG0002546											1
KPC00003952.1	KPC00003952.1	sc0000011	687740	688713	OG0000582	OG0001216			IPR029058;Alpha/Beta hydrolase fold|IPR000073;Alpha/beta hydrolase fold-1		Abhydrolase_6									PHI:134
KPC00003970.1	KPC00003970.1	sc0000011	779534	782033	OG0000097	OG0000195			IPR005123;Oxoglutarate/iron-dependent dioxygenase	GO:0055114|GO:0016491	2OG-FeII_Oxy_3
KPC00003978.1	KPC00003978.1	sc0000011	867021	871354	OG0001326	OG0006157			IPR023299;P-type ATPase, cytoplasmic domain N|IPR023298;P-type ATPase, transmembrane domain superfamily|IPR036412;HAD-like superfamily	GO:0000166							7		gnl|TC-DB|Q12767|3.A.3.2.47
KPC00003972.1	KPC00003972.1	sc0000011	800039	801586	OG0000163	OG0000038
KPC00003980.1	KPC00003980.1	sc0000011	883711	884364	OG0002966	OG0006162			IPR018104;Translation initiation factor 1A (eIF-1A), conserved site|IPR012340;Nucleic acid-binding, OB-fold|IPR001253;Translation initiation factor 1A (eIF-1A)|IPR006196;RNA-binding domain, S1, IF1 type	GO:0003743|GO:0006413|GO:0003723	eIF-1a									PHI:1590
KPC00003981.1	KPC00003981.1	sc0000011	884442	884926	OG0008063	OG0006163
KPC00003977.1	KPC00003977.1	sc0000011	864406	866835	OG0000142	OG0006167			IPR041569;AAA ATPase, AAA+ lid domain|IPR027417;P-loop containing nucleoside triphosphate hydrolase|IPR003593;AAA+ ATPase domain|IPR003959;ATPase, AAA-type, core|IPR003960;ATPase, AAA-type, conserved site	GO:0005524	AAA;AAA_lid_3;AAA;AAA_lid_3								gnl|TC-DB|P25694|3.A.16.1.2	PHI:226
KPC00003979.1	KPC00003979.1	sc0000011	871579	872766	OG0008998	OG0006168			IPR010905;Glycosyl hydrolase, family 88|IPR008928;Six-hairpin glycosidase superfamily|IPR012341;Six-hairpin glycosidase-like superfamily	GO:0003824	Glyco_hydro_88			SP(Sec/SPI);0.997067;0.002933	CS pos: 18-19. VTA-AK. Pr: .5897	SP
KPC00003973.1	KPC00003973.1	sc0000011	800859	802292	OG0000014	OG0000085			IPR001584;Integrase, catalytic core|IPR012337;Ribonuclease H-like superfamily|IPR016197;Chromo-like domain superfamily|IPR023780;Chromo domain|IPR000953;Chromo/chromo shadow domain|IPR036397;Ribonuclease H superfamily	GO:0003676|GO:0015074	Chromo
KPC00003982.1	KPC00003982.1	sc0000011	886040	888338	OG0001734	OG0006172			IPR011990;Tetratricopeptide-like helical domain superfamily|IPR019734;Tetratricopeptide repeat|IPR013026;Tetratricopeptide repeat-containing domain	GO:0005515	TPR_12
KPC00003971.1	KPC00003971.1	sc0000011	788408	791440	OG0000008	OG0000171			IPR029526;PiggyBac transposable element-derived protein		DDE_Tnp_1_7
KPC00003976.1	KPC00003976.1	sc0000011	860909	863689	OG0000719	OG0000114			IPR007527;Zinc finger, SWIM-type	GO:0008270
KPC00003975.1	KPC00003975.1	sc0000011	856826	858208	OG0010454	OG0000443
KPC00003974.1	KPC00003974.1	sc0000011	837187	838564	OG0000092	OG0011548
KPC00004012.1	KPC00004012.1	sc0000011	986568	987584	OG0009539	OG0006178			IPR013320;Concanavalin A-like lectin/glucanase domain superfamily|IPR001810;F-box domain	GO:0005515	Laminin_G_3
KPC00003988.1	KPC00003988.1	sc0000011	905743	907278	OG0000411	OG0006155			IPR001905;Ammonium transporter|IPR029020;Ammonium/urea transporter|IPR024041;Ammonium transporter AmtB-like domain	GO:0016020|GO:0072488|GO:0015696|GO:0008519	Ammonium_transp			SP(Sec/SPI);0.986030;0.013970	CS pos: 24-25. VSA-QS. Pr: .729	SP	1		gnl|TC-DB|Q96UY0|1.A.11.3.4	PHI:2710
KPC00003999.1	KPC00003999.1	sc0000011	953481	955040	OG0000411	OG0006156			IPR018047;Ammonium transporter, conserved site|IPR029020;Ammonium/urea transporter|IPR001905;Ammonium transporter|IPR024041;Ammonium transporter AmtB-like domain	GO:0016020|GO:0072488|GO:0015696|GO:0008519	Ammonium_transp			SP(Sec/SPI);0.993541;0.006459	CS pos: 27-28. VSG-QD. Pr: .4871	SP	11		gnl|TC-DB|Q8NKD5|1.A.11.3.3	PHI:2710
KPC00004010.1	KPC00004010.1	sc0000011	981680	983473	OG0004202	OG0006179			IPR000315;B-box-type zinc finger|IPR018553;Protein of unknown function DUF2009	GO:0008270	DUF2009
KPC00004004.1	KPC00004004.1	sc0000011	968307	971738	OG0006977	OG0006182			IPR001478;PDZ domain|IPR036034;PDZ superfamily	GO:0005515
KPC00004008.1	KPC00004008.1	sc0000011	978150	978824	OG0005542	OG0006176			IPR021196;PdxT/SNO family, conserved site|IPR029062;Class I glutamine amidotransferase-like|IPR002161;Pyridoxal 5'-phosphate synthase subunit PdxT/SNO	GO:0042819|GO:0004359|GO:0042823	SNO									PHI:7076		MER0066916	C26
KPC00003995.1	KPC00003995.1	sc0000011	942751	943302	OG0005212	OG0006158
KPC00004001.1	KPC00004001.1	sc0000011	958496	962537	OG0005243	OG0006159								SP(Sec/SPI);0.995489;0.004511	CS pos: 24-25. TDA-ST. Pr: .4329	SP
KPC00003990.1	KPC00003990.1	sc0000011	909777	911132	OG0003614	OG0006161			IPR001179;FKBP-type peptidyl-prolyl cis-trans isomerase domain		FKBP_C						4		gnl|TC-DB|P62942|8.A.11.1.2	PHI:548__PHI:2305
KPC00003992.1	KPC00003992.1	sc0000011	913005	915139	OG0002311	OG0006160			IPR037151;Alpha-ketoglutarate-dependent dioxygenase AlkB-like superfamily|IPR005123;Oxoglutarate/iron-dependent dioxygenase|IPR027450;Alpha-ketoglutarate-dependent dioxygenase AlkB-like	GO:0055114|GO:0016491	2OG-FeII_Oxy_2
KPC00004005.1	KPC00004005.1	sc0000011	972250	972894	OG0011014	OG0012534
KPC00004006.1	KPC00004006.1	sc0000011	973194	973754	OG0010901	OG0011554
KPC00003983.1	KPC00003983.1	sc0000011	888647	889915	OG0001480	OG0006164			IPR025337;Questin oxidase-like	GO:0016491	Questin_oxidase
KPC00003985.1	KPC00003985.1	sc0000011	894479	895287	OG0003098	OG0006165			IPR001353;Proteasome, subunit alpha/beta|IPR023333;Proteasome B-type subunit|IPR029055;Nucleophile aminohydrolases, N-terminal|IPR016050;Proteasome beta-type subunit, conserved site|IPR000243;Peptidase T1A, proteasome beta-subunit	GO:0004298|GO:0004175|GO:0051603|GO:0005839	Proteasome											MER0001645	T01A
KPC00003986.1	KPC00003986.1	sc0000011	895412	898900	OG0006283	OG0006166			IPR003959;ATPase, AAA-type, core|IPR027417;P-loop containing nucleoside triphosphate hydrolase|IPR003593;AAA+ ATPase domain	GO:0005524	AAA;AAA								gnl|TC-DB|P25694|3.A.16.1.2	PHI:226
KPC00004013.1	KPC00004013.1	sc0000011	988838	989743	OG0010457	OG0011555			IPR006447;Myb domain, plants|IPR001005;SANT/Myb domain|IPR017930;Myb domain|IPR009057;Homeobox-like domain superfamily	GO:0003677	Myb_DNA-binding
KPC00004011.1	KPC00004011.1	sc0000011	983734	984621	OG0008276	OG0006187			IPR001005;SANT/Myb domain|IPR009057;Homeobox-like domain superfamily	GO:0003677	Myb_DNA-binding
KPC00004000.1	KPC00004000.1	sc0000011	956368	957186	OG0001115	OG0001218								SP(Sec/SPI);0.995489;0.004511	CS pos: 24-25. TDA-ST. Pr: .4329	SP
KPC00003989.1	KPC00003989.1	sc0000011	907808	908767	OG0010455	OG0006169
KPC00003993.1	KPC00003993.1	sc0000011	915145	919595	OG0002397	OG0006174			IPR001342;Homoserine dehydrogenase, catalytic|IPR019811;Homoserine dehydrogenase, conserved site|IPR036291;NAD(P)-binding domain superfamily|IPR005106;Aspartate/homoserine dehydrogenase, NAD-binding|IPR032675;Leucine-rich repeat domain superfamily	GO:0050661|GO:0055114|GO:0006520|GO:0016491	NAD_binding_3;Homoserine_dh						5
KPC00004009.1	KPC00004009.1	sc0000011	978870	981430	OG0002044	OG0006190			IPR011989;Armadillo-like helical|IPR016024;Armadillo-type fold|IPR000357;HEAT repeat|IPR021133;HEAT, type 2	GO:0005515	HEAT									PHI:6074
KPC00003996.1	KPC00003996.1	sc0000011	944090	945725	OG0003446	OG0006170			IPR001915;Peptidase M48	GO:0006508|GO:0004222	Peptidase_M48									PHI:7048		MER0026552	M48C
KPC00003991.1	KPC00003991.1	sc0000011	911141	912637	OG0007671	OG0006171
KPC00003987.1	KPC00003987.1	sc0000011	899451	901993	OG0003036	OG0000456
KPC00004003.1	KPC00004003.1	sc0000011	964162	966279	OG0004791	OG0006173			IPR019489;Clp ATPase, C-terminal|IPR004487;Clp protease, ATP-binding subunit ClpX|IPR027417;P-loop containing nucleoside triphosphate hydrolase|IPR003593;AAA+ ATPase domain|IPR003959;ATPase, AAA-type, core	GO:0006457|GO:0051082|GO:0005524	AAA_2;ClpB_D2-small									PHI:3004
KPC00003998.1	KPC00003998.1	sc0000011	948724	950262	OG0000411	OG0000647			IPR018047;Ammonium transporter, conserved site|IPR029020;Ammonium/urea transporter|IPR001905;Ammonium transporter|IPR024041;Ammonium transporter AmtB-like domain	GO:0016020|GO:0072488|GO:0015696|GO:0008519	Ammonium_transp			SP(Sec/SPI);0.995769;0.004231	CS pos: 22-23. AAA-QS. Pr: .4648	SP	12		gnl|TC-DB|Q8NKD5|1.A.11.3.3	PHI:2710
KPC00003997.1	KPC00003997.1	sc0000011	946648	948150	OG0000411	OG0000647			IPR018047;Ammonium transporter, conserved site|IPR029020;Ammonium/urea transporter|IPR001905;Ammonium transporter|IPR024041;Ammonium transporter AmtB-like domain	GO:0016020|GO:0072488|GO:0015696|GO:0008519	Ammonium_transp			SP(Sec/SPI);0.995293;0.004707	CS pos: 23-24. SSA-QN. Pr: .3556	SP	9		gnl|TC-DB|Q8NKD5|1.A.11.3.3	PHI:2710
KPC00004007.1	KPC00004007.1	sc0000011	973820	977595	OG0002757	OG0006195			IPR036322;WD40-repeat-containing domain superfamily|IPR019775;WD40 repeat, conserved site|IPR001680;WD40 repeat|IPR017986;WD40-repeat-containing domain|IPR015943;WD40/YVTN repeat-like-containing domain superfamily|IPR020472;G-protein beta WD-40 repeat	GO:0005515	WD40;WD40;WD40						9		gnl|TC-DB|Q68CP4|9.B.169.4.1	PHI:4475
KPC00004002.1	KPC00004002.1	sc0000011	962622	963922	OG0005242	OG0006175			IPR008805;RIB43A		RIB43A
KPC00003984.1	KPC00003984.1	sc0000011	891863	894030	OG0010454	OG0000443			IPR012337;Ribonuclease H-like superfamily|IPR008906;HAT, C-terminal dimerisation domain	GO:0046983	Dimer_Tnp_hAT
KPC00003994.1	KPC00003994.1	sc0000011	935494	936091	OG0000357	OG0000264
KPC00004025.1	KPC00004025.1	sc0000011	1047866	1049854	OG0001116	OG0011551			IPR011009;Protein kinase-like domain superfamily|IPR008271;Serine/threonine-protein kinase, active site|IPR000719;Protein kinase domain|IPR017441;Protein kinase, ATP binding site	GO:0004672|GO:0006468|GO:0005524	Pkinase						1		gnl|TC-DB|P12931|8.A.23.1.12	PHI:1181
KPC00004016.1	KPC00004016.1	sc0000011	1000281	1012637	OG0002043	OG0006177			IPR014710;RmlC-like jelly roll fold|IPR002048;EF-hand domain|IPR001849;Pleckstrin homology domain|IPR000048;IQ motif, EF-hand binding site|IPR018247;EF-Hand 1, calcium-binding site|IPR000595;Cyclic nucleotide-binding domain|IPR029016;GAF-like domain superfamily|IPR011992;EF-hand domain pair|IPR005821;Ion transport domain|IPR027417;P-loop containing nucleoside triphosphate hydrolase|IPR011993;PH-l…	GO:0005515|GO:0006811|GO:0055085|GO:0016020|GO:0005216|GO:0005509	Ion_trans;cNMP_binding;PH;EF-hand_7						6		gnl|TC-DB|Q06IP1|1.A.1.5.30
KPC00004047.1	KPC00004047.1	sc0000011	1119916	1120658	OG0007122	OG0006202			IPR012677;Nucleotide-binding alpha-beta plait domain superfamily|IPR000504;RNA recognition motif domain|IPR035979;RNA-binding domain superfamily	GO:0003676	RRM_1
KPC00004053.1	KPC00004053.1	sc0000011	1142638	1143705	OG0007469	OG0006203			IPR011009;Protein kinase-like domain superfamily|IPR000719;Protein kinase domain	GO:0004672|GO:0006468|GO:0005524	Pkinase								gnl|TC-DB|M5BEH1|9.B.106.3.1	PHI:360
KPC00004049.1	KPC00004049.1	sc0000011	1124211	1126343	OG0008402	OG0006204			IPR040763;Ribonucleotide reductase, alpha helical domain		RNR_Alpha
KPC00004014.1	KPC00004014.1	sc0000011	991176	995051	OG0005555	OG0006180			IPR000237;GRIP domain		GRIP
KPC00004051.1	KPC00004051.1	sc0000011	1139248	1140384	OG0000923	OG0006205			IPR011009;Protein kinase-like domain superfamily|IPR000719;Protein kinase domain	GO:0004672|GO:0006468|GO:0005524	Pkinase								gnl|TC-DB|F4IRW0|9.A.15.3.1	PHI:8521
KPC00004030.1	KPC00004030.1	sc0000011	1062116	1062958	OG0009428	OG0006181
KPC00004044.1	KPC00004044.1	sc0000011	1111427	1114734	OG0004450	OG0006207			IPR036388;Winged helix-like DNA-binding domain superfamily|IPR018253;DnaJ domain, conserved site|IPR002939;Chaperone DnaJ, C-terminal|IPR036869;Chaperone J-domain superfamily|IPR001623;DnaJ domain|IPR008971;HSP40/DnaJ peptide-binding|IPR008806;RNA polymerase III Rpc82, C -terminal	GO:0006457|GO:0006351|GO:0003677|GO:0051082|GO:0003899	RNA_pol_Rpc82;DnaJ;DnaJ_C								gnl|TC-DB|Q9NXW2|1.P.1.1.1	PHI:4733
KPC00004024.1	KPC00004024.1	sc0000011	1045844	1047718	OG0001116	OG0011552			IPR011009;Protein kinase-like domain superfamily|IPR008271;Serine/threonine-protein kinase, active site|IPR000719;Protein kinase domain	GO:0004672|GO:0006468|GO:0005524	Pkinase						1		gnl|TC-DB|P12931|8.A.23.1.12	PHI:1181
KPC00004039.1	KPC00004039.1	sc0000011	1080552	1081865	OG0003224	OG0006206			IPR019734;Tetratricopeptide repeat|IPR013026;Tetratricopeptide repeat-containing domain|IPR011990;Tetratricopeptide-like helical domain superfamily|IPR000744;NSF attachment protein	GO:0005515|GO:0006886	SNAP								gnl|TC-DB|P32602|1.F.1.1.2
KPC00004042.1	KPC00004042.1	sc0000011	1088907	1091333	OG0000528	OG0000058			IPR002772;Glycoside hydrolase family 3 C-terminal domain|IPR026891;Fibronectin type III-like domain|IPR017853;Glycoside hydrolase superfamily|IPR013783;Immunoglobulin-like fold|IPR036962;Glycoside hydrolase, family 3, N-terminal domain superfamily|IPR036881;Glycoside hydrolase family 3 C-terminal domain superfamily|IPR001764;Glycoside hydrolase, family 3, N-terminal	GO:0004553|GO:0005975	Glyco_hydro_3;Glyco_hydro_3_C;Fn3-like			SP(Sec/SPI);0.996595;0.003405	CS pos: 2-21. SNA-EI. Pr: .938	SP		GH3		PHI:191
KPC00004059.1	KPC00004059.1	sc0000011	1151544	1152912	OG0002700	OG0006208			IPR032098;Acyltransferase, C-terminal domain|IPR002123;Phospholipid/glycerol acyltransferase	GO:0016746	Acyltransferase;Acyltransf_C						2
KPC00004020.1	KPC00004020.1	sc0000011	1022967	1024158	OG0002091	OG0011553
KPC00004026.1	KPC00004026.1	sc0000011	1053389	1055375	OG0005912	OG0006183			IPR000438;Acetyl-CoA carboxylase carboxyl transferase, beta subunit|IPR034733;Acetyl-CoA carboxylase|IPR011763;Acetyl-coenzyme A carboxyltransferase, C-terminal|IPR011762;Acetyl-coenzyme A carboxyltransferase, N-terminal|IPR029045;ClpP/crotonase-like domain superfamily	GO:0016874|GO:0009317|GO:0006633|GO:0003989	Carboxyl_trans				CS pos: 2-21. RWM-SA. Pr: .5474				gnl|TC-DB|Q9V0A4|3.B.1.1.5
KPC00004027.1	KPC00004027.1	sc0000011	1055504	1056892	OG0004479	OG0006184			IPR023358;Peptidase M18, domain 2|IPR001948;Peptidase M18	GO:0006508|GO:0008270|GO:0004177	Peptidase_M18									PHI:7178		MER0015303	M18
KPC00004022.1	KPC00004022.1	sc0000011	1041166	1042953	OG0010456	OG0006186									CS pos: 23-24. SSS-TS. Pr: .4318
KPC00004021.1	KPC00004021.1	sc0000011	1038297	1041133	OG0006282	OG0006185			IPR025875;Leucine rich repeat 4|IPR032675;Leucine-rich repeat domain superfamily|IPR001611;Leucine-rich repeat	GO:0005515	LRR_4						2			PHI:240__PHI:2368
KPC00004041.1	KPC00004041.1	sc0000011	1088095	1088565	OG0000019	OG0013513
KPC00004017.1	KPC00004017.1	sc0000011	1012934	1014187	OG0011390	OG0013060			IPR007021;Domain of unknown function DUF659|IPR012337;Ribonuclease H-like superfamily|IPR008906;HAT, C-terminal dimerisation domain	GO:0046983	DUF659;Dimer_Tnp_hAT
KPC00004055.1	KPC00004055.1	sc0000011	1144422	1145801	OG0010267	OG0006209
KPC00004045.1	KPC00004045.1	sc0000011	1114798	1117259	OG0004453	OG0006212			IPR017896;4Fe-4S ferredoxin-type, iron-sulphur binding domain|IPR036188;FAD/NAD(P)-binding domain superfamily		ETF_QO									PHI:7216
KPC00004048.1	KPC00004048.1	sc0000011	1120695	1123905	OG0005342	OG0006210			IPR001005;SANT/Myb domain|IPR017877;Myb-like domain|IPR009057;Homeobox-like domain superfamily	GO:0003677
KPC00004023.1	KPC00004023.1	sc0000011	1043047	1045161	OG0002042	OG0006188			IPR001347;Sugar isomerase (SIS)|IPR005855;Glucosamine-fructose-6-phosphate aminotransferase, isomerising|IPR029055;Nucleophile aminohydrolases, N-terminal|IPR035490;GlmS/FrlB, SIS domain 2|IPR017932;Glutamine amidotransferase type 2 domain|IPR035466;GlmS/AgaS, SIS domain 1	GO:1901137|GO:0097367|GO:0004360|GO:1901135	GATase_6;SIS;SIS				CS pos: 28-29. ALL-SS. Pr: .555					PHI:2513		MER0185695	C44
KPC00004046.1	KPC00004046.1	sc0000011	1118703	1119766	OG0007513	OG0006211			IPR026113;Methyltransferase-like|IPR029063;S-adenosyl-L-methionine-dependent methyltransferase		Methyltransf_23
KPC00004050.1	KPC00004050.1	sc0000011	1135348	1136938	OG0003291	OG0006214			IPR036034;PDZ superfamily|IPR024958;GRASP55/65 PDZ-like domain	GO:0005515	GRASP55_65								gnl|TC-DB|Q99JX3|9.A.48.1.1
KPC00004040.1	KPC00004040.1	sc0000011	1081929	1084337	OG0000528	OG0000058			IPR002772;Glycoside hydrolase family 3 C-terminal domain|IPR013783;Immunoglobulin-like fold|IPR017853;Glycoside hydrolase superfamily|IPR036962;Glycoside hydrolase, family 3, N-terminal domain superfamily|IPR036881;Glycoside hydrolase family 3 C-terminal domain superfamily|IPR001764;Glycoside hydrolase, family 3, N-terminal	GO:0004553|GO:0005975	Glyco_hydro_3;Glyco_hydro_3_C			SP(Sec/SPI);0.984369;0.015631	CS pos: 19-2. LHG-AI. Pr: .8928	SP		GH3		PHI:191
KPC00004019.1	KPC00004019.1	sc0000011	1019306	1020901	OG0000743	OG0006189			IPR004567;Type II pantothenate kinase	GO:0015937|GO:0004594|GO:0005524	Fumble						1
KPC00004043.1	KPC00004043.1	sc0000011	1108156	1111257	OG0000152	OG0006213			IPR026489;CXC domain|IPR001214;SET domain	GO:0005515	SET									PHI:2825
KPC00004031.1	KPC00004031.1	sc0000011	1063077	1066020	OG0008401	OG0006191			IPR011009;Protein kinase-like domain superfamily|IPR014710;RmlC-like jelly roll fold|IPR017441;Protein kinase, ATP binding site|IPR000595;Cyclic nucleotide-binding domain|IPR000719;Protein kinase domain|IPR018488;Cyclic nucleotide-binding, conserved site|IPR018490;Cyclic nucleotide-binding-like|IPR008271;Serine/threonine-protein kinase, active site|IPR000961;AGC-kinase, C-terminal	GO:0004672|GO:0006468|GO:0004674|GO:0005524	cNMP_binding;cNMP_binding;cNMP_binding;Pkinase								gnl|TC-DB|P05771|8.A.104.1.4	PHI:7811
KPC00004018.1	KPC00004018.1	sc0000011	1014580	1016800	OG0003414	OG0006193			IPR001849;Pleckstrin homology domain|IPR009769;Protein ENHANCED DISEASE RESISTANCE 2, C-terminal|IPR011993;PH-like domain superfamily		PH;DUF1336
KPC00004038.1	KPC00004038.1	sc0000011	1077329	1079009	OG0006284	OG0006192							KPC00001795.1
KPC00004036.1	KPC00004036.1	sc0000011	1071574	1074741	OG0009391	OG0006194			IPR001849;Pleckstrin homology domain|IPR011993;PH-like domain superfamily		PH;PH;PH;PH		KPC00001795.1
KPC00004058.1	KPC00004058.1	sc0000011	1149249	1151348	OG0010902	OG0006216
KPC00004037.1	KPC00004037.1	sc0000011	1075911	1077102	OG0002926	OG0006196			IPR000836;Phosphoribosyltransferase domain|IPR029057;Phosphoribosyltransferase-like	GO:0009116	UPRTase		KPC00001795.1
KPC00004029.1	KPC00004029.1	sc0000011	1060304	1061961	OG0005541	OG0006197			IPR032259;Enoyl-CoA hydratase/isomerase, HIBYL-CoA-H type|IPR029045;ClpP/crotonase-like domain superfamily	GO:0003860	ECH_2				CS pos: 36-37. AAF-ST. Pr: .664					PHI:2832
KPC00004054.1	KPC00004054.1	sc0000011	1143847	1144248	OG0007924	OG0006217											1
KPC00004032.1	KPC00004032.1	sc0000011	1066852	1068048	OG0006540	OG0006199			IPR011993;PH-like domain superfamily|IPR001849;Pleckstrin homology domain		PH;PH
KPC00004033.1	KPC00004033.1	sc0000011	1068846	1070030	OG0010757	OG0006198			IPR001849;Pleckstrin homology domain|IPR011993;PH-like domain superfamily		PH;PH									PHI:3066
KPC00004057.1	KPC00004057.1	sc0000011	1148384	1149091	OG0001422	OG0011557
KPC00004056.1	KPC00004056.1	sc0000011	1145903	1148314	OG0001422	OG0006219			IPR011009;Protein kinase-like domain superfamily|IPR017441;Protein kinase, ATP binding site|IPR036947;POLO box domain superfamily|IPR000719;Protein kinase domain|IPR008271;Serine/threonine-protein kinase, active site	GO:0004672|GO:0006468|GO:0005515|GO:0005524	Pkinase								gnl|TC-DB|M5BEH1|9.B.106.3.1	PHI:1257
KPC00004035.1	KPC00004035.1	sc0000011	1070850	1071428	OG0009790	OG0001975							KPC00001795.1
KPC00004060.1	KPC00004060.1	sc0000011	1153151	1154094	OG0007931	OG0011558			IPR018247;EF-Hand 1, calcium-binding site|IPR011992;EF-hand domain pair|IPR002048;EF-hand domain	GO:0005509	EF-hand_8;EF-hand_8
KPC00004015.1	KPC00004015.1	sc0000011	995181	999940	OG0005556	OG0006200			IPR001849;Pleckstrin homology domain|IPR001478;PDZ domain|IPR011993;PH-like domain superfamily|IPR036034;PDZ superfamily	GO:0005515	PDZ;PH
KPC00004034.1	KPC00004034.1	sc0000011	1070369	1070805	OG0010586	OG0001975			IPR038586;Tctex-1-like superfamily|IPR005334;Dynein light chain Tctex-1 like		Tctex-1		KPC00001795.1
KPC00004061.1	KPC00004061.1	sc0000011	1154268	1168764	OG0007672	OG0006218			IPR011989;Armadillo-like helical|IPR000225;Armadillo|IPR016024;Armadillo-type fold	GO:0005515	Arm
KPC00004052.1	KPC00004052.1	sc0000011	1140821	1141949	OG0002215	OG0006215											2
KPC00004028.1	KPC00004028.1	sc0000011	1057204	1060119	OG0008685	OG0006201			IPR008907;P25-alpha|IPR011992;EF-hand domain pair		p25-alpha
KPC00011025.1	KPC00011025.1	sc0000057	43874	44836	OG0008324	OG0001884
KPC00011026.1	KPC00011026.1	sc0000057	46809	47771	OG0008324	OG0001884
KPC00011027.1	KPC00011027.1	sc0000057	49738	50700	OG0008324	OG0001884
KPC00011022.1	KPC00011022.1	sc0000057	4177	5821	OG0008324	OG0001884
KPC00011024.1	KPC00011024.1	sc0000057	36559	42596	OG0000597	OG0002610			IPR002104;Integrase, catalytic domain|IPR012337;Ribonuclease H-like superfamily|IPR013762;Integrase-like, catalytic domain superfamily|IPR010998;Integrase/recombinase, N-terminal|IPR011010;DNA breaking-rejoining enzyme, catalytic core	GO:0015074|GO:0006310|GO:0003677	Phage_integrase
KPC00011028.1	KPC00011028.1	sc0000057	70985	72463	OG0000158	OG0000118
KPC00011021.1	KPC00011021.1	sc0000057	1331	1860	OG0012675	OG0012985
KPC00011029.1	KPC00011029.1	sc0000057	78150	79573	OG0000118	OG0010859			IPR036085;PAZ domain superfamily|IPR003100;PAZ domain	GO:0005515	PAZ
KPC00011023.1	KPC00011023.1	sc0000057	22006	22820	OG0012819	OG0012535
KPC00011033.1	KPC00011033.1	sc0000057	96336	96842	OG0005681	OG0005369											1
KPC00011053.1	KPC00011053.1	sc0000057	158917	164541	OG0004709	OG0005378			IPR011009;Protein kinase-like domain superfamily|IPR014710;RmlC-like jelly roll fold|IPR017441;Protein kinase, ATP binding site|IPR001932;PPM-type phosphatase domain|IPR000595;Cyclic nucleotide-binding domain|IPR000719;Protein kinase domain|IPR018488;Cyclic nucleotide-binding, conserved site|IPR018490;Cyclic nucleotide-binding-like|IPR008271;Serine/threonine-protein kinase, active site|IPR036457;…	GO:0004672|GO:0006468|GO:0003824|GO:0005524	cNMP_binding;cNMP_binding;Pkinase;PP2C								gnl|TC-DB|XP_024578073.1|8.A.104.1.2	PHI:2112__PHI:3177
KPC00011046.1	KPC00011046.1	sc0000057	137415	139295	OG0000495	OG0005381			IPR013083;Zinc finger, RING/FYVE/PHD-type|IPR000306;FYVE zinc finger|IPR011011;Zinc finger, FYVE/PHD-type|IPR017455;Zinc finger, FYVE-related	GO:0046872	FYVE									PHI:659
KPC00011055.1	KPC00011055.1	sc0000057	167548	169272	OG0000022	OG0011419			IPR011009;Protein kinase-like domain superfamily|IPR008271;Serine/threonine-protein kinase, active site|IPR000719;Protein kinase domain	GO:0004672|GO:0006468|GO:0005524	Pkinase						1		gnl|TC-DB|P12931|8.A.23.1.12	PHI:1181
KPC00011038.1	KPC00011038.1	sc0000057	110967	112054	OG0005759	OG0005370								SP(Sec/SPI);0.886253;0.113747	CS pos: 22-23. STA-ST. Pr: .4991	SP	1		gnl|TC-DB|G4YGH7|8.A.107.3.3
KPC00011049.1	KPC00011049.1	sc0000057	150816	153241	OG0002450	OG0005382			IPR041667;Cupin-like domain 8|IPR007144;Small-subunit processome, Utp11	GO:0006364|GO:0032040	Utp11;Cupin_8
KPC00011040.1	KPC00011040.1	sc0000057	112812	116320	OG0008974	OG0005371			IPR011993;PH-like domain superfamily
KPC00011043.1	KPC00011043.1	sc0000057	119759	121965	OG0000956	OG0000046			IPR027359;Voltage-dependent channel domain superfamily|IPR018247;EF-Hand 1, calcium-binding site|IPR005821;Ion transport domain	GO:0055085|GO:0005216|GO:0006811|GO:0016020	Ion_trans						4		gnl|TC-DB|Q26094|1.A.1.2.22
KPC00011042.1	KPC00011042.1	sc0000057	118212	119672	OG0004727	OG0005384			IPR020097;Pseudouridine synthase I, TruA, alpha/beta domain|IPR020103;Pseudouridine synthase, catalytic domain superfamily|IPR020095;Pseudouridine synthase I, TruA, C-terminal|IPR041708;Pseudouridine synthase PUS1/ PUS2-like|IPR001406;Pseudouridine synthase I, TruA	GO:0009982|GO:0031119|GO:0003723|GO:0001522|GO:0009451	PseudoU_synth_1
KPC00011031.1	KPC00011031.1	sc0000057	93730	94065	OG0016264	OG0013514			IPR010920;LSM domain superfamily
KPC00011034.1	KPC00011034.1	sc0000057	97068	98590	OG0009518	OG0005372			IPR036388;Winged helix-like DNA-binding domain superfamily|IPR000232;Heat shock factor (HSF)-type, DNA-binding|IPR036390;Winged helix DNA-binding domain superfamily	GO:0003700|GO:0043565|GO:0005634|GO:0006355	HSF_DNA-bind									PHI:3136
KPC00011041.1	KPC00011041.1	sc0000057	116493	118160	OG0004708	OG0005373			IPR011249;Metalloenzyme, LuxS/M16 peptidase-like|IPR007863;Peptidase M16, C-terminal|IPR001431;Peptidase M16, zinc-binding site|IPR011765;Peptidase M16, N-terminal	GO:0006508|GO:0004222|GO:0046872|GO:0003824	Peptidase_M16;Peptidase_M16_C											MER0079232	M16B
KPC00011032.1	KPC00011032.1	sc0000057	94246	96009	OG0002586	OG0000464		Only LFLAK motif	IPR011009;Protein kinase-like domain superfamily					SP(Sec/SPI);0.914719;0.085281	CS pos: 17-18. VFA-VE. Pr: .9567	SP				PHI:656
KPC00011054.1	KPC00011054.1	sc0000057	164669	165817	OG0005762	OG0005388			IPR036871;PX domain superfamily|IPR001683;Phox homologous domain	GO:0035091	PX
KPC00011050.1	KPC00011050.1	sc0000057	153338	154204	OG0001012	OG0000624			IPR017853;Glycoside hydrolase superfamily|IPR000490;Glycoside hydrolase family 17	GO:0004553|GO:0005975	Glyco_hydro_17			SP(Sec/SPI);0.995457;0.004543	CS pos: 18-19. VNA-NG. Pr: .9419	SP			gnl|TC-DB|Q9I4H4|4.D.3.1.11	PHI:816
KPC00011044.1	KPC00011044.1	sc0000057	122027	132240	OG0000301	OG0005392			IPR014710;RmlC-like jelly roll fold|IPR000595;Cyclic nucleotide-binding domain|IPR005821;Ion transport domain|IPR011993;PH-like domain superfamily|IPR018488;Cyclic nucleotide-binding, conserved site|IPR018490;Cyclic nucleotide-binding-like	GO:0055085|GO:0005216|GO:0006811|GO:0016020	Ion_trans;cNMP_binding;Ion_trans;cNMP_binding;cNMP_binding						6		gnl|TC-DB|Q10V66|1.A.1.5.16	PHI:1045
KPC00011051.1	KPC00011051.1	sc0000057	154664	157294	OG0000572	OG0005391			IPR011009;Protein kinase-like domain superfamily|IPR003527;Mitogen-activated protein (MAP) kinase, conserved site|IPR017441;Protein kinase, ATP binding site|IPR000719;Protein kinase domain|IPR008271;Serine/threonine-protein kinase, active site	GO:0004672|GO:0006468|GO:0004707|GO:0005524	Pkinase								gnl|TC-DB|P06493|1.I.1.1.3	PHI:6730__PHI:8736
KPC00011048.1	KPC00011048.1	sc0000057	141748	147031	OG0008784	OG0001882			IPR013083;Zinc finger, RING/FYVE/PHD-type|IPR000306;FYVE zinc finger|IPR011011;Zinc finger, FYVE/PHD-type|IPR017455;Zinc finger, FYVE-related	GO:0046872	FYVE;FYVE									PHI:659
KPC00011060.1	KPC00011060.1	sc0000057	182716	186933	OG0000371	OG0001186			IPR011011;Zinc finger, FYVE/PHD-type|IPR013083;Zinc finger, RING/FYVE/PHD-type|IPR029016;GAF-like domain superfamily|IPR027417;P-loop containing nucleoside triphosphate hydrolase|IPR000306;FYVE zinc finger|IPR001609;Myosin head, motor domain|IPR036961;Kinesin motor domain superfamily|IPR017455;Zinc finger, FYVE-related	GO:0016459|GO:0003774|GO:0046872|GO:0005524	Myosin_head;FYVE								gnl|TC-DB|O00159|1.I.1.1.3	PHI:8052
KPC00011036.1	KPC00011036.1	sc0000057	105177	108568	OG0004410	OG0005374			IPR009000;Translation protein, beta-barrel domain superfamily|IPR027417;P-loop containing nucleoside triphosphate hydrolase|IPR000795;Transcription factor, GTP-binding domain|IPR005225;Small GTP-binding protein domain|IPR036925;Translation initiation factor IF-2, domain 3 superfamily|IPR023115;Translation initiation factor IF- 2, domain 3	GO:0003924|GO:0005525	GTP_EFTU;IF-2
KPC00011037.1	KPC00011037.1	sc0000057	108874	110707	OG0006603	OG0005375			IPR012677;Nucleotide-binding alpha-beta plait domain superfamily|IPR025715;Chromatin target of PRMT1 protein, C-terminal|IPR000504;RNA recognition motif domain|IPR035979;RNA-binding domain superfamily	GO:0003676	RRM_1;FoP_duplication									PHI:2544
KPC00011052.1	KPC00011052.1	sc0000057	157478	158593	OG0000055	OG0000070			IPR001155;NADH:flavin oxidoreductase/NADH oxidase, N-terminal|IPR013785;Aldolase-type TIM barrel	GO:0055114|GO:0010181|GO:0003824|GO:0016491	Oxidored_FMN									PHI:7917
KPC00011059.1	KPC00011059.1	sc0000057	178201	181345	OG0000371	OG0001186			IPR011011;Zinc finger, FYVE/PHD-type|IPR013083;Zinc finger, RING/FYVE/PHD-type|IPR027417;P-loop containing nucleoside triphosphate hydrolase|IPR036871;PX domain superfamily|IPR029016;GAF-like domain superfamily|IPR001683;Phox homologous domain|IPR000306;FYVE zinc finger|IPR001609;Myosin head, motor domain|IPR036961;Kinesin motor domain superfamily|IPR017455;Zinc finger, FYVE-related	GO:0016459|GO:0005524|GO:0035091|GO:0046872|GO:0003774	PX;Myosin_head;FYVE								gnl|TC-DB|O00159|1.I.1.1.3	PHI:6926
KPC00011045.1	KPC00011045.1	sc0000057	133550	135818	OG0000495	OG0005389			IPR013083;Zinc finger, RING/FYVE/PHD-type|IPR000306;FYVE zinc finger|IPR011011;Zinc finger, FYVE/PHD-type|IPR017455;Zinc finger, FYVE-related	GO:0046872	FYVE									PHI:659
KPC00011057.1	KPC00011057.1	sc0000057	173723	176035	OG0000371	OG0001186			IPR011011;Zinc finger, FYVE/PHD-type|IPR013083;Zinc finger, RING/FYVE/PHD-type|IPR029016;GAF-like domain superfamily|IPR027417;P-loop containing nucleoside triphosphate hydrolase|IPR000306;FYVE zinc finger|IPR001609;Myosin head, motor domain|IPR036961;Kinesin motor domain superfamily|IPR017455;Zinc finger, FYVE-related	GO:0003774|GO:0046872|GO:0016459|GO:0005524	Myosin_head;FYVE				CS pos: 3-31. LEA-HG. Pr: .4226				gnl|TC-DB|O00159|1.I.1.1.3	PHI:8826
KPC00011039.1	KPC00011039.1	sc0000057	112172	112666	OG0004406	OG0005376			IPR036671;DPH Zinc finger superfamily|IPR007872;Zinc finger, DPH-type|IPR036869;Chaperone J-domain superfamily|IPR001623;DnaJ domain		DnaJ;zf-CSL								gnl|TC-DB|P14906|3.A.5.8.1	PHI:6986
KPC00011056.1	KPC00011056.1	sc0000057	171533	172474	OG0003880	OG0001881			IPR036871;PX domain superfamily|IPR001683;Phox homologous domain	GO:0035091	PX
KPC00011058.1	KPC00011058.1	sc0000057	176134	176859	OG0003880	OG0001881			IPR036871;PX domain superfamily|IPR001683;Phox homologous domain	GO:0035091	PX
KPC00011030.1	KPC00011030.1	sc0000057	86200	91169	OG0001960	OG0000087			IPR001584;Integrase, catalytic core|IPR012337;Ribonuclease H-like superfamily|IPR017853;Glycoside hydrolase superfamily|IPR013103;Reverse transcriptase, RNA-dependent DNA polymerase|IPR025724;GAG-pre-integrase domain|IPR036397;Ribonuclease H superfamily|IPR001360;Glycoside hydrolase family 1	GO:0003676|GO:0004553|GO:0015074|GO:0005975	gag_pre-integrs;rve;RVT_2;Glyco_hydro_1;Glyco_hydro_1
KPC00011047.1	KPC00011047.1	sc0000057	139853	141313	OG0000495	OG0012536			IPR013083;Zinc finger, RING/FYVE/PHD-type|IPR000306;FYVE zinc finger|IPR011011;Zinc finger, FYVE/PHD-type|IPR017455;Zinc finger, FYVE-related	GO:0046872	FYVE									PHI:659
KPC00011035.1	KPC00011035.1	sc0000057	100329	102156	OG0000446	OG0000391			IPR013103;Reverse transcriptase, RNA-dependent DNA polymerase		RVT_2
KPC00011064.1	KPC00011064.1	sc0000057	202327	203585	OG0004736	OG0005379			IPR036322;WD40-repeat-containing domain superfamily|IPR019775;WD40 repeat, conserved site|IPR001680;WD40 repeat|IPR017986;WD40-repeat-containing domain|IPR015943;WD40/YVTN repeat-like-containing domain superfamily	GO:0005515	WD40
KPC00011071.1	KPC00011071.1	sc0000057	313414	314115	OG0004984	OG0005393			IPR005024;Snf7 family	GO:0007034	Snf7								gnl|TC-DB|P36108|3.A.31.1.1	PHI:8913
KPC00011067.1	KPC00011067.1	sc0000057	207897	209628	OG0007438	OG0005383
KPC00011066.1	KPC00011066.1	sc0000057	205235	206854	OG0008975	OG0005380			IPR001108;Peptidase A22A, presenilin|IPR006639;Presenilin/signal peptide peptidase	GO:0016485|GO:0004190|GO:0016021	Presenilin						7		gnl|TC-DB|P49768|1.A.54.1.1			MER0005234	A22A
KPC00011077.1	KPC00011077.1	sc0000057	322860	323600	OG0006473	OG0005398			IPR007305;Vesicle transport protein, Got1/SFT2-like	GO:0016192	Got1						4
KPC00011073.1	KPC00011073.1	sc0000057	315049	316952	OG0004877	OG0005394			IPR011009;Protein kinase-like domain superfamily|IPR008271;Serine/threonine-protein kinase, active site|IPR000719;Protein kinase domain	GO:0004672|GO:0006468|GO:0005524	Pkinase;Pkinase								gnl|TC-DB|P06493|1.I.1.1.3	PHI:1210
KPC00011075.1	KPC00011075.1	sc0000057	319524	320939	OG0004878	OG0005395			IPR029056;Ribokinase-like|IPR013749;Pyridoxamine kinase/Phosphomethylpyrimidine kinase|IPR004625;Pyridoxine kinase	GO:0008478|GO:0009443	Phos_pyr_kin
KPC00011062.1	KPC00011062.1	sc0000057	190002	197221	OG0001331	OG0001880			IPR035441;TFIIS/LEDGF domain superfamily|IPR017923;Transcription factor IIS, N-terminal	GO:0005634	Med26
KPC00011081.1	KPC00011081.1	sc0000057	331808	337533	OG0001589	OG0005401			IPR000594;THIF-type NAD/FAD binding fold|IPR035985;Ubiquitin-activating enzyme|IPR000011;Ubiquitin/SUMO-activating enzyme E1|IPR000048;IQ motif, EF-hand binding site|IPR013087;Zinc finger C2H2-type	GO:0003676|GO:0008641|GO:0005515|GO:0006464	ThiF;IQ;IQ;IQ;IQ								gnl|TC-DB|E7LWL7|3.A.16.1.2	PHI:8039__PHI:8046
KPC00011078.1	KPC00011078.1	sc0000057	324210	326185	OG0001234	OG0005399			IPR020846;Major facilitator superfamily domain|IPR007305;Vesicle transport protein, Got1/SFT2-like	GO:0016192	Got1						4
KPC00011069.1	KPC00011069.1	sc0000057	213116	215913	OG0013820	OG0011422			IPR029526;PiggyBac transposable element-derived protein		DDE_Tnp_1_7
KPC00011080.1	KPC00011080.1	sc0000057	329941	331623	OG0000254	OG0005404			IPR008972;Cupredoxin|IPR001117;Multicopper oxidase, type 1|IPR002355;Multicopper oxidase, copper-binding site|IPR011706;Multicopper oxidase, type 2|IPR033138;Multicopper oxidases, conserved site|IPR011707;Multicopper oxidase, type 3	GO:0016491|GO:0055114|GO:0005507	Cu-oxidase_3;Cu-oxidase;Cu-oxidase_2			SP(Sec/SPI);0.929144;0.070856	CS pos: 23-24. SAA-DL. Pr: .8722	SP		AA1	gnl|TC-DB|Q09920|2.A.108.1.5	PHI:2920
KPC00011065.1	KPC00011065.1	sc0000057	203618	205282	OG0001702	OG0005387			IPR025593;Growth arrest-specific protein 8 domain	GO:0048870|GO:0031514	GAS
KPC00011070.1	KPC00011070.1	sc0000057	292265	293287	OG0000683	OG0001190
KPC00011061.1	KPC00011061.1	sc0000057	188144	189815	OG0003765	OG0005386
KPC00011074.1	KPC00011074.1	sc0000057	317161	318231	OG0009333	OG0005396								SP(Sec/SPI);0.957479;0.042521	CS pos: 2-21. VAG-TP. Pr: .7431	SP	1
KPC00011079.1	KPC00011079.1	sc0000057	326286	327505	OG0002869	OG0005406			IPR022742;Serine aminopeptidase, S33|IPR029058;Alpha/Beta hydrolase fold		Hydrolase_4						2				P49323	MER0036050	S33
KPC00011063.1	KPC00011063.1	sc0000057	197289	201440	OG0003868	OG0005390			IPR036691;Endonuclease/exonuclease/phosphatase superfamily		Dicty_CAR						4			PHI:5809
KPC00011076.1	KPC00011076.1	sc0000057	321099	322714	OG0007482	OG0005407			IPR000717;Proteasome component (PCI) domain|IPR036390;Winged helix DNA-binding domain superfamily|IPR011990;Tetratricopeptide-like helical domain superfamily	GO:0005515	PCI
KPC00011072.1	KPC00011072.1	sc0000057	314250	314885	OG0006472	OG0005397			IPR036703;MOB kinase activator superfamily|IPR005301;MOB kinase activator family		Mob1_phocein
KPC00011068.1	KPC00011068.1	sc0000057	209562	211532	OG0003132	OG0005385			IPR007282;NOT2/NOT3/NOT5, C-terminal	GO:0005634|GO:0006355	NOT2_3_5
KPC00013940.1	KPC00013940.1	sc0000153	67836	69038	OG0000157	OG0000541			IPR038765;Papain-like cysteine peptidase superfamily|IPR003653;Ulp1 protease family, C-terminal catalytic domain	GO:0006508|GO:0008234	Peptidase_C48
KPC00013939.1	KPC00013939.1	sc0000153	39640	41178	OG0000008	OG0000157
KPC00013938.1	KPC00013938.1	sc0000153	28011	28525	OG0001787	OG0012537									CS pos: 26-27. SIA-RL. Pr: .418
KPC00014335.1	KPC00014335.1	sc0000310	19168	20439	OG0000374	OG0002051			IPR025483;Lipase, eukaryotic|IPR029058;Alpha/Beta hydrolase fold|IPR006693;Partial AB-hydrolase lipase domain	GO:0016788|GO:0006629	Abhydro_lipase			SP(Sec/SPI);0.998652;0.001348	CS pos: 18-19. VLA-TP. Pr: .511	SP				PHI:2027		MER0209266	S33
KPC00014333.1	KPC00014333.1	sc0000310	15881	17419	OG0000574	OG0002050			IPR020846;Major facilitator superfamily domain|IPR036259;MFS transporter superfamily|IPR011701;Major facilitator superfamily	GO:0055085|GO:0016021	MFS_1						1		gnl|TC-DB|Q6NMN6|2.A.1.49.5	PHI:2731
KPC00014334.1	KPC00014334.1	sc0000310	17867	18670	OG0001485	OG0002049			IPR025424;YrhK domain		YrhK;YrhK;YrhK						6
KPC00004510.1	KPC00004510.1	sc0000014	2995	3225	OG0016265	OG0012538
KPC00004516.1	KPC00004516.1	sc0000014	47729	50902	OG0003936	OG0004002			IPR003616;Post-SET domain|IPR019787;Zinc finger, PHD-finger|IPR011011;Zinc finger, FYVE/PHD-type|IPR013083;Zinc finger, RING/FYVE/PHD-type|IPR016197;Chromo-like domain superfamily|IPR001214;SET domain|IPR006560;AWS domain|IPR019786;Zinc finger, PHD-type, conserved site|IPR001965;Zinc finger, PHD-type	GO:0018024|GO:0005515|GO:0005634	PHD;SET									PHI:2825
KPC00004527.1	KPC00004527.1	sc0000014	82000	84048	OG0004918	OG0003979			IPR004591;Replication factor A protein 1|IPR007199;Replication factor-A protein 1, N-terminal|IPR012340;Nucleic acid-binding, OB-fold|IPR004365;OB-fold nucleic acid binding domain, AA-tRNA synthetase-type|IPR031657;Replication protein A, OB domain|IPR013955;Replication factor A, C-terminal	GO:0006310|GO:0003676|GO:0003677|GO:0006260|GO:0005634|GO:0006281	Rep-A_N;tRNA_anti-codon;REPA_OB_2;Rep_fac-A_C									PHI:1603
KPC00004525.1	KPC00004525.1	sc0000014	79401	81389	OG0006128	OG0003980			IPR011990;Tetratricopeptide-like helical domain superfamily|IPR019734;Tetratricopeptide repeat|IPR013026;Tetratricopeptide repeat-containing domain|IPR013105;Tetratricopeptide repeat 2	GO:0005515	TPR_16;TPR_16;TPR_2;TPR_2
KPC00004518.1	KPC00004518.1	sc0000014	57565	59330	OG0002896	OG0004001			IPR011989;Armadillo-like helical|IPR007701;Interferon-related developmental regulator, N-terminal|IPR016024;Armadillo-type fold		IFRD									PHI:1135
KPC00004520.1	KPC00004520.1	sc0000014	61496	62192	OG0007017	OG0004005			IPR017941;Rieske [2Fe-2S] iron-sulphur domain|IPR012748;Rieske-like [2Fe-2S] domain, NirD-type|IPR036922;Rieske [2Fe-2S] iron-sulphur domain superfamily	GO:0051537|GO:0008942|GO:0055114|GO:0016491	Rieske_2
KPC00004523.1	KPC00004523.1	sc0000014	70769	75768	OG0001751	OG0004006			IPR001611;Leucine-rich repeat|IPR000048;IQ motif, EF-hand binding site|IPR006553;Leucine-rich repeat, cysteine-containing subtype|IPR005240;Protein of unknown function DUF389|IPR032675;Leucine-rich repeat domain superfamily	GO:0005515	LRR_6;LRR_6;LRR_6;IQ;IQ;IQ;IQ;IQ;IQ;DUF389						5		gnl|TC-DB|A6DJZ4|9.B.145.1.2	PHI:6752
KPC00004522.1	KPC00004522.1	sc0000014	67162	70473	OG0003562	OG0004003			IPR041973;Spt5, KOW domain repeat 1|IPR041978;Spt5, KOW domain repeat 5|IPR005824;KOW|IPR036735;NusG, N-terminal domain superfamily|IPR041980;Spt5, KOW domain repeat 6|IPR041977;Spt5, KOW domain repeat 4|IPR041976;Spt5, KOW domain repeat 3|IPR022581;Spt5 transcription elongation factor, N-terminal|IPR014722;Ribosomal protein L2, domain 2|IPR017071;Transcription elongation factor Spt5, eukaryote|I…	GO:0006357|GO:0032784|GO:0006355	Spt5_N;Spt5-NGN;KOW
KPC00004514.1	KPC00004514.1	sc0000014	43580	46320	OG0007222	OG0004004
KPC00004528.1	KPC00004528.1	sc0000014	84207	86168	OG0007853	OG0003964
KPC00004519.1	KPC00004519.1	sc0000014	60292	61305	OG0003275	OG0003997			IPR012677;Nucleotide-binding alpha-beta plait domain superfamily|IPR009145;U2 auxiliary factor small subunit|IPR000571;Zinc finger, CCCH-type|IPR003954;RNA recognition motif domain, eukaryote|IPR035979;RNA-binding domain superfamily|IPR000504;RNA recognition motif domain	GO:0003676|GO:0003723|GO:0000398|GO:0046872|GO:0089701	zf-CCCH;zf-CCCH									PHI:1658
KPC00004521.1	KPC00004521.1	sc0000014	64926	66969	OG0002652	OG0003998			IPR001680;WD40 repeat|IPR036322;WD40-repeat-containing domain superfamily|IPR015943;WD40/YVTN repeat-like-containing domain superfamily|IPR017986;WD40-repeat-containing domain	GO:0005515										PHI:6135__PHI:6636
KPC00004524.1	KPC00004524.1	sc0000014	76197	79288	OG0000133	OG0011152			IPR001372;Dynein light chain, type 1/2|IPR037177;Dynein light chain superfamily|IPR000834;Peptidase M14, carboxypeptidase A	GO:0004181|GO:0030286|GO:0007017|GO:0006508|GO:0008270	Dynein_light;Peptidase_M14											MER0033176	M14B
KPC00004517.1	KPC00004517.1	sc0000014	51009	57186	OG0001994	OG0003999			IPR042063;Ubiquitin-activating enzyme E1, SCCH domain|IPR001012;UBX domain|IPR033127;Ubiquitin-activating enzyme E1, Cys active site|IPR000594;THIF-type NAD/FAD binding fold|IPR035985;Ubiquitin-activating enzyme|IPR000011;Ubiquitin/SUMO-activating enzyme E1|IPR018074;Ubiquitin-activating enzyme E1, conserved site|IPR018965;Ubiquitin-activating enzyme E1, C-terminal|IPR019572;Ubiquitin-activating …	GO:0008641|GO:0005515|GO:0006464	ThiF;E1_FCCH;E1_4HB;ThiF;UBA_e1_thiolCys;E1_UFD;TUG-UBL1;UBX			SP(Sec/SPI);0.715562;0.284438	CS pos: 2-21. VTA-GD. Pr: .7845	SP			gnl|TC-DB|E7LWL7|3.A.16.1.2	PHI:8040__PHI:8047
KPC00004515.1	KPC00004515.1	sc0000014	47079	47604	OG0003170	OG0004000			IPR029040;RNA polymerase subunit RPABC4/transcription elongation factor Spt4|IPR038510;Spt4 superfamily|IPR009287;Transcription initiation Spt4|IPR022800;Spt4/RpoE2 zinc finger	GO:0032786|GO:0008270|GO:0005634|GO:0006355	Spt4
KPC00004526.1	KPC00004526.1	sc0000014	81199	81825	OG0005182	OG0003977			IPR036249;Thioredoxin-like superfamily|IPR004123;Dim1 family	GO:0046540|GO:0000398	DIM1
KPC00004512.1	KPC00004512.1	sc0000014	39513	40042	OG0011350	OG0001107
KPC00004513.1	KPC00004513.1	sc0000014	40312	41992	OG0000158	OG0000200
KPC00004511.1	KPC00004511.1	sc0000014	3660	4548	OG0002123	OG0002611
KPC00004547.1	KPC00004547.1	sc0000014	126689	132611	OG0008936	OG0003981			IPR002048;EF-hand domain|IPR003591;Leucine-rich repeat, typical subtype|IPR001611;Leucine-rich repeat|IPR011992;EF-hand domain pair|IPR001202;WW domain|IPR025875;Leucine rich repeat 4|IPR032675;Leucine-rich repeat domain superfamily	GO:0005515|GO:0005509	LRR_6;LRR_4;WW
KPC00004537.1	KPC00004537.1	sc0000014	97961	99175	OG0005606	OG0003988			IPR036322;WD40-repeat-containing domain superfamily|IPR019775;WD40 repeat, conserved site|IPR017986;WD40-repeat-containing domain|IPR001680;WD40 repeat|IPR015943;WD40/YVTN repeat-like-containing domain superfamily|IPR020472;G-protein beta WD-40 repeat	GO:0005515	WD40;WD40									PHI:4475
KPC00004566.1	KPC00004566.1	sc0000014	180428	183826	OG0003564	OG0003954					Vps51
KPC00004561.1	KPC00004561.1	sc0000014	169383	171570	OG0004268	OG0003991
KPC00004544.1	KPC00004544.1	sc0000014	115717	120316	OG0008034	OG0003984			IPR008709;Neurochondrin|IPR008532;NFACT, RNA-binding domain		NFACT-R_1;Neurochondrin
KPC00004542.1	KPC00004542.1	sc0000014	109474	112463	OG0005183	OG0003996			IPR039551;Choline/carnitine acyltransferase domain|IPR000542;Acyltransferase ChoActase/COT/CPT	GO:0016746	Carn_acyltransf								gnl|TC-DB|P43155|4.C.2.1.1	PHI:2911
KPC00004557.1	KPC00004557.1	sc0000014	157604	163062	OG0001412	OG0003983			IPR027409;GroEL-like apical domain superfamily|IPR011011;Zinc finger, FYVE/PHD-type|IPR013083;Zinc finger, RING/FYVE/PHD-type|IPR000306;FYVE zinc finger|IPR002423;Chaperonin Cpn60/TCP-1 family|IPR027484;Phosphatidylinositol-4-phosphate 5-kinase, N-terminal|IPR002498;Phosphatidylinositol-4-phosphate 5-kinase, core|IPR017455;Zinc finger, FYVE-related	GO:0016307|GO:0046488|GO:0046872|GO:0005524	FYVE;Cpn60_TCP1;PIP5K								gnl|TC-DB|P40343|3.A.31.1.1	PHI:6183
KPC00004540.1	KPC00004540.1	sc0000014	104532	108075	OG0002491	OG0003982			IPR012501;Vacuolar protein sorting-associated protein 54, C-terminal|IPR019515;Vacuolar protein sorting-associated protein 54, N-terminal	GO:0042147	Vps54_N;Vps54
KPC00004535.1	KPC00004535.1	sc0000014	94697	96646	OG0000953	OG0003987			IPR011989;Armadillo-like helical|IPR016024;Armadillo-type fold
KPC00004529.1	KPC00004529.1	sc0000014	87948	89393	OG0010385	OG0003985			IPR000048;IQ motif, EF-hand binding site|IPR036020;WW domain superfamily|IPR001202;WW domain	GO:0005515	WW;WW;WW;WW;WW
KPC00004563.1	KPC00004563.1	sc0000014	173820	176502	OG0002381	OG0003959			IPR023395;Mitochondrial carrier domain superfamily|IPR013785;Aldolase-type TIM barrel|IPR001585;Transaldolase/Fructose-6-phosphate aldolase|IPR018108;Mitochondrial substrate/solute carrier|IPR004730;Transaldolase type 1|IPR018225;Transaldolase, active site	GO:0006098|GO:0005975|GO:0005737|GO:0003824|GO:0004801	Mito_carr;Mito_carr;Mito_carr;TAL_FSA						2		gnl|TC-DB|Q70HW3|2.A.29.18.3	PHI:4672
KPC00004550.1	KPC00004550.1	sc0000014	134060	139561	OG0006125	OG0003992			IPR011009;Protein kinase-like domain superfamily|IPR001245;Serine-threonine/tyrosine-protein kinase, catalytic domain|IPR002108;Actin-depolymerising factor homology domain|IPR029006;ADF-H/Gelsolin-like domain superfamily|IPR000626;Ubiquitin domain|IPR027417;P-loop containing nucleoside triphosphate hydrolase|IPR000719;Protein kinase domain|IPR008271;Serine/threonine-protein kinase, active site|IP…	GO:0004672|GO:0005515|GO:0003779|GO:0005524|GO:0006468	Cofilin_ADF;Pkinase_Tyr;AAA_33						2		gnl|TC-DB|P12931|8.A.23.1.12	PHI:2161
KPC00004530.1	KPC00004530.1	sc0000014	89468	90133	OG0007855	OG0003989								SP(Sec/SPI);0.995691;0.004309	CS pos: 19-2. ALS-AD. Pr: .8896	SP
KPC00004564.1	KPC00004564.1	sc0000014	176529	178730	OG0007212	OG0003952			IPR019787;Zinc finger, PHD-finger|IPR011011;Zinc finger, FYVE/PHD-type|IPR013083;Zinc finger, RING/FYVE/PHD-type|IPR040684;Alpha-glutamyl/putrescinyl thymine pyrophosphorylase clade 1|IPR019786;Zinc finger, PHD-type, conserved site|IPR001965;Zinc finger, PHD-type		aGPT-Pplase1;PHD
KPC00004554.1	KPC00004554.1	sc0000014	149457	151671	OG0004888	OG0003990			IPR014729;Rossmann-like alpha/beta/alpha sandwich fold|IPR001412;Aminoacyl-tRNA synthetase, class I, conserved site|IPR008925;Aminoacyl-tRNA synthetase, class I, anticodon-binding|IPR033910;Glutamyl-tRNA synthetase|IPR004527;Glutamate-tRNA ligase, bacterial/mitochondrial|IPR000924;Glutamyl/glutaminyl-tRNA synthetase|IPR020058;Glutamyl/glutaminyl-tRNA synthetase, class Ib, catalytic domain|IPR0207…	GO:0005524|GO:0006424|GO:0000049|GO:0004812|GO:0000166|GO:0043039|GO:0006418|GO:0008270|GO:0004818	tRNA-synt_1c				CS pos: 25-26. RSC-ST. Pr: .5584					PHI:2521
KPC00004532.1	KPC00004532.1	sc0000014	91108	91518	OG0000171	OG0000096			IPR007125;Histone H2A/H2B/H3|IPR000164;Histone H3/CENP-A|IPR009072;Histone-fold	GO:0000786|GO:0046982|GO:0003677	Histone
KPC00004551.1	KPC00004551.1	sc0000014	139678	142359	OG0010386	OG0003986			IPR024079;Metallopeptidase, catalytic domain superfamily|IPR032534;Domain of unknown function DUF4953|IPR033413;Domain of unknown function DUF5117|IPR034032;Bacterial MMP-like domain	GO:0008237	DUF5117;DUF4953						1
KPC00004534.1	KPC00004534.1	sc0000014	93819	94198	OG0000953	OG0003993								SP(Sec/SPI);0.882019;0.117981	CS pos: 21-22. AIG-ET. Pr: .8116	SP
KPC00004559.1	KPC00004559.1	sc0000014	166416	167706	OG0004266	OG0003995			IPR017986;WD40-repeat-containing domain|IPR036322;WD40-repeat-containing domain superfamily|IPR001680;WD40 repeat|IPR015943;WD40/YVTN repeat-like-containing domain superfamily	GO:0005515	WD40;WD40								gnl|TC-DB|Q4VQ66|3.A.20.1.4
KPC00004549.1	KPC00004549.1	sc0000014	133197	133418	OG0005311	OG0003994			IPR000626;Ubiquitin domain|IPR029071;Ubiquitin-like domain superfamily	GO:0005515	ubiquitin
KPC00004558.1	KPC00004558.1	sc0000014	163451	166323	OG0009934	OG0003963			IPR000048;IQ motif, EF-hand binding site|IPR011990;Tetratricopeptide-like helical domain superfamily	GO:0005515	IQ;IQ
KPC00004541.1	KPC00004541.1	sc0000014	108249	108631	OG0003000	OG0003974			IPR027078;Small nuclear ribonucleoprotein E|IPR010920;LSM domain superfamily|IPR001163;LSM domain, eukaryotic/archaea-type	GO:0005681|GO:0000398	LSM
KPC00004533.1	KPC00004533.1	sc0000014	92405	93820	OG0007295	OG0003976			IPR013083;Zinc finger, RING/FYVE/PHD-type|IPR006845;Pex, N-terminal|IPR017907;Zinc finger, RING-type, conserved site		Pex2_Pex12								gnl|TC-DB|P28328|3.A.20.1.1
KPC00004567.1	KPC00004567.1	sc0000014	183908	185419	OG0007430	OG0003935			IPR004344;Tubulin-tyrosine ligase/Tubulin polyglutamylase	GO:0006464	TTL
KPC00004538.1	KPC00004538.1	sc0000014	99226	101988	OG0006629	OG0003968			IPR029058;Alpha/Beta hydrolase fold|IPR002921;Fungal lipase-like domain|IPR035929;CoaB-like superfamily	GO:0006629	Lipase_3
KPC00004560.1	KPC00004560.1	sc0000014	167803	169284	OG0007210	OG0003967			IPR042099;AMP-dependent synthetase-like superfamily|IPR000873;AMP-dependent synthetase/ligase	GO:0003824	AMP-binding
KPC00004543.1	KPC00004543.1	sc0000014	113926	115170	OG0001987	OG0003966			IPR000742;EGF-like domain|IPR013032;EGF-like, conserved site					SP(Sec/SPI);0.999733;0.000267	CS pos: 2-21. ISA-DD. Pr: .8789	SP			gnl|TC-DB|Q9UKZ4|9.B.87.1.19
KPC00004545.1	KPC00004545.1	sc0000014	120549	121337	OG0007417	OG0003965			IPR013083;Zinc finger, RING/FYVE/PHD-type|IPR001841;Zinc finger, RING-type		zf-RING_2								gnl|TC-DB|Q7X843|8.A.112.1.6	PHI:2401
KPC00004565.1	KPC00004565.1	sc0000014	178740	180385	OG0003151	OG0003940			IPR001005;SANT/Myb domain|IPR017884;SANT domain|IPR009057;Homeobox-like domain superfamily	GO:0003677
KPC00004548.1	KPC00004548.1	sc0000014	132644	133105	OG0009337	OG0003970			IPR013246;SAGA complex, Sgf11 subunit		Sgf11
KPC00004546.1	KPC00004546.1	sc0000014	122323	126888	OG0009470	OG0003972			IPR036322;WD40-repeat-containing domain superfamily|IPR019775;WD40 repeat, conserved site|IPR001680;WD40 repeat|IPR017986;WD40-repeat-containing domain|IPR015943;WD40/YVTN repeat-like-containing domain superfamily	GO:0005515	WD40;WD40
KPC00004531.1	KPC00004531.1	sc0000014	90366	90677	OG0000280	OG0000197			IPR019809;Histone H4, conserved site|IPR035425;CENP-T/Histone H4, histone fold|IPR001951;Histone H4|IPR009072;Histone-fold	GO:0000786|GO:0046982|GO:0003677|GO:0005634	CENP-T_C
KPC00004562.1	KPC00004562.1	sc0000014	171621	173713	OG0002166	OG0003942			IPR004095;TGS|IPR012675;Beta-grasp domain superfamily|IPR031167;OBG-type guanine nucleotide-binding (G) domain|IPR027417;P-loop containing nucleoside triphosphate hydrolase|IPR005225;Small GTP-binding protein domain|IPR006074;GTP1/OBG, conserved site|IPR012676;TGS-like|IPR031662;GTP binding protein, second domain|IPR006073;GTP binding domain	GO:0005525	MMR_HSR1;MMR_HSR1_Xtn;TGS
KPC00004556.1	KPC00004556.1	sc0000014	152907	157891	OG0002384	OG0003975			IPR024603;COG complex component, COG2, C-terminal|IPR036052;Tryptophan synthase beta subunit-like PLP-dependent enzyme|IPR001926;Pyridoxal-phosphate dependent enzyme|IPR024602;Conserved oligomeric Golgi complex, subunit 2, N-terminal		COG2;DUF3510;PALP									PHI:6556
KPC00004539.1	KPC00004539.1	sc0000014	102644	104335	OG0010383	OG0003969
KPC00004555.1	KPC00004555.1	sc0000014	151785	152881	OG0010384	OG0003978
KPC00004536.1	KPC00004536.1	sc0000014	96755	97299	OG0000678	OG0003973			IPR006571;TLDc domain		TLD								gnl|TC-DB|Q8NI08|8.A.126.1.1
KPC00004553.1	KPC00004553.1	sc0000014	146068	148482	OG0012635	OG0003971			IPR036770;Ankyrin repeat-containing domain superfamily|IPR020683;Ankyrin repeat-containing domain
KPC00004552.1	KPC00004552.1	sc0000014	143513	145292	OG0010133	OG0013515
KPC00004573.1	KPC00004573.1	sc0000014	201326	203101	OG0000770	OG0003951			IPR008521;Magnesium transporter NIPA	GO:0015095|GO:0015693|GO:0016021	Mg_trans_NIPA			SP(Sec/SPI);0.999765;0.000235	CS pos: 19-2. ASA-DE. Pr: .9788	SP	9		gnl|TC-DB|C6TK29|2.A.7.29.4	PHI:4891
KPC00004604.1	KPC00004604.1	sc0000014	287453	288079	OG0005812	OG0003931								SP(Sec/SPI);0.994804;0.005196	CS pos: 22-23. SMA-EI. Pr: .6855	SP	2
KPC00004582.1	KPC00004582.1	sc0000014	229033	229950	OG0004137	OG0003950			IPR036871;PX domain superfamily|IPR001683;Phox homologous domain	GO:0035091	PX
KPC00004593.1	KPC00004593.1	sc0000014	261066	262181	OG0004511	OG0011151			IPR007785;Anamorsin	GO:0016226|GO:0051536|GO:0005737	CIAPIN1;CIAPIN1		KPC00010811.1
KPC00004592.1	KPC00004592.1	sc0000014	254605	255768	OG0002732	OG0000805			IPR004087;K Homology domain|IPR036612;K Homology domain, type 1 superfamily|IPR004088;K Homology domain, type 1	GO:0003676|GO:0003723	KH_1
KPC00004579.1	KPC00004579.1	sc0000014	224651	225403	OG0004137	OG0003957			IPR036871;PX domain superfamily|IPR001683;Phox homologous domain	GO:0035091	PX
KPC00004602.1	KPC00004602.1	sc0000014	285163	286146	OG0008812	OG0003932								SP(Sec/SPI);0.991019;0.008981	CS pos: 22-23. VRA-DF. Pr: .9344	SP
KPC00004568.1	KPC00004568.1	sc0000014	185562	191273	OG0003558	OG0003961			IPR036770;Ankyrin repeat-containing domain superfamily|IPR001849;Pleckstrin homology domain|IPR000048;IQ motif, EF-hand binding site|IPR035892;C2 domain superfamily|IPR027417;P-loop containing nucleoside triphosphate hydrolase|IPR008989;Myosin S1 fragment, N-terminal|IPR004009;Myosin, N-terminal, SH3-like|IPR002110;Ankyrin repeat|IPR011993;PH-like domain superfamily|IPR025939;Axin interactor dors…	GO:0005515|GO:0016459|GO:0005524|GO:0003774|GO:0051015	Myosin_N;Myosin_head;IQ;IQ;IQ;IQ;IQ;IQ;Ank_2;PH;Ank_2;Aida_C2								gnl|TC-DB|O00159|1.I.1.1.3	PHI:6245
KPC00004580.1	KPC00004580.1	sc0000014	225946	226571	OG0004137	OG0013516			IPR036871;PX domain superfamily|IPR001683;Phox homologous domain	GO:0035091	PX
KPC00004571.1	KPC00004571.1	sc0000014	196850	199412	OG0003153	OG0003960			IPR001680;WD40 repeat|IPR036322;WD40-repeat-containing domain superfamily|IPR017986;WD40-repeat-containing domain|IPR015943;WD40/YVTN repeat-like-containing domain superfamily	GO:0005515	WD40								gnl|TC-DB|Q9FT96|9.A.61.2.1	PHI:211__PHI:6806
KPC00004587.1	KPC00004587.1	sc0000014	240864	244118	OG0007018	OG0003958			IPR019309;WASH complex subunit 3|IPR015425;Formin, FH2 domain	GO:0071203	CCDC53;CCDC53;CCDC53;CCDC53;CCDC53;CCDC53;FH2								gnl|TC-DB|Q9Y3C0|9.A.3.1.2
KPC00004597.1	KPC00004597.1	sc0000014	266625	267521	OG0000239	OG0011149			IPR014436;Extradiol aromatic ring-opening dioxygenase, DODA-type|IPR004183;Extradiol ring-cleavage dioxygenase, class III enzyme, subunit B	GO:0008198|GO:0006725|GO:0016701|GO:0016491|GO:0055114|GO:0008270	LigB
KPC00004598.1	KPC00004598.1	sc0000014	267934	268800	OG0000239	OG0012867			IPR014436;Extradiol aromatic ring-opening dioxygenase, DODA-type|IPR004183;Extradiol ring-cleavage dioxygenase, class III enzyme, subunit B	GO:0008198|GO:0006725|GO:0016701|GO:0016491|GO:0055114|GO:0008270	LigB
KPC00004599.1	KPC00004599.1	sc0000014	272159	273019	OG0000239	OG0011144			IPR014436;Extradiol aromatic ring-opening dioxygenase, DODA-type|IPR004183;Extradiol ring-cleavage dioxygenase, class III enzyme, subunit B	GO:0008198|GO:0006725|GO:0016701|GO:0016491|GO:0055114|GO:0008270	LigB
KPC00004584.1	KPC00004584.1	sc0000014	231220	232583	OG0004267	OG0003956			IPR034750;CULT domain|IPR012913;Protein OS9-like|IPR009011;Mannose-6-phosphate receptor binding domain superfamily		PRKCSH				CS pos: 47-48. ATA-EA. Pr: .646				gnl|TC-DB|Q8GWH3|8.A.67.1.2
KPC00004588.1	KPC00004588.1	sc0000014	244171	246652	OG0009933	OG0003962			IPR003609;PAN/Apple domain		PAN_1			SP(Sec/SPI);0.805503;0.194497	CS pos: 22-23. VEA-IT. Pr: .56	SP
KPC00004595.1	KPC00004595.1	sc0000014	264412	264927	OG0006741	OG0003953			IPR019013;Vacuolar ATPase assembly integral membrane protein Vma21	GO:0070072	VMA21						2
KPC00004574.1	KPC00004574.1	sc0000014	205424	206927	OG0009469	OG0003955			IPR018247;EF-Hand 1, calcium-binding site|IPR011992;EF-hand domain pair|IPR002048;EF-hand domain	GO:0005509
KPC00004577.1	KPC00004577.1	sc0000014	212745	214411	OG0001867	OG0003937			IPR036291;NAD(P)-binding domain superfamily|IPR001509;NAD-dependent epimerase/dehydratase	GO:0050662|GO:0003824	Epimerase				CS pos: 26-27. TST-GT. Pr: .4449		1			PHI:3281__PHI:4819
KPC00004603.1	KPC00004603.1	sc0000014	286171	287238	OG0001825	OG0003925			IPR038407;Vesicle transport v-SNARE, N-terminal domain superfamily|IPR007705;Vesicle transport v-SNARE, N-terminal|IPR010989;SNARE	GO:0016192|GO:0006886|GO:0016020	V-SNARE						1
KPC00004572.1	KPC00004572.1	sc0000014	199403	201327	OG0003155	OG0003939			IPR011992;EF-hand domain pair|IPR006571;TLDc domain		TLD								gnl|TC-DB|XP_027796271.1|8.A.126.1.3
KPC00004581.1	KPC00004581.1	sc0000014	226729	228642	OG0007990	OG0003938			IPR025663;A-kinase anchor protein 28kDa|IPR011992;EF-hand domain pair		AKAP28
KPC00004583.1	KPC00004583.1	sc0000014	230028	231155	OG0004226	OG0003936											1
KPC00004578.1	KPC00004578.1	sc0000014	219476	221785	OG0003154	OG0003941			IPR004131;Pyrophosphate-energised proton pump	GO:0004427|GO:1902600|GO:0009678|GO:0016020	H_PPase						13		gnl|TC-DB|P31414|3.A.10.1.1
KPC00004596.1	KPC00004596.1	sc0000014	265163	266023	OG0000239	OG0000804			IPR014436;Extradiol aromatic ring-opening dioxygenase, DODA-type|IPR004183;Extradiol ring-cleavage dioxygenase, class III enzyme, subunit B	GO:0008198|GO:0006725|GO:0016701|GO:0016491|GO:0055114|GO:0008270	LigB				CS pos: 28-29. AGM-SK. Pr: .1769
KPC00004569.1	KPC00004569.1	sc0000014	191339	194819	OG0001130	OG0011147			IPR002058;PAP/25A-associated|IPR007109;Brix domain|IPR036875;Zinc finger, CCHC-type superfamily|IPR001878;Zinc finger, CCHC-type	GO:0003676|GO:0008270	PAP_assoc;zf-CCHC;Brix
KPC00004594.1	KPC00004594.1	sc0000014	262308	264541	OG0000894	OG0003944			IPR037518;MPN domain|IPR015063;USP8 dimerisation domain|IPR000555;JAB1/MPN/MOV34 metalloenzyme domain	GO:0005515	USP8_dimer;JAB									PHI:8000		MER0024827	M67C
KPC00004575.1	KPC00004575.1	sc0000014	206990	209407	OG0007986	OG0003946			IPR017981;GPCR, family 2-like|IPR027483;Phosphatidylinositol-4-phosphate 5-kinase, C-terminal|IPR000832;GPCR, family 2, secretin-like|IPR027484;Phosphatidylinositol-4-phosphate 5-kinase, N-terminal|IPR002498;Phosphatidylinositol-4-phosphate 5-kinase, core	GO:0004888|GO:0046488|GO:0007166|GO:0004930|GO:0007186|GO:0016307|GO:0016021	7tm_2;PIP5K						4
KPC00004589.1	KPC00004589.1	sc0000014	246697	249312	OG0008935	OG0003945			IPR000048;IQ motif, EF-hand binding site|IPR003409;MORN motif|IPR001202;WW domain	GO:0005515	MORN;MORN;MORN;MORN;MORN;MORN;MORN;MORN;MORN;MORN;MORN;MORN;MORN;MORN;MORN;MORN;MORN;MORN;MORN;MORN								gnl|TC-DB|KJU82691|8.A.110.1.3	PHI:7798
KPC00004600.1	KPC00004600.1	sc0000014	278253	283435	OG0011880	OG0003930			IPR016024;Armadillo-type fold
KPC00004591.1	KPC00004591.1	sc0000014	251340	254384	OG0002732	OG0000805			IPR004087;K Homology domain|IPR036612;K Homology domain, type 1 superfamily|IPR004088;K Homology domain, type 1	GO:0003676|GO:0003723	KH_1
KPC00004576.1	KPC00004576.1	sc0000014	210760	212048	OG0001867	OG0003947			IPR036291;NAD(P)-binding domain superfamily|IPR001509;NAD-dependent epimerase/dehydratase	GO:0050662|GO:0003824	Epimerase						1			PHI:3281__PHI:4819
KPC00004586.1	KPC00004586.1	sc0000014	235025	236294	OG0008323	OG0003943			IPR009030;Growth factor receptor cysteine-rich domain superfamily|IPR019170;Meckelin	GO:0010826|GO:0060271|GO:0036038	Meckelin			SP(Sec/SPI);0.997549;0.002451	CS pos: 21-22. VEA-QL. Pr: .9743	SP			gnl|TC-DB|Q5HYA8|9.B.77.1.1
KPC00004570.1	KPC00004570.1	sc0000014	194858	195820	OG0009468	OG0003948			IPR029039;Flavoprotein-like superfamily|IPR003680;Flavodoxin-like fold		Flavodoxin_2
KPC00004590.1	KPC00004590.1	sc0000014	249381	251126	OG0002889	OG0003949			IPR018946;Alkaline phosphatase D-related|IPR038607;PhoD-like superfamily		PhoD						2
KPC00004601.1	KPC00004601.1	sc0000014	283576	285118	OG0003090	OG0003929			IPR017861;Kae1/TsaD family|IPR034680;tRNA N6-adenosine threonylcarbamoyltransferase Kae1/OSGEP|IPR000905;Gcp-like domain	GO:0002949|GO:0000408	Peptidase_M22
KPC00004585.1	KPC00004585.1	sc0000014	232721	234229	OG0008323	OG0013517			IPR019170;Meckelin	GO:0010826|GO:0060271|GO:0036038	Meckelin;Meckelin								gnl|TC-DB|Q5HYA8|9.B.77.1.1
KPC00004620.1	KPC00004620.1	sc0000014	375328	376239	OG0010380	OG0003915			IPR026750;Protein N-terminal asparagine amidohydrolase	GO:0008418	N_Asn_amidohyd
KPC00004606.1	KPC00004606.1	sc0000014	294337	296608	OG0005665	OG0001636			IPR011009;Protein kinase-like domain superfamily|IPR008271;Serine/threonine-protein kinase, active site|IPR000719;Protein kinase domain|IPR017441;Protein kinase, ATP binding site	GO:0004672|GO:0006468|GO:0005524	Pkinase								gnl|TC-DB|XP_024578073.1|8.A.104.1.2	PHI:1244
KPC00004611.1	KPC00004611.1	sc0000014	312455	314518	OG0000748	OG0000097			IPR010255;Haem peroxidase superfamily|IPR019793;Peroxidases heam-ligand binding site|IPR002016;Haem peroxidase|IPR000763;Catalase-peroxidase haem	GO:0004601|GO:0020037|GO:0006979|GO:0055114|GO:0004096	peroxidase;peroxidase			SP(Sec/SPI);0.976703;0.023297	CS pos: 21-22. ANA-AS. Pr: .8213	SP				PHI:7596	D0N359
KPC00004612.1	KPC00004612.1	sc0000014	345400	353314	OG0000384	OG0003934			IPR023362;PH-BEACH domain|IPR000409;BEACH domain|IPR036322;WD40-repeat-containing domain superfamily|IPR031570;Domain of unknown function DUF4704|IPR001680;WD40 repeat|IPR013320;Concanavalin A-like lectin/glucanase domain superfamily|IPR017986;WD40-repeat-containing domain|IPR015943;WD40/YVTN repeat-like-containing domain superfamily|IPR036372;BEACH domain superfamily	GO:0005515	DUF4704;PH_BEACH;Beach
KPC00004616.1	KPC00004616.1	sc0000014	363216	366218	OG0007854	OG0003913			IPR036322;WD40-repeat-containing domain superfamily|IPR019775;WD40 repeat, conserved site|IPR001680;WD40 repeat|IPR017986;WD40-repeat-containing domain|IPR015943;WD40/YVTN repeat-like-containing domain superfamily|IPR020472;G-protein beta WD-40 repeat	GO:0005515	WD40;WD40;WD40;WD40								gnl|TC-DB|Q9FT96|9.A.61.2.1	PHI:4475
KPC00004614.1	KPC00004614.1	sc0000014	356717	359125	OG0002266	OG0003912			IPR038273;Ndc80 domain superfamily|IPR005550;Kinetochore protein Ndc80	GO:0051315|GO:0031262	Ndc80_HEC
KPC00004618.1	KPC00004618.1	sc0000014	368767	373498	OG0002656	OG0003919											8
KPC00004609.1	KPC00004609.1	sc0000014	301530	303345	OG0010747	OG0013518
KPC00004608.1	KPC00004608.1	sc0000014	298835	301276	OG0003276	OG0003933			IPR007185;DNA polymerase alpha/delta/epsilon, subunit B|IPR016722;DNA polymerase alpha, subunit B|IPR013627;DNA polymerase alpha, subunit B N-terminal	GO:0003887|GO:0006260|GO:0003677	Pol_alpha_B_N;DNA_pol_E_B
KPC00004623.1	KPC00004623.1	sc0000014	379223	380335	OG0003225	OG0003923			IPR007271;Nucleotide-sugar transporter	GO:0016021|GO:0015165|GO:0090481|GO:0000139	Nuc_sug_transp						9		gnl|TC-DB|Q175F9|2.A.7.12.2	PHI:6749
KPC00004622.1	KPC00004622.1	sc0000014	378404	379117	OG0010381	OG0011142			IPR036770;Ankyrin repeat-containing domain superfamily|IPR020683;Ankyrin repeat-containing domain|IPR002110;Ankyrin repeat	GO:0005515	Ank_2;Ank_4;Ank_5								gnl|TC-DB|P16157|8.A.28.1.2	PHI:7744
KPC00004621.1	KPC00004621.1	sc0000014	376313	378316	OG0012633	OG0011140
KPC00004617.1	KPC00004617.1	sc0000014	366445	367788	OG0007019	OG0003897								SP(Sec/SPI);0.809534;0.190466	CS pos: 28-29. TEA-NT. Pr: .575	SP	1
KPC00004610.1	KPC00004610.1	sc0000014	308862	310925	OG0000748	OG0000097			IPR010255;Haem peroxidase superfamily|IPR019793;Peroxidases heam-ligand binding site|IPR002016;Haem peroxidase|IPR000763;Catalase-peroxidase haem	GO:0004601|GO:0020037|GO:0006979|GO:0055114|GO:0004096	peroxidase;peroxidase			SP(Sec/SPI);0.976703;0.023297	CS pos: 21-22. ANA-AS. Pr: .8213	SP				PHI:7596	D0N359
KPC00004619.1	KPC00004619.1	sc0000014	373553	375160	OG0009365	OG0003900
KPC00004613.1	KPC00004613.1	sc0000014	353374	355636	OG0003560	OG0003926			IPR011990;Tetratricopeptide-like helical domain superfamily|IPR019734;Tetratricopeptide repeat|IPR013026;Tetratricopeptide repeat-containing domain	GO:0005515							1
KPC00004607.1	KPC00004607.1	sc0000014	296737	298694	OG0006511	OG0003928			IPR010666;Zinc finger, GRF-type|IPR020847;AP endonuclease 1, binding site|IPR036691;Endonuclease/exonuclease/phosphatase superfamily|IPR005135;Endonuclease/exonuclease/phosphatase|IPR004808;AP endonuclease 1	GO:0004518|GO:0003677|GO:0004519|GO:0008270|GO:0006281	Exo_endo_phos;zf-GRF									PHI:4900
KPC00004615.1	KPC00004615.1	sc0000014	359207	363091	OG0003563	OG0003905			IPR003616;Post-SET domain
KPC00004605.1	KPC00004605.1	sc0000014	288123	293511	OG0000815	OG0003927			IPR014436;Extradiol aromatic ring-opening dioxygenase, DODA-type|IPR007303;TIP41-like protein|IPR004183;Extradiol ring-cleavage dioxygenase, class III enzyme, subunit B	GO:0008198|GO:0006725|GO:0043666|GO:0016701|GO:0016491|GO:0055114|GO:0008270	TIP41;LigB						6
KPC00004624.1	KPC00004624.1	sc0000014	380369	384659	OG0000855	OG0003906			IPR016167;FAD-binding, type PCMH, subdomain 1|IPR016166;FAD-binding domain, PCMH-type|IPR004113;FAD-linked oxidase, C-terminal|IPR016169;FAD-binding, type PCMH, subdomain 2|IPR016164;FAD-linked oxidase-like, C-terminal|IPR016171;Vanillyl-alcohol oxidase, C-terminal subdomain 2|IPR006094;FAD linked oxidase, N-terminal|IPR036318;FAD-binding, type PCMH-like superfamily	GO:0016491|GO:0055114|GO:0003824|GO:0071949|GO:0050660	FAD_binding_4;FAD-oxidase_C;FAD_binding_4;FAD-oxidase_C						1			PHI:8677
KPC00004625.1	KPC00004625.1	sc0000014	384904	386742	OG0000855	OG0001634			IPR016167;FAD-binding, type PCMH, subdomain 1|IPR016166;FAD-binding domain, PCMH-type|IPR004113;FAD-linked oxidase, C-terminal|IPR016169;FAD-binding, type PCMH, subdomain 2|IPR016164;FAD-linked oxidase-like, C-terminal|IPR016171;Vanillyl-alcohol oxidase, C-terminal subdomain 2|IPR006094;FAD linked oxidase, N-terminal|IPR036318;FAD-binding, type PCMH-like superfamily	GO:0016491|GO:0055114|GO:0003824|GO:0071949|GO:0050660	FAD_binding_4;FAD-oxidase_C									PHI:8677
KPC00004629.1	KPC00004629.1	sc0000014	394596	399901	OG0000133	OG0003909			IPR011989;Armadillo-like helical|IPR040626;Cytosolic carboxypeptidase, N-terminal|IPR016024;Armadillo-type fold|IPR000834;Peptidase M14, carboxypeptidase A	GO:0006508|GO:0004181|GO:0008270	Pepdidase_M14_N;Peptidase_M14											MER0033179	M14B
KPC00004631.1	KPC00004631.1	sc0000014	401749	402996	OG0008243	OG0003911			IPR008775;Phytanoyl-CoA dioxygenase		PhyH
KPC00004627.1	KPC00004627.1	sc0000014	390605	392005	OG0007337	OG0003922			IPR005946;Ribose-phosphate pyrophosphokinase|IPR029099;Ribose-phosphate pyrophosphokinase, N-terminal domain|IPR029057;Phosphoribosyltransferase-like|IPR000836;Phosphoribosyltransferase domain	GO:0000287|GO:0009165|GO:0004749|GO:0009116	Pribosyltran_N;Pribosyl_synth				CS pos: 35-36. ARA-ED. Pr: .3136					PHI:4732
KPC00004666.1	KPC00004666.1	sc0000014	487383	489209	OG0000218	OG0003885			IPR015914;Purple acid phosphatase, N-terminal|IPR025733;Iron/zinc purple acid phosphatase-like C-terminal domain|IPR008963;Purple acid phosphatase-like, N-terminal|IPR004843;Calcineurin-like phosphoesterase domain, ApaH type|IPR029052;Metallo-dependent phosphatase-like|IPR041792;Purple acid phosphatase, metallophosphatase domain	GO:0046872|GO:0003993|GO:0016787	Pur_ac_phosph_N;Metallophos;Metallophos_C			SP(Sec/SPI);0.977244;0.022756	CS pos: 17-18. VQA-VK. Pr: .9462	SP
KPC00004650.1	KPC00004650.1	sc0000014	449516	451933	OG0006754	OG0003886			IPR027483;Phosphatidylinositol-4-phosphate 5-kinase, C-terminal|IPR002498;Phosphatidylinositol-4-phosphate 5-kinase, core|IPR027484;Phosphatidylinositol-4-phosphate 5-kinase, N-terminal|IPR017981;GPCR, family 2-like	GO:0004888|GO:0046488|GO:0007166|GO:0016307|GO:0016021	PIP5K						6
KPC00004652.1	KPC00004652.1	sc0000014	452930	457376	OG0003278	OG0003894			IPR029347;Raptor, N-terminal CASPase-like domain|IPR016024;Armadillo-type fold|IPR036322;WD40-repeat-containing domain superfamily|IPR011989;Armadillo-like helical|IPR000357;HEAT repeat|IPR017986;WD40-repeat-containing domain|IPR001680;WD40 repeat|IPR015943;WD40/YVTN repeat-like-containing domain superfamily	GO:0005515	Raptor_N;HEAT								gnl|TC-DB|Q9FT96|9.A.61.2.1
KPC00004654.1	KPC00004654.1	sc0000014	459557	462841	OG0001935	OG0003888
KPC00004633.1	KPC00004633.1	sc0000014	405570	407445	OG0006126	OG0003924
KPC00004657.1	KPC00004657.1	sc0000014	466480	469910	OG0003277	OG0003889			IPR013783;Immunoglobulin-like fold|IPR008962;PapD-like superfamily|IPR031549;Abnormal spindle-like microcephaly-associated protein, ASH domain|IPR000535;Major sperm protein (MSP) domain		Motile_Sperm;ASH
KPC00004637.1	KPC00004637.1	sc0000014	411939	412808	OG0004776	OG0003917			IPR036526;Carbon-nitrogen hydrolase superfamily|IPR003010;Carbon-nitrogen hydrolase|IPR001110;Uncharacterised protein family UPF0012, conserved site	GO:0006807	CN_hydrolase
KPC00004649.1	KPC00004649.1	sc0000014	446013	448302	OG0000020	OG0003916			IPR011009;Protein kinase-like domain superfamily|IPR000719;Protein kinase domain|IPR008271;Serine/threonine-protein kinase, active site|IPR000961;AGC-kinase, C-terminal|IPR017892;Protein kinase, C-terminal	GO:0004674|GO:0006468|GO:0004672|GO:0005524	Pkinase;Pkinase_C								gnl|TC-DB|P05771|8.A.104.1.4	PHI:1241
KPC00004663.1	KPC00004663.1	sc0000014	480444	482537	OG0000093	OG0003892			IPR002293;Amino acid/polyamine transporter I	GO:0055085|GO:0022857|GO:0016020	AA_permease_2						1		gnl|TC-DB|D0NVC6|2.A.3.3.20
KPC00004647.1	KPC00004647.1	sc0000014	437718	442325	OG0002655	OG0001635			IPR038765;Papain-like cysteine peptidase superfamily|IPR018200;Ubiquitin specific protease, conserved site|IPR001394;Peptidase C19, ubiquitin carboxyl-terminal hydrolase|IPR028889;Ubiquitin specific protease domain	GO:0006511|GO:0036459|GO:0016579	UCH											MER0016486	C19
KPC00004635.1	KPC00004635.1	sc0000014	408706	410688	OG0004778	OG0003921			IPR004856;Glycosyl transferase, ALG6/ALG8	GO:0016758|GO:0005789	Alg6_Alg8						13	GT57
KPC00004659.1	KPC00004659.1	sc0000014	473564	476114	OG0004327	OG0003891			IPR019135;Polycomb protein, VEFS-Box		VEFS-Box
KPC00004639.1	KPC00004639.1	sc0000014	414993	419120	OG0000219	OG0003918			IPR023214;HAD superfamily|IPR006122;Heavy metal-associated domain, copper ion-binding|IPR018303;P-type ATPase, phosphorylation site|IPR006121;Heavy metal-associated domain, HMA|IPR027256;P-type ATPase, subfamily IB|IPR023298;P-type ATPase, transmembrane domain superfamily|IPR036163;Heavy metal-associated domain superfamily|IPR017969;Heavy-metal-associated, conserved site|IPR036412;HAD-like superf…	GO:0030001|GO:0000166|GO:0005507|GO:0006812|GO:0046872|GO:0019829|GO:0016021	HMA;HMA;HMA;HMA;HMA;E1-E2_ATPase;Hydrolase						8		gnl|TC-DB|Q04656|3.A.3.5.6	PHI:244
KPC00004643.1	KPC00004643.1	sc0000014	426380	428038	OG0002165	OG0003914			IPR002227;Tyrosinase copper-binding domain|IPR008922;Uncharacterised domain, di-copper centre	GO:0016491	Tyrosinase			SP(Sec/SPI);0.992504;0.007496	CS pos: 22-23. VSS-AQ. Pr: .4862	SP
KPC00004626.1	KPC00004626.1	sc0000014	387366	389967	OG0005604	OG0003920			IPR003594;Histidine kinase/HSP90-like ATPase|IPR020575;Heat shock protein Hsp90, N-terminal|IPR036890;Histidine kinase/HSP90-like ATPase superfamily|IPR020568;Ribosomal protein S5 domain 2-type fold|IPR001404;Heat shock protein Hsp90 family|IPR037196;HSP90, C-terminal domain	GO:0006457|GO:0051082|GO:0005524	HATPase_c_3;HSP90				CS pos: 59-6. ACF-ST. Pr: .823					PHI:6472
KPC00004645.1	KPC00004645.1	sc0000014	434555	435919	OG0002576				IPR017853;Glycoside hydrolase superfamily|IPR005085;Carbohydrate binding module family 25|IPR013783;Immunoglobulin-like fold	GO:2001070	CBM_25;CBM_25			SP(Sec/SPI);0.994876;0.005124	CS pos: 24-25. VDA-QT. Pr: .9137	SP
KPC00004646.1	KPC00004646.1	sc0000014	436001	437158	OG0002576	OG0003910			IPR017853;Glycoside hydrolase superfamily|IPR006047;Glycosyl hydrolase, family 13, catalytic domain	GO:0003824|GO:0005975	Alpha-amylase							GH13
KPC00004640.1	KPC00004640.1	sc0000014	419214	421337	OG0002653	OG0011141			IPR020103;Pseudouridine synthase, catalytic domain superfamily|IPR002942;RNA-binding S4 domain|IPR006145;Pseudouridine synthase, RsuA/RluA	GO:0009982|GO:0009451|GO:0001522|GO:0003723	PseudoU_synth_2
KPC00004662.1	KPC00004662.1	sc0000014	479468	480150	OG0003272	OG0003895			IPR017937;Thioredoxin, conserved site|IPR013766;Thioredoxin domain|IPR036249;Thioredoxin-like superfamily	GO:0045454	Thioredoxin				CS pos: 28-29. RSR-VK. Pr: .4846				gnl|TC-DB|U3IW20|8.A.88.1.3	PHI:2644
KPC00004628.1	KPC00004628.1	sc0000014	392188	394597	OG0001986	OG0003902			IPR004345;TB2/DP1/HVA22-related protein		TB2_DP1_HVA22						1		gnl|TC-DB|Q12402|8.A.108.1.1
KPC00004653.1	KPC00004653.1	sc0000014	457511	458776	OG0000694	OG0003877			IPR004045;Glutathione S-transferase, N-terminal|IPR036249;Thioredoxin-like superfamily|IPR036282;Glutathione S-transferase, C-terminal domain superfamily|IPR010987;Glutathione S-transferase, C-terminal-like	GO:0005515	GST_N_2;GST_C_2
KPC00004632.1	KPC00004632.1	sc0000014	403081	405154	OG0000695	OG0003896			IPR001356;Homeobox domain|IPR008422;Homeobox KN domain|IPR009057;Homeobox-like domain superfamily	GO:0003677|GO:0006355	Homeobox_KN;Homeobox_KN									PHI:2131
KPC00004664.1	KPC00004664.1	sc0000014	483140	484288	OG0006509	OG0003874			IPR036871;PX domain superfamily|IPR001683;Phox homologous domain	GO:0035091	PX
KPC00004636.1	KPC00004636.1	sc0000014	410710	411661	OG0007558	OG0003898
KPC00004630.1	KPC00004630.1	sc0000014	399923	401726	OG0008934	OG0003907			IPR013099;Potassium channel domain		Ion_trans_2						5		gnl|TC-DB|Q7KVW5|1.A.1.16.3
KPC00004658.1	KPC00004658.1	sc0000014	469987	473465	OG0004777	OG0003879			IPR008979;Galactose-binding-like domain superfamily
KPC00004651.1	KPC00004651.1	sc0000014	451990	452708	OG0006510	OG0003880			IPR038586;Tctex-1-like superfamily|IPR005334;Dynein light chain Tctex-1 like		Tctex-1;Tctex-1
KPC00004661.1	KPC00004661.1	sc0000014	476691	479338	OG0000745	OG0003878			IPR029058;Alpha/Beta hydrolase fold|IPR002921;Fungal lipase-like domain	GO:0006629	Lipase_3						6
KPC00004644.1	KPC00004644.1	sc0000014	428156	433707	OG0001211	OG0003901			IPR000253;Forkhead-associated (FHA) domain|IPR016024;Armadillo-type fold|IPR015151;Beta-adaptin appendage, C-terminal subdomain|IPR011989;Armadillo-like helical|IPR012295;TBP domain superfamily|IPR019538;26S proteasome non-ATPase regulatory subunit 5|IPR008984;SMAD/FHA domain superfamily	GO:0016192|GO:0030131|GO:0005515|GO:0006886|GO:0043248	Proteasom_PSMB;FHA;B2-adapt-app_C;B2-adapt-app_C
KPC00004641.1	KPC00004641.1	sc0000014	421181	423973	OG0007851	OG0011137			IPR011992;EF-hand domain pair|IPR006602;Uncharacterised domain DM10|IPR010554;Domain of unknown function DUF1126		DUF1126;DUF1126;DUF1126
KPC00004655.1	KPC00004655.1	sc0000014	462995	464578	OG0003598	OG0003882			IPR014886;La protein, RNA-binding domain|IPR036388;Winged helix-like DNA-binding domain superfamily|IPR002344;Lupus La protein|IPR036390;Winged helix DNA-binding domain superfamily|IPR006630;La-type HTH domain|IPR012677;Nucleotide-binding alpha-beta plait domain superfamily	GO:1990904|GO:0006396|GO:0005634|GO:0003723	La;RRM_3
KPC00004638.1	KPC00004638.1	sc0000014	412999	414345	OG0004270	OG0003903			IPR023799;Ribosome-binding factor A domain superfamily|IPR000238;Ribosome-binding factor A|IPR015946;K homology domain-like, alpha/beta	GO:0006364
KPC00004642.1	KPC00004642.1	sc0000014	424311	426089	OG0003274	OG0003908			IPR036070;Nop domain superfamily|IPR012976;NOSIC|IPR012974;NOP5, N-terminal|IPR029012;Helix hairpin bin domain superfamily|IPR002687;Nop domain		NOP5NT;Nop
KPC00004634.1	KPC00004634.1	sc0000014	407533	408436	OG0003561	OG0003904			IPR036291;NAD(P)-binding domain superfamily|IPR020904;Short-chain dehydrogenase/reductase, conserved site|IPR002347;Short-chain dehydrogenase/reductase SDR	GO:0016491	adh_short				CS pos: 25-26. TRF-VQ. Pr: .2931					PHI:8929
KPC00004665.1	KPC00004665.1	sc0000014	485924	487248	OG0001344	OG0001633			IPR006671;Cyclin, N-terminal|IPR013763;Cyclin-like|IPR036915;Cyclin-like superfamily		Cyclin_N									PHI:8794
KPC00004656.1	KPC00004656.1	sc0000014	464868	465529	OG0003938	OG0003883			IPR018108;Mitochondrial substrate/solute carrier|IPR023395;Mitochondrial carrier domain superfamily		Mito_carr;Mito_carr								gnl|TC-DB|P38127|2.A.29.10.4	PHI:6612
KPC00004648.1	KPC00004648.1	sc0000014	442523	445703	OG0000316	OG0003899			IPR018303;P-type ATPase, phosphorylation site|IPR006068;Cation-transporting P-type ATPase, C-terminal|IPR023298;P-type ATPase, transmembrane domain superfamily|IPR006408;P-type ATPase, subfamily IIB|IPR036412;HAD-like superfamily|IPR004014;Cation-transporting P-type ATPase, N-terminal|IPR023299;P-type ATPase, cytoplasmic domain N|IPR008250;P-type ATPase, A domain superfamily|IPR001757;P-type ATPa…	GO:0005524|GO:0016020|GO:0000166|GO:0005388|GO:0070588|GO:0016021	Cation_ATPase_N;E1-E2_ATPase;Hydrolase;Cation_ATPase_C						8		gnl|TC-DB|P54678|3.A.3.2.17	PHI:7153
KPC00004660.1	KPC00004660.1	sc0000014	476135	476577	OG0009802	OG0013519			IPR011107;Type 1 protein phosphatase inhibitor	GO:0032515|GO:0004865	PPI_Ypi1
KPC00004676.1	KPC00004676.1	sc0000014	555821	558580	OG0000745	OG0002886			IPR029058;Alpha/Beta hydrolase fold|IPR002921;Fungal lipase-like domain	GO:0006629	Lipase_3						7
KPC00004671.1	KPC00004671.1	sc0000014	498053	499167	OG0008322	OG0003893			IPR021852;Domain of unknown function DUF3456|IPR008139;Saposin B type domain		DUF3456;DUF3456			SP(Sec/SPI);0.987494;0.012506	CS pos: 2-21. ALG-WT. Pr: .8524	SP
KPC00004680.1	KPC00004680.1	sc0000014	564521	571754	OG0002103	OG0010978			IPR029320;Acyl-coenzyme A oxidase, N-terminal|IPR011009;Protein kinase-like domain superfamily|IPR017441;Protein kinase, ATP binding site|IPR002655;Acyl-CoA oxidase, C-terminal|IPR000719;Protein kinase domain|IPR037069;Acyl-CoA dehydrogenase/oxidase, N-terminal domain superfamily|IPR008271;Serine/threonine-protein kinase, active site|IPR006091;Acyl-CoA oxidase/dehydrogenase, central domain|IPR009…	GO:0016627|GO:0004672|GO:0005524|GO:0006468|GO:0003997|GO:0005777|GO:0006635|GO:0055114|GO:0050660	Acyl-CoA_ox_N;Acyl-CoA_dh_M;ACOX;Acyl-CoA_ox_N;Acyl-CoA_dh_M;ACOX;Pkinase								gnl|TC-DB|M5BEH1|9.B.106.3.1	PHI:1239
KPC00004669.1	KPC00004669.1	sc0000014	492327	495059	OG0001671	OG0003890
KPC00004679.1	KPC00004679.1	sc0000014	562053	563777	OG0001848	OG0002889			IPR011009;Protein kinase-like domain superfamily|IPR008271;Serine/threonine-protein kinase, active site|IPR000719;Protein kinase domain|IPR017441;Protein kinase, ATP binding site	GO:0004672|GO:0006468|GO:0005524	Pkinase								gnl|TC-DB|P06493|1.I.1.1.3	PHI:6730__PHI:8736
KPC00004678.1	KPC00004678.1	sc0000014	559177	561878	OG0007877	OG0002888
KPC00004668.1	KPC00004668.1	sc0000014	490744	491987	OG0001671	OG0012539			IPR002925;Dienelactone hydrolase|IPR029058;Alpha/Beta hydrolase fold	GO:0016787	DLH
KPC00004673.1	KPC00004673.1	sc0000014	499957	501324	OG0008055	OG0003887			IPR011990;Tetratricopeptide-like helical domain superfamily|IPR019734;Tetratricopeptide repeat|IPR013026;Tetratricopeptide repeat-containing domain	GO:0005515	TPR_7;TPR_8;TPR_12
KPC00004667.1	KPC00004667.1	sc0000014	489364	490546	OG0005663	OG0003873			IPR004728;Translocation protein Sec62	GO:0030176|GO:0015031	Sec62						2		gnl|TC-DB|A0C0A9|1.A.15.1.2	PHI:5395
KPC00004670.1	KPC00004670.1	sc0000014	495142	497828	OG0000729	OG0003875			IPR003594;Histidine kinase/HSP90-like ATPase|IPR020575;Heat shock protein Hsp90, N-terminal|IPR036890;Histidine kinase/HSP90-like ATPase superfamily|IPR020568;Ribosomal protein S5 domain 2-type fold|IPR001404;Heat shock protein Hsp90 family|IPR037196;HSP90, C-terminal domain	GO:0006457|GO:0051082|GO:0005524	HATPase_c;HSP90						1			PHI:463
KPC00004672.1	KPC00004672.1	sc0000014	499015	499829	OG0003937	OG0003876			IPR017905;ERV/ALR sulfhydryl oxidase domain|IPR036774;ERV/ALR sulfhydryl oxidase domain superfamily	GO:0016972|GO:0055114	Evr1_Alr
KPC00004677.1	KPC00004677.1	sc0000014	558693	559099	OG0004328	OG0002893
KPC00004674.1	KPC00004674.1	sc0000014	501450	502710	OG0004326	OG0003881			IPR036322;WD40-repeat-containing domain superfamily|IPR019775;WD40 repeat, conserved site|IPR001680;WD40 repeat|IPR017986;WD40-repeat-containing domain|IPR015943;WD40/YVTN repeat-like-containing domain superfamily|IPR020472;G-protein beta WD-40 repeat	GO:0005515	WD40;WD40;WD40								gnl|TC-DB|Q9FT96|9.A.61.2.1	PHI:211__PHI:6806
KPC00004682.1	KPC00004682.1	sc0000014	575546	579691	OG0006371	OG0002895			IPR001478;PDZ domain|IPR016024;Armadillo-type fold|IPR036034;PDZ superfamily|IPR021133;HEAT, type 2	GO:0005515										PHI:6074
KPC00004681.1	KPC00004681.1	sc0000014	571858	573377	OG0010356	OG0002896			IPR015947;PUA-like superfamily
KPC00004675.1	KPC00004675.1	sc0000014	524400	530198	OG0000761	OG0003884
KPC00004701.1	KPC00004701.1	sc0000014	645236	646459	OG0006241	OG0002898			IPR011989;Armadillo-like helical|IPR000225;Armadillo|IPR016024;Armadillo-type fold	GO:0005515
KPC00004695.1	KPC00004695.1	sc0000014	615701	618168	OG0008899	OG0002899			IPR036116;Fibronectin type III superfamily|IPR035983;HECT, E3 ligase catalytic domain|IPR003961;Fibronectin type III|IPR013783;Immunoglobulin-like fold|IPR000569;HECT domain	GO:0005515|GO:0004842	fn3;fn3;HECT								gnl|TC-DB|Q8CFI0|8.A.30.1.1
KPC00004700.1	KPC00004700.1	sc0000014	637807	640512	OG0000662	OG0002900			IPR008972;Cupredoxin|IPR003689;Zinc/iron permease|IPR011706;Multicopper oxidase, type 2|IPR011707;Multicopper oxidase, type 3	GO:0030001|GO:0055085|GO:0016020|GO:0016491|GO:0055114|GO:0046873|GO:0005507	Cu-oxidase_3;Cu-oxidase_2;Zip			SP(Sec/SPI);0.989474;0.010526	CS pos: 19-2. VDA-LV. Pr: .8543	SP	8		gnl|TC-DB|B2UL32|2.A.5.5.5
KPC00004705.1	KPC00004705.1	sc0000014	656418	657521	OG0005878	OG0002901			IPR023797;RNA 3'-terminal phosphate cyclase domain|IPR036553;RNA 3'-terminal phosphate cyclase, insert domain superfamily|IPR037136;RNA 3'-terminal phosphate cyclase domain superfamily|IPR020719;RNA 3'-terminal phosphate cyclase-like, conserved site|IPR016443;RNA 3'-terminal phosphate cyclase type 2|IPR013792;RNA 3'-terminal phosphate cyclase/enolpyruvate transferase, alpha/beta|IPR000228;RNA 3'-…	GO:0042254|GO:0005730|GO:0006396|GO:0003824	RTC;RTC_insert
KPC00004703.1	KPC00004703.1	sc0000014	648439	651464	OG0001550	OG0002903			IPR036872;CH domain superfamily|IPR036770;Ankyrin repeat-containing domain superfamily|IPR002110;Ankyrin repeat|IPR020683;Ankyrin repeat-containing domain|IPR010441;CH-like domain in sperm protein|IPR001715;Calponin homology domain|IPR041540;Vms1-associating treble clef domain|IPR041175;VLRF1/Vms1	GO:0005515	bVLRF1;Ank_3;VATC;CH_2				CS pos: 1-11. RAL-MT. Pr: .126				gnl|TC-DB|C3XWE5|8.A.30.1.3	PHI:1406
KPC00004692.1	KPC00004692.1	sc0000014	609936	612668	OG0004118	OG0001526
KPC00004684.1	KPC00004684.1	sc0000014	582006	587132	OG0003002	OG0002887			IPR018247;EF-Hand 1, calcium-binding site|IPR011992;EF-hand domain pair|IPR002048;EF-hand domain	GO:0005509	EF-hand_7;EF-hand_7								gnl|TC-DB|P62158|8.A.82.1.1	PHI:2108
KPC00004698.1	KPC00004698.1	sc0000014	626502	629617	OG0004271	OG0002904			IPR008603;Dynactin subunit 4|IPR000408;Regulator of chromosome condensation, RCC1|IPR009091;Regulator of chromosome condensation 1/beta-lactamase-inhibitor protein II	GO:0005869	Dynactin_p62;RCC1_2;RCC1
KPC00004688.1	KPC00004688.1	sc0000014	599123	605497	OG0000203	OG0013520											11
KPC00004686.1	KPC00004686.1	sc0000014	594348	597000	OG0006684	OG0001525
KPC00004683.1	KPC00004683.1	sc0000014	579800	581759	OG0003797	OG0002890			IPR033127;Ubiquitin-activating enzyme E1, Cys active site|IPR028077;Ubiquitin/SUMO-activating enzyme ubiquitin-like domain|IPR030661;SUMO-activating enzyme subunit Uba2|IPR035985;Ubiquitin-activating enzyme|IPR000594;THIF-type NAD/FAD binding fold|IPR023318;Ubiquitin activating enzyme, alpha domain superfamily|IPR019572;Ubiquitin-activating enzyme, catalytic cysteine domain	GO:0019948|GO:0008641|GO:0016925	ThiF;UBA_e1_thiolCys;UAE_UbL								gnl|TC-DB|Q8I553|3.A.16.1.3	PHI:8040__PHI:8047
KPC00004691.1	KPC00004691.1	sc0000014	608944	609864	OG0004118	OG0001526			IPR029466;No apical meristem-associated, C-terminal domain		NAM-associated
KPC00004702.1	KPC00004702.1	sc0000014	646995	648404	OG0001739	OG0002905			IPR001594;Palmitoyltransferase, DHHC domain		DHHC						4		gnl|TC-DB|Q8R173|8.A.114.1.3	PHI:1674
KPC00004699.1	KPC00004699.1	sc0000014	630931	637270	OG0000136	OG0001041			IPR017261;DNA mismatch repair protein MutS/MSH|IPR036678;MutS, connector domain superfamily|IPR000432;DNA mismatch repair protein MutS, C-terminal|IPR027417;P-loop containing nucleoside triphosphate hydrolase	GO:0006298|GO:0030983|GO:0005524	MutS_V						5			PHI:7207
KPC00004693.1	KPC00004693.1	sc0000014	612748	614439	OG0004763	OG0002906			IPR007173;D-arabinono-1,4-lactone oxidase|IPR016167;FAD-binding, type PCMH, subdomain 1|IPR010031;L-gulonolactone/D-arabinono-1,4-lactone oxidase|IPR016166;FAD-binding domain, PCMH-type|IPR010029;Galactonolactone dehydrogenase|IPR016169;FAD-binding, type PCMH, subdomain 2|IPR006094;FAD linked oxidase, N-terminal|IPR036318;FAD-binding, type PCMH-like superfamily	GO:0016020|GO:0003885|GO:0016491|GO:0055114|GO:0071949|GO:0016899|GO:0016633|GO:0050660	FAD_binding_4;ALO				CS pos: 35-36. QRA-SS. Pr: .1482					PHI:197
KPC00004689.1	KPC00004689.1	sc0000014	606611	607873	OG0004272	OG0012540			IPR009269;NF-kappa-B-activating protein, C-terminal	GO:0003682	Nkap_C
KPC00004697.1	KPC00004697.1	sc0000014	623416	626547	OG0000633	OG0002907			IPR008672;Spindle assembly checkpoint component Mad1	GO:0007094	MAD
KPC00004687.1	KPC00004687.1	sc0000014	597200	598949	OG0000873	OG0002892			IPR000960;Flavin monooxygenase FMO|IPR020946;Flavin monooxygenase-like|IPR036188;FAD/NAD(P)-binding domain superfamily	GO:0004499|GO:0055114|GO:0050661|GO:0050660	FMO-like;FMO-like
KPC00004696.1	KPC00004696.1	sc0000014	618172	620037	OG0006305	OG0002908			IPR016163;Aldehyde dehydrogenase, C-terminal|IPR016162;Aldehyde dehydrogenase, N-terminal|IPR015590;Aldehyde dehydrogenase domain|IPR029510;Aldehyde dehydrogenase, glutamic acid active site|IPR016161;Aldehyde/histidinol dehydrogenase	GO:0016620|GO:0055114|GO:0016491	Aldedh				CS pos: 24-25. RRM-SV. Pr: .344					PHI:7788
KPC00004685.1	KPC00004685.1	sc0000014	592902	594178	OG0000873	OG0002891			IPR000960;Flavin monooxygenase FMO|IPR020946;Flavin monooxygenase-like|IPR036188;FAD/NAD(P)-binding domain superfamily	GO:0004499|GO:0055114|GO:0050661|GO:0050660	FMO-like;FMO-like									PHI:2289
KPC00004690.1	KPC00004690.1	sc0000014	608006	608837	OG0007988	OG0002894
KPC00004694.1	KPC00004694.1	sc0000014	614707	615462	OG0001108	OG0002910			IPR002925;Dienelactone hydrolase|IPR029058;Alpha/Beta hydrolase fold	GO:0016787	DLH
KPC00004706.1	KPC00004706.1	sc0000014	657614	668122	OG0005309	OG0002909			IPR013783;Immunoglobulin-like fold|IPR014756;Immunoglobulin E-set|IPR002909;IPT domain		TIG;TIG;TIG;TIG;TIG;TIG;TIG						11
KPC00004707.1	KPC00004707.1	sc0000014	680568	684281	OG0005310	OG0002911			IPR013783;Immunoglobulin-like fold|IPR014756;Immunoglobulin E-set|IPR002909;IPT domain		TIG;TIG;TIG				CS pos: 32-33. VIA-QS. Pr: .679		1
KPC00004704.1	KPC00004704.1	sc0000014	651499	655394	OG0007340	OG0002912			IPR022643;Orn/DAP/Arg decarboxylase 2, C-terminal|IPR022644;Orn/DAP/Arg decarboxylase 2, N-terminal|IPR015424;Pyridoxal phosphate-dependent transferase|IPR009006;Alanine racemase/group IV decarboxylase, C-terminal|IPR029066;PLP-binding barrel	GO:0003824	Orn_Arg_deC_N;Orn_DAP_Arg_deC									PHI:8581
KPC00004712.1	KPC00004712.1	sc0000014	746275	746880	OG0000790	OG0000781			IPR036058;Kazal domain superfamily|IPR002350;Kazal domain	GO:0005515	Kazal_2;Kazal_2			SP(Sec/SPI);0.997514;0.002486	CS pos: 19-2. VRA-GN. Pr: .9244	SP				PHI:4251		MER0036480	I01
KPC00004709.1	KPC00004709.1	sc0000014	691407	692366	OG0000790	OG0000781			IPR036058;Kazal domain superfamily|IPR002350;Kazal domain	GO:0005515	Kazal_2;Kazal_2;Kazal_2			SP(Sec/SPI);0.997829;0.002171	CS pos: 19-2. VRA-GN. Pr: .9227	SP				PHI:4251		MER0036480	I01
KPC00004715.1	KPC00004715.1	sc0000014	775777	777424	OG0001913	OG0002913			IPR020846;Major facilitator superfamily domain|IPR036259;MFS transporter superfamily|IPR011701;Major facilitator superfamily	GO:0055085|GO:0016021	MFS_1						12		gnl|TC-DB|Q9VS47|2.A.1.53.5
KPC00004708.1	KPC00004708.1	sc0000014	685649	690562	OG0002810	OG0002902			IPR035019;Spt6, SH2 domain, N terminus|IPR035018;Spt6, SH2 domain, C terminus|IPR012337;Ribonuclease H-like superfamily|IPR041692;HHH domain 9|IPR028083;Spt6 acidic, N-terminal domain|IPR028088;Helix-turn-helix DNA-binding domain of Spt6|IPR023323;Tex-like domain superfamily|IPR028231;Transcription elongation factor Spt6, YqgF domain|IPR036860;SH2 domain superfamily|IPR037027;YqgF/RNase H-like do…	GO:0003677|GO:0006139	SPT6_acidic;HTH_44;YqgF;HHH_7;HHH_9;SH2_2									PHI:1601
KPC00004710.1	KPC00004710.1	sc0000014	698040	705804	OG0000032	OG0000015			IPR000477;Reverse transcriptase domain|IPR001969;Aspartic peptidase, active site|IPR001584;Integrase, catalytic core|IPR012337;Ribonuclease H-like superfamily|IPR041373;Reverse transcriptase, RNase H-like domain|IPR000953;Chromo/chromo shadow domain|IPR002156;Ribonuclease H domain|IPR023780;Chromo domain|IPR016197;Chromo-like domain superfamily|IPR036397;Ribonuclease H superfamily|IPR041588;Integ…	GO:0003676|GO:0004190|GO:0006508|GO:0015074|GO:0004523	gag-asp_proteas;RVT_1;RT_RNaseH;RVT_3;Integrase_H2C2;rve;Chromo
KPC00004711.1	KPC00004711.1	sc0000014	705951	709456	OG0009905	OG0002609														PHI:3354
KPC00004713.1	KPC00004713.1	sc0000014	747008	749458	OG0005610	OG0002914			IPR022783;GC-rich sequence DNA-binding factor-like domain|IPR000467;G-patch domain|IPR024933;Septin and tuftelin interacting protein	GO:0003676	G-patch;GCFC
KPC00004714.1	KPC00004714.1	sc0000014	752844	769221	OG0000589	OG0001529			IPR011009;Protein kinase-like domain superfamily|IPR000403;Phosphatidylinositol 3-/4-kinase, catalytic domain|IPR016024;Armadillo-type fold|IPR001494;Importin-beta, N-terminal domain|IPR036940;Phosphatidylinositol 3-/4-kinase, catalytic domain superfamily|IPR037706;DNA-dependent protein kinase catalytic subunit, catalytic domain|IPR011989;Armadillo-like helical|IPR012582;NUC194	GO:0008536|GO:0006303|GO:0005524|GO:0006886|GO:0003677|GO:0004677|GO:0016301|GO:0005634|GO:0006281	NUC194;PI3_PI4_kinase;IBN_N;HEAT_EZ								gnl|TC-DB|Q14974|1.I.1.1.3	PHI:1234
KPC00004726.1	KPC00004726.1	sc0000014	820477	823791	OG0002693	OG0001042			IPR007252;Nuclear pore protein 84/107	GO:0017056|GO:0005643	Nup84_Nup100								gnl|TC-DB|P57740|1.I.1.1.3
KPC00004739.1	KPC00004739.1	sc0000014	870138	873452	OG0002693	OG0001042			IPR007252;Nuclear pore protein 84/107	GO:0017056|GO:0005643	Nup84_Nup100								gnl|TC-DB|P57740|1.I.1.1.3
KPC00004724.1	KPC00004724.1	sc0000014	816996	817544	OG0003299	OG0001043			IPR003035;RWP-RK domain		RWP-RK
KPC00004737.1	KPC00004737.1	sc0000014	866652	867200	OG0003299	OG0001043			IPR003035;RWP-RK domain		RWP-RK
KPC00004721.1	KPC00004721.1	sc0000014	804869	807136	OG0007338	OG0002915			IPR004837;Sodium/calcium exchanger membrane region	GO:0055085|GO:0016021	Na_Ca_ex;Na_Ca_ex			SP(Sec/SPI);0.998075;0.001925	CS pos: 2-21. AFG-AD. Pr: .8992	SP	11		gnl|TC-DB|Q9LJI2|2.A.19.4.7
KPC00004735.1	KPC00004735.1	sc0000014	860343	861713	OG0005608	OG0001044			IPR013078;Histidine phosphatase superfamily, clade-1|IPR029033;Histidine phosphatase superfamily		His_Phos_1
KPC00004733.1	KPC00004733.1	sc0000014	847808	858358	OG0001549	OG0001045			IPR001611;Leucine-rich repeat|IPR025697;CLU domain|IPR013320;Concanavalin A-like lectin/glucanase domain superfamily|IPR006553;Leucine-rich repeat, cysteine-containing subtype|IPR033646;CLU central domain|IPR032675;Leucine-rich repeat domain superfamily	GO:0005515	CLU;eIF3_p135;Laminin_G_3;LRR_6;LRR_6;LRR_6									PHI:6752
KPC00004719.1	KPC00004719.1	sc0000014	799662	800334	OG0007906	OG0002916			IPR011993;PH-like domain superfamily|IPR001849;Pleckstrin homology domain
KPC00004717.1	KPC00004717.1	sc0000014	790591	795976	OG0001620	OG0001530			IPR001849;Pleckstrin homology domain|IPR027417;P-loop containing nucleoside triphosphate hydrolase|IPR011993;PH-like domain superfamily|IPR015894;Guanylate-binding protein, N-terminal|IPR013122;Polycystin cation channel, PKD1/PKD2	GO:0003924|GO:0005525	GBP;PH;PKD_channel						3		gnl|TC-DB|A9LE42|1.A.5.4.1
KPC00004723.1	KPC00004723.1	sc0000014	811067	814250	OG0002418	OG0002917			IPR015151;Beta-adaptin appendage, C-terminal subdomain|IPR011687;Ribosome biogenesis protein Nop53/GLTSCR2|IPR012295;TBP domain superfamily	GO:0016192|GO:0030131|GO:0006886	Nop53;B2-adapt-app_C						4			PHI:7975
KPC00004729.1	KPC00004729.1	sc0000014	833169	837146	OG0000829	OG0010981			IPR003841;Sodium-dependent phosphate transport protein|IPR030392;Intramolecular chaperone auto-processing domain	GO:0015321|GO:0044341|GO:0016020	Na_Pi_cotrans;Peptidase_S74						4		gnl|TC-DB|O87918|2.A.58.1.2
KPC00004731.1	KPC00004731.1	sc0000014	840239	840553	OG0012614	OG0012796											2
KPC00004716.1	KPC00004716.1	sc0000014	777603	790356	OG0004131	OG0002918			IPR009091;Regulator of chromosome condensation 1/beta-lactamase-inhibitor protein II|IPR003877;SPRY domain|IPR003961;Fibronectin type III|IPR035983;HECT, E3 ligase catalytic domain|IPR013320;Concanavalin A-like lectin/glucanase domain superfamily|IPR000569;HECT domain|IPR013783;Immunoglobulin-like fold|IPR000408;Regulator of chromosome condensation, RCC1|IPR001870;B30.2/SPRY domain	GO:0005515|GO:0004842	RCC1;RCC1;RCC1;RCC1;RCC1;RCC1;SPRY;SPRY;HECT								gnl|TC-DB|G8EME3|1.A.3.1.9
KPC00004725.1	KPC00004725.1	sc0000014	817797	820244	OG0002694	OG0001046			IPR014729;Rossmann-like alpha/beta/alpha sandwich fold|IPR036282;Glutathione S-transferase, C-terminal domain superfamily|IPR008909;DALR anticodon binding|IPR001412;Aminoacyl-tRNA synthetase, class I, conserved site|IPR009080;Aminoacyl-tRNA synthetase, class Ia, anticodon-binding|IPR035684;Arginyl-tRNA synthetase, catalytic core domain|IPR001278;Arginine-tRNA ligase|IPR036695;Arginyl tRNA synthet…	GO:0004814|GO:0005524|GO:0006420|GO:0004812|GO:0000166|GO:0005737|GO:0006418	Arg_tRNA_synt_N;tRNA-synt_1d;DALR_1
KPC00004738.1	KPC00004738.1	sc0000014	867453	869900	OG0002694	OG0001046			IPR014729;Rossmann-like alpha/beta/alpha sandwich fold|IPR036282;Glutathione S-transferase, C-terminal domain superfamily|IPR008909;DALR anticodon binding|IPR001412;Aminoacyl-tRNA synthetase, class I, conserved site|IPR009080;Aminoacyl-tRNA synthetase, class Ia, anticodon-binding|IPR035684;Arginyl-tRNA synthetase, catalytic core domain|IPR001278;Arginine-tRNA ligase|IPR036695;Arginyl tRNA synthet…	GO:0004814|GO:0005524|GO:0006420|GO:0004812|GO:0000166|GO:0005737|GO:0006418	Arg_tRNA_synt_N;tRNA-synt_1d;DALR_1
KPC00004736.1	KPC00004736.1	sc0000014	861895	864285	OG0000891	OG0001047			IPR009003;Peptidase S1, PA clan		Trypsin_2			SP(Sec/SPI);0.993244;0.006756	CS pos: 22-23. ANA-QS. Pr: .8953	SP
KPC00004718.1	KPC00004718.1	sc0000014	796405	797973	OG0006242	OG0002919			IPR002913;START domain|IPR011011;Zinc finger, FYVE/PHD-type|IPR013083;Zinc finger, RING/FYVE/PHD-type|IPR023393;START-like domain superfamily|IPR000306;FYVE zinc finger|IPR000799;Steroidogenic acute regulatory protein-like|IPR017455;Zinc finger, FYVE-related	GO:0046872|GO:0008289	FYVE;START								gnl|TC-DB|Q14849|9.B.64.1.1	PHI:4640
KPC00004740.1	KPC00004740.1	sc0000014	873859	876786	OG0006802	OG0002920			IPR036404;Jacalin-like lectin domain superfamily|IPR021917;Uncharacterised protein family, zinc metallopeptidase-like		Metallopep
KPC00004730.1	KPC00004730.1	sc0000014	838314	839816	OG0009439	OG0001049			IPR012337;Ribonuclease H-like superfamily
KPC00004734.1	KPC00004734.1	sc0000014	858936	859592	OG0002808	OG0001048
KPC00004722.1	KPC00004722.1	sc0000014	807434	810866	OG0004773	OG0002921			IPR034653;SPF45, RNA recognition motif|IPR012677;Nucleotide-binding alpha-beta plait domain superfamily|IPR003954;RNA recognition motif domain, eukaryote|IPR035979;RNA-binding domain superfamily|IPR000504;RNA recognition motif domain	GO:0003676	RRM_1									PHI:2169
KPC00004732.1	KPC00004732.1	sc0000014	840586	842505	OG0007605	OG0001050
KPC00004727.1	KPC00004727.1	sc0000014	824198	824644	OG0016077	OG0012797
KPC00004720.1	KPC00004720.1	sc0000014	800753	803860	OG0001741	OG0001531			IPR002641;Patatin-like phospholipase domain|IPR016035;Acyl transferase/acyl hydrolase/lysophospholipase	GO:0006629	Patatin						8
KPC00004728.1	KPC00004728.1	sc0000014	830518	832787	OG0006802	OG0012798			IPR036404;Jacalin-like lectin domain superfamily|IPR021917;Uncharacterised protein family, zinc metallopeptidase-like		Metallopep
KPC00004770.1	KPC00004770.1	sc0000014	1031458	1033923	OG0000146	OG0002933			IPR007021;Domain of unknown function DUF659|IPR012337;Ribonuclease H-like superfamily|IPR008906;HAT, C-terminal dimerisation domain	GO:0046983	DUF659;Dimer_Tnp_hAT
KPC00004778.1	KPC00004778.1	sc0000014	1059643	1061325	OG0001152	OG0002934			IPR002312;Aspartyl/Asparaginyl-tRNA synthetase, class IIb|IPR004522;Asparagine-tRNA ligase|IPR006195;Aminoacyl-tRNA synthetase, class II|IPR012340;Nucleic acid-binding, OB-fold|IPR004365;OB-fold nucleic acid binding domain, AA-tRNA synthetase-type|IPR004364;Aminoacyl-tRNA synthetase, class II (D/K/N)	GO:0004816|GO:0005524|GO:0003676|GO:0004812|GO:0000166|GO:0006418|GO:0006421	tRNA_anti-codon;tRNA-synt_2				CS pos: 18-19. NCW-AS. Pr: .2668					PHI:1605
KPC00004751.1	KPC00004751.1	sc0000014	942152	944887	OG0000662	OG0002922			IPR008972;Cupredoxin|IPR003689;Zinc/iron permease|IPR011706;Multicopper oxidase, type 2|IPR002355;Multicopper oxidase, copper-binding site|IPR011707;Multicopper oxidase, type 3	GO:0030001|GO:0055085|GO:0016020|GO:0016491|GO:0055114|GO:0046873|GO:0005507	Cu-oxidase_3;Cu-oxidase_2;Zip			SP(Sec/SPI);0.949862;0.050138	CS pos: 28-29. VDA-LT. Pr: .7872	SP	6		gnl|TC-DB|B2UL32|2.A.5.5.5
KPC00004768.1	KPC00004768.1	sc0000014	1027200	1028327	OG0001053	OG0002935			IPR005263;4-hydroxy-tetrahydrodipicolinate synthase, DapA|IPR002220;DapA-like|IPR013785;Aldolase-type TIM barrel|IPR020625;Schiff base-forming aldolase, active site	GO:0009089|GO:0016829|GO:0008840|GO:0003824	DHDPS
KPC00004745.1	KPC00004745.1	sc0000014	909162	910535	OG0005608	OG0001044			IPR029033;Histidine phosphatase superfamily|IPR013078;Histidine phosphatase superfamily, clade-1		His_Phos_1
KPC00004776.1	KPC00004776.1	sc0000014	1056123	1056788	OG0001619	OG0002936			IPR010987;Glutathione S-transferase, C-terminal-like|IPR005955;Glutathione S-transferases, class Zeta|IPR036282;Glutathione S-transferase, C-terminal domain superfamily|IPR036249;Thioredoxin-like superfamily|IPR004045;Glutathione S-transferase, N-terminal|IPR034333;Glutathione S-transferases, class Zeta , N-terminal|IPR034330;Glutathione S-transferases, class Zeta , C-terminal|IPR004046;Glutathio…	GO:0009072|GO:0005515|GO:0003824|GO:0005737	GST_N_3;GST_C_3								gnl|TC-DB|P0ACA3|1.A.12.3.1	PHI:7699
KPC00004743.1	KPC00004743.1	sc0000014	897072	907625	OG0001549	OG0001045			IPR001611;Leucine-rich repeat|IPR025697;CLU domain|IPR013320;Concanavalin A-like lectin/glucanase domain superfamily|IPR006553;Leucine-rich repeat, cysteine-containing subtype|IPR033646;CLU central domain|IPR032675;Leucine-rich repeat domain superfamily	GO:0005515	CLU;eIF3_p135;Laminin_G_3;LRR_6;LRR_6;LRR_6									PHI:6752
KPC00004766.1	KPC00004766.1	sc0000014	1020181	1022148	OG0002380	OG0002939			IPR004087;K Homology domain|IPR036612;K Homology domain, type 1 superfamily|IPR001878;Zinc finger, CCHC-type|IPR036875;Zinc finger, CCHC-type superfamily|IPR004088;K Homology domain, type 1|IPR032570;Splicing factor 1, helix-hairpin domain	GO:0003676|GO:0008270|GO:0003723	SF1-HH;KH_1									PHI:1662
KPC00004756.1	KPC00004756.1	sc0000014	955398	957587	OG0007606	OG0002923								SP(Sec/SPI);0.985414;0.014586	CS pos: 24-25. VHT-TT. Pr: .4958	SP
KPC00004741.1	KPC00004741.1	sc0000014	888280	889848	OG0000258	OG0002924			IPR003841;Sodium-dependent phosphate transport protein	GO:0015321|GO:0044341|GO:0016020	Na_Pi_cotrans;Na_Pi_cotrans						1		gnl|TC-DB|H2EJJ3|2.A.58.1.6
KPC00004750.1	KPC00004750.1	sc0000014	929070	929885	OG0001496	OG0010985
KPC00004758.1	KPC00004758.1	sc0000014	959451	961226	OG0004775	OG0002925			IPR004620;5,10-methylenetetrahydrofolate reductase|IPR029041;FAD-linked oxidoreductase-like|IPR003171;Methylenetetrahydrofolate reductase|IPR004621;Eukaryotic-type methylenetetrahydrofolate reductase	GO:0009086|GO:0005829|GO:0055114|GO:0004489|GO:0006555	MTHFR									PHI:3823
KPC00004774.1	KPC00004774.1	sc0000014	1045814	1051466	OG0007339	OG0002937			IPR022031;Telomere-associated protein Rif1, N-terminal|IPR016024;Armadillo-type fold		Rif1_N
KPC00004764.1	KPC00004764.1	sc0000014	1005737	1011637	OG0000979	OG0002938			IPR007185;DNA polymerase alpha/delta/epsilon, subunit B|IPR011990;Tetratricopeptide-like helical domain superfamily|IPR024639;DNA polymerase epsilon subunit B, N-terminal	GO:0003887|GO:0005515|GO:0003677|GO:0006260	Dpoe2NT;DNA_pol_E_B						5
KPC00004753.1	KPC00004753.1	sc0000014	950304	950516	OG0002703	OG0002926			IPR034904;Fe-S cluster assembly domain superfamily						CS pos: 21-22. SRF-KV. Pr: .3442
KPC00004763.1	KPC00004763.1	sc0000014	1003863	1005566	OG0007559	OG0002940			IPR013083;Zinc finger, RING/FYVE/PHD-type|IPR001841;Zinc finger, RING-type
KPC00004762.1	KPC00004762.1	sc0000014	969414	970513	OG0007678	OG0013074
KPC00004759.1	KPC00004759.1	sc0000014	961565	962975	OG0004772	OG0002927			IPR036322;WD40-repeat-containing domain superfamily|IPR019775;WD40 repeat, conserved site|IPR001680;WD40 repeat|IPR017986;WD40-repeat-containing domain|IPR015943;WD40/YVTN repeat-like-containing domain superfamily|IPR020472;G-protein beta WD-40 repeat	GO:0005515	WD40;WD40;WD40;WD40;WD40;WD40								gnl|TC-DB|Q676U5|9.A.15.2.1	PHI:4475
KPC00004772.1	KPC00004772.1	sc0000014	1040010	1041002	OG0008901	OG0002941			IPR036020;WW domain superfamily|IPR001202;WW domain	GO:0005515	WW;WW;WW
KPC00004754.1	KPC00004754.1	sc0000014	950642	952048	OG0009901	OG0010986
KPC00004755.1	KPC00004755.1	sc0000014	952305	954992	OG0007607	OG0002929			IPR005955;Glutathione S-transferases, class Zeta|IPR010987;Glutathione S-transferase, C-terminal-like|IPR036282;Glutathione S-transferase, C-terminal domain superfamily|IPR036249;Thioredoxin-like superfamily|IPR001932;PPM-type phosphatase domain|IPR004045;Glutathione S-transferase, N-terminal|IPR000222;PPM-type phosphatase, divalent cation binding|IPR004046;Glutathione S-transferase, C-terminal|I…	GO:0005515|GO:0043169|GO:0005737|GO:0003824|GO:0009072	GST_N_3;GST_C;PP2C									PHI:4471
KPC00004765.1	KPC00004765.1	sc0000014	1011709	1019985	OG0002807	OG0002942			IPR016024;Armadillo-type fold|IPR011989;Armadillo-like helical|IPR000357;HEAT repeat|IPR021133;HEAT, type 2|IPR034085;TOG domain	GO:0005515	HEAT_EZ;HEAT
KPC00004752.1	KPC00004752.1	sc0000014	945224	947977	OG0000662	OG0002928			IPR008972;Cupredoxin|IPR003689;Zinc/iron permease|IPR011706;Multicopper oxidase, type 2|IPR002355;Multicopper oxidase, copper-binding site|IPR011707;Multicopper oxidase, type 3	GO:0030001|GO:0055085|GO:0016020|GO:0016491|GO:0055114|GO:0046873|GO:0005507	Cu-oxidase_3;Cu-oxidase_2;Zip			SP(Sec/SPI);0.936072;0.063928	CS pos: 23-24. TEA-LE. Pr: .8166	SP	7		gnl|TC-DB|P0A8H3|2.A.5.5.1
KPC00004760.1	KPC00004760.1	sc0000014	963063	963869	OG0007336	OG0002932			IPR027799;Replication termination factor 2, RING-finger		Rtf2
KPC00004769.1	KPC00004769.1	sc0000014	1028658	1031005	OG0007541	OG0002944											1
KPC00004779.1	KPC00004779.1	sc0000014	1061659	1063365	OG0006702	OG0002943			IPR036390;Winged helix DNA-binding domain superfamily|IPR000232;Heat shock factor (HSF)-type, DNA-binding|IPR036388;Winged helix-like DNA-binding domain superfamily	GO:0003700|GO:0043565|GO:0005634|GO:0006355	HSF_DNA-bind									PHI:3136
KPC00004773.1	KPC00004773.1	sc0000014	1044882	1045792	OG0005666	OG0002946
KPC00004757.1	KPC00004757.1	sc0000014	957644	959151	OG0006124	OG0002930
KPC00004777.1	KPC00004777.1	sc0000014	1056837	1059420	OG0005622	OG0002947
KPC00004761.1	KPC00004761.1	sc0000014	964679	968327	OG0003557	OG0002931			IPR023434;Argininosuccinate synthase, type 1 subfamily|IPR013149;Alcohol dehydrogenase, C-terminal|IPR014729;Rossmann-like alpha/beta/alpha sandwich fold|IPR036291;NAD(P)-binding domain superfamily|IPR001518;Argininosuccinate synthase|IPR024074;Argininosuccinate synthetase, catalytic/multimerisation domain body|IPR018223;Argininosuccinate synthase, conserved site|IPR011032;GroES-like superfamily|…	GO:0006069|GO:0051903|GO:0005524|GO:0004055|GO:0016491|GO:0055114|GO:0008270|GO:0006526	ADH_N;ADH_zinc_N;Arginosuc_synth									PHI:4616
KPC00004767.1	KPC00004767.1	sc0000014	1022183	1026464	OG0001670	OG0002945			IPR013212;Mad3/Bub1 homology region 1|IPR011009;Protein kinase-like domain superfamily|IPR000719;Protein kinase domain	GO:0004672|GO:0006468|GO:0005524	Mad3_BUB1_I;Pkinase									PHI:1273
KPC00004744.1	KPC00004744.1	sc0000014	907731	908393	OG0002808	OG0001048
KPC00004775.1	KPC00004775.1	sc0000014	1052573	1055906	OG0003273	OG0002948											1
KPC00004749.1	KPC00004749.1	sc0000014	926923	927862	OG0000090	OG0012800
KPC00004742.1	KPC00004742.1	sc0000014	889881	891800	OG0007605	OG0001050
KPC00004746.1	KPC00004746.1	sc0000014	910717	913107	OG0000891	OG0001047			IPR009003;Peptidase S1, PA clan		Trypsin_2			SP(Sec/SPI);0.993244;0.006756	CS pos: 22-23. ANA-QS. Pr: .8953	SP
KPC00004771.1	KPC00004771.1	sc0000014	1035210	1035907	OG0014018	OG0012541			IPR036372;BEACH domain superfamily|IPR000409;BEACH domain|IPR033453;Glycosyl hydrolase family 30, TIM-barrel domain		Glyco_hydro_30
KPC00004748.1	KPC00004748.1	sc0000014	915051	917737	OG0000891	OG0000782			IPR036388;Winged helix-like DNA-binding domain superfamily|IPR005819;Histone H5|IPR036390;Winged helix DNA-binding domain superfamily|IPR005818;Linker histone H1/H5, domain H15|IPR009003;Peptidase S1, PA clan	GO:0000786|GO:0006334|GO:0003677|GO:0005634	Linker_histone;Trypsin_2									PHI:1652
KPC00004747.1	KPC00004747.1	sc0000014	913532	914743	OG0000891	OG0000782			IPR008256;Peptidase S1B|IPR009003;Peptidase S1, PA clan	GO:0006508|GO:0008236	Trypsin_2			SP(Sec/SPI);0.974178;0.025822	CS pos: 22-23. ISA-QN. Pr: .9132	SP
KPC00014151.1	KPC00014151.1	sc0000198	26613	27932	OG0008941	OG0001113
KPC00014149.1	KPC00014149.1	sc0000198	23390	24748	OG0000255	OG0000037			IPR036525;Tubulin/FtsZ, GTPase domain superfamily|IPR008280;Tubulin/FtsZ, C-terminal|IPR023123;Tubulin, C-terminal|IPR013838;Beta tubulin, autoregulation binding site|IPR018316;Tubulin/FtsZ, 2-layer sandwich domain|IPR000217;Tubulin|IPR002452;Alpha tubulin|IPR017975;Tubulin, conserved site|IPR003008;Tubulin/FtsZ, GTPase domain|IPR037103;Tubulin/FtsZ, C-terminal domain superfamily	GO:0003924|GO:0005874|GO:0007017|GO:0005525|GO:0005200	Tubulin;Tubulin_C									PHI:2530
KPC00014146.1	KPC00014146.1	sc0000198	13639	14392	OG0010001	OG0006660			IPR012677;Nucleotide-binding alpha-beta plait domain superfamily|IPR000504;RNA recognition motif domain|IPR035979;RNA-binding domain superfamily	GO:0003676	RRM_1								gnl|TC-DB|P52298|9.A.60.1.1	PHI:2545
KPC00014145.1	KPC00014145.1	sc0000198	2673	9271	OG0000618	OG0000072			IPR011527;ABC transporter type 1, transmembrane domain|IPR036640;ABC transporter type 1, transmembrane domain superfamily	GO:0016021|GO:0055085|GO:0042626|GO:0005524	ABC_membrane;ABC_membrane;ABC_membrane;ABC_membrane						16		gnl|TC-DB|ARE31046|3.A.1.208.45	PHI:267
KPC00014147.1	KPC00014147.1	sc0000198	14996	20137	OG0004191	OG0006638			IPR040451;Glycosyl hydrolase family 81, N-terminal|IPR040720;Glycosyl hydrolase family 81, C-terminal domain|IPR000462;CDP-alcohol phosphatidyltransferase	GO:0008654|GO:0016780|GO:0016020	CDP-OH_P_transf;Glyco_hydro_81;Glyco_hydro81C						2	GH81	gnl|TC-DB|K0WKG7|4.F.1.1.8
KPC00014148.1	KPC00014148.1	sc0000198	20201	22980	OG0001315	OG0006649			IPR004932;Retrieval of early ER protein Rer1	GO:0016021	Rer1						3		gnl|TC-DB|O48670|9.B.82.1.3
KPC00014154.1	KPC00014154.1	sc0000198	34433	35758	OG0000454	OG0000446			IPR015914;Purple acid phosphatase, N-terminal|IPR025733;Iron/zinc purple acid phosphatase-like C-terminal domain|IPR008963;Purple acid phosphatase-like, N-terminal|IPR004843;Calcineurin-like phosphoesterase domain, ApaH type|IPR029052;Metallo-dependent phosphatase-like|IPR041792;Purple acid phosphatase, metallophosphatase domain	GO:0016787|GO:0003993|GO:0046872	Pur_ac_phosph_N;Metallophos;Metallophos_C
KPC00014150.1	KPC00014150.1	sc0000198	24803	25783	OG0000199	OG0006652			IPR000177;Apple domain|IPR003609;PAN/Apple domain|IPR000254;Cellulose-binding domain, fungal	GO:0005515|GO:0005975|GO:0030248|GO:0006508|GO:0005576	PAN_4;PAN_4;PAN_4			SP(Sec/SPI);0.998909;0.001091	CS pos: 18-19. VNA-AD. Pr: .9389	SP				PHI:660
KPC00014155.1	KPC00014155.1	sc0000198	41703	42491	OG0006450	OG0002010					TPH
KPC00014152.1	KPC00014152.1	sc0000198	29557	30096	OG0003411	OG0006653
KPC00014153.1	KPC00014153.1	sc0000198	30306	33596	OG0000454	OG0006651			IPR015914;Purple acid phosphatase, N-terminal|IPR025733;Iron/zinc purple acid phosphatase-like C-terminal domain|IPR008963;Purple acid phosphatase-like, N-terminal|IPR004843;Calcineurin-like phosphoesterase domain, ApaH type|IPR029052;Metallo-dependent phosphatase-like|IPR041792;Purple acid phosphatase, metallophosphatase domain	GO:0046872|GO:0003993|GO:0016787	Pur_ac_phosph_N;Metallophos;Metallophos_C;Pur_ac_phosph_N;Metallophos;Metallophos_C			SP(Sec/SPI);0.995026;0.004974	CS pos: 17-18. ATA-TV. Pr: .6982	SP
KPC00014286.1	KPC00014286.1	sc0000262	12199	13193	OG0000008	OG0006617
KPC00014285.1	KPC00014285.1	sc0000262	11138	11842	OG0000114	OG0012113			IPR004875;DDE superfamily endonuclease domain	GO:0003676	DDE_1
KPC00014287.1	KPC00014287.1	sc0000262	26422	26604	OG0012749	OG0009461			IPR010255;Haem peroxidase superfamily|IPR019793;Peroxidases heam-ligand binding site|IPR002016;Haem peroxidase	GO:0006979|GO:0055114|GO:0004601|GO:0020037	peroxidase									PHI:7285	D0N7D7
KPC00014109.1	KPC00014109.1	sc0000184	39181	49150	OG0000209	OG0000143			IPR000477;Reverse transcriptase domain|IPR001584;Integrase, catalytic core|IPR012337;Ribonuclease H-like superfamily|IPR001878;Zinc finger, CCHC-type|IPR036875;Zinc finger, CCHC-type superfamily|IPR041373;Reverse transcriptase, RNase H-like domain|IPR036397;Ribonuclease H superfamily|IPR041588;Integrase zinc-binding domain|IPR021109;Aspartic peptidase domain superfamily	GO:0003676|GO:0015074|GO:0008270	zf-CCHC;zf-CCHC;RVT_1;RT_RNaseH;Integrase_H2C2;rve
KPC00010386.1	KPC00010386.1	sc0000050	10540	13443	OG0000469	OG0005154			IPR027815;10TM putative phosphate transporter, cytosolic domain|IPR003864;Calcium-dependent channel, 7TM region, putative phosphate|IPR032880;Calcium permeable stress-gated cation channel 1, N-terminal transmembrane domain	GO:0016020	RSN1_TM;PHM7_cyt;PHM7_cyt;RSN1_7TM						1		gnl|TC-DB|Q5XEZ5|1.A.17.5.10
KPC00010391.1	KPC00010391.1	sc0000050	28478	29994	OG0000093	OG0000211			IPR002293;Amino acid/polyamine transporter I	GO:0055085|GO:0022857|GO:0016020	AA_permease_2						8		gnl|TC-DB|D0NVC6|2.A.3.3.20
KPC00010395.1	KPC00010395.1	sc0000050	36643	37719	OG0009964	OG0000424
KPC00010397.1	KPC00010397.1	sc0000050	39561	40637	OG0009964	OG0000424
KPC00010393.1	KPC00010393.1	sc0000050	33402	34801	OG0009964	OG0000424
KPC00010388.1	KPC00010388.1	sc0000050	21682	22659	OG0010419	OG0005152											1
KPC00010402.1	KPC00010402.1	sc0000050	83689	87960	OG0006798	OG0000151			IPR003323;OTU domain
KPC00010401.1	KPC00010401.1	sc0000050	79747	83421	OG0008698	OG0002168
KPC00010400.1	KPC00010400.1	sc0000050	50196	52676	OG0000096	OG0000205			IPR013103;Reverse transcriptase, RNA-dependent DNA polymerase|IPR029526;PiggyBac transposable element-derived protein		DDE_Tnp_1_7;RVT_2
KPC00010394.1	KPC00010394.1	sc0000050	35158	35688	OG0008365	OG0000212
KPC00010396.1	KPC00010396.1	sc0000050	38076	38606	OG0008365	OG0000212
KPC00010398.1	KPC00010398.1	sc0000050	40994	41524	OG0008365	OG0000212
KPC00010387.1	KPC00010387.1	sc0000050	17993	20686	OG0002408	OG0001821			IPR011989;Armadillo-like helical|IPR013809;ENTH domain|IPR016024;Armadillo-type fold|IPR008942;ENTH/VHS		ENTH
KPC00010385.1	KPC00010385.1	sc0000050	7700	9826	OG0000093	OG0000211			IPR002293;Amino acid/polyamine transporter I	GO:0055085|GO:0022857|GO:0016020	AA_permease_2						1		gnl|TC-DB|D0NVC6|2.A.3.3.20
KPC00010384.1	KPC00010384.1	sc0000050	2064	5892	OG0000093	OG0000211			IPR002293;Amino acid/polyamine transporter I	GO:0055085|GO:0022857|GO:0016020	AA_permease_2						11		gnl|TC-DB|D0NVC6|2.A.3.3.20
KPC00010389.1	KPC00010389.1	sc0000050	22904	25897	OG0004382	OG0001822			IPR003437;Glycine dehydrogenase (decarboxylating)|IPR020581;Glycine cleavage system P protein|IPR015422;Pyridoxal phosphate-dependent transferase domain 1|IPR015421;Pyridoxal phosphate-dependent transferase, major domain|IPR015424;Pyridoxal phosphate-dependent transferase	GO:0006544|GO:0006546|GO:0004375|GO:0055114|GO:0003824	GDC-P;GDC-P				CS pos: 23-24. RAM-AT. Pr: .7813					PHI:2961
KPC00010392.1	KPC00010392.1	sc0000050	30975	32135	OG0006085	OG0001823											3
KPC00010399.1	KPC00010399.1	sc0000050	43489	45396	OG0000354	OG0011371			IPR010921;Trp repressor/replication initiator	GO:0043565
KPC00010390.1	KPC00010390.1	sc0000050	26127	27696	OG0006844	OG0001169			IPR029071;Ubiquitin-like domain superfamily
KPC00010427.1	KPC00010427.1	sc0000050	170467	170805	OG0009869	OG0007530								SP(Sec/SPI);0.995526;0.004474	CS pos: 23-24. SQA-MT. Pr: .8854	SP
KPC00010419.1	KPC00010419.1	sc0000050	143068	144682	OG0002784	OG0007532			IPR007238;DNA primase large subunit, eukaryotic/archaeal|IPR016558;DNA primase, large subunit, eukaryotic	GO:0006269|GO:0016779|GO:0003896	DNA_primase_lrg
KPC00010424.1	KPC00010424.1	sc0000050	158291	160927	OG0002479	OG0000688			IPR001619;Sec1-like protein|IPR002569;Peptide methionine sulphoxide reductase MsrA|IPR027482;Sec1-like, domain 2|IPR036045;Sec1-like superfamily|IPR036509;Peptide methionine sulphoxide reductase MsrA superfamily	GO:0016192|GO:0055114|GO:0006904|GO:0008113	PMSR;Sec1								gnl|TC-DB|P34815|1.F.1.1.3	PHI:3913
KPC00010412.1	KPC00010412.1	sc0000050	115045	116026	OG0001280	OG0000457
KPC00010404.1	KPC00010404.1	sc0000050	94610	101289	OG0003460	OG0002165
KPC00010414.1	KPC00010414.1	sc0000050	126544	131426	OG0000716	OG0000527			IPR001584;Integrase, catalytic core|IPR012337;Ribonuclease H-like superfamily|IPR003819;TauD/TfdA-like domain|IPR042098;Taurine dioxygenase TauD-like superfamily|IPR013103;Reverse transcriptase, RNA-dependent DNA polymerase|IPR036397;Ribonuclease H superfamily	GO:0003676|GO:0015074|GO:0055114|GO:0016491	TauD;rve;RVT_2
KPC00010417.1	KPC00010417.1	sc0000050	136019	136543	OG0000877	OG0000925			IPR002569;Peptide methionine sulphoxide reductase MsrA|IPR036509;Peptide methionine sulphoxide reductase MsrA superfamily	GO:0008113|GO:0055114	PMSR									PHI:4580
KPC00010430.1	KPC00010430.1	sc0000050	172762	174216	OG0001752	OG0000221			IPR003347;JmjC domain		Cupin_4
KPC00010407.1	KPC00010407.1	sc0000050	105847	106659	OG0001454	OG0007529
KPC00010406.1	KPC00010406.1	sc0000050	103780	104568	OG0001454	OG0002166
KPC00010422.1	KPC00010422.1	sc0000050	155939	156979	OG0002872	OG0007535			IPR035437;SNase-like, OB-fold superfamily
KPC00010429.1	KPC00010429.1	sc0000050	171665	172612	OG0004380	OG0007536			IPR001834;NADH:cytochrome b5 reductase-like|IPR017927;FAD-binding domain, ferredoxin reductase-type|IPR017938;Riboflavin synthase-like beta-barrel|IPR039261;Ferredoxin-NADP reductase (FNR), nucleotide-binding domain|IPR001433;Oxidoreductase FAD/NAD(P)-binding|IPR001709;Flavoprotein pyridine nucleotide cytochrome reductase|IPR008333;Flavoprotein pyridine nucleotide cytochrome reductase-like, FAD-b…	GO:0055114|GO:0016491	FAD_binding_6;NAD_binding_1						1		gnl|TC-DB|Q7WTJ2|5.B.1.3.2	PHI:4914	A0A0M0JC90
KPC00010426.1	KPC00010426.1	sc0000050	165359	167452	OG0001421	OG0002169			IPR006553;Leucine-rich repeat, cysteine-containing subtype|IPR001611;Leucine-rich repeat|IPR032675;Leucine-rich repeat domain superfamily	GO:0005515	LRR_6;LRR_6;LRR_8								gnl|TC-DB|F4A3W6|8.A.43.1.2	PHI:5134
KPC00010410.1	KPC00010410.1	sc0000050	111740	113245	OG0004969	OG0007525			IPR018881;Uncharacterised protein family UPF0565		UPF0565;UPF0565
KPC00010408.1	KPC00010408.1	sc0000050	108676	109599	OG0008023	OG0007524														PHI:7008
KPC00010403.1	KPC00010403.1	sc0000050	93144	94439	OG0008219	OG0002167			IPR009057;Homeobox-like domain superfamily|IPR006600;HTH CenpB-type DNA-binding domain	GO:0003677	HTH_Tnp_Tc5
KPC00010409.1	KPC00010409.1	sc0000050	110379	111368	OG0009425	OG0007526			IPR010402;CCT domain	GO:0005515	CCT
KPC00010421.1	KPC00010421.1	sc0000050	151532	155803	OG0006798	OG0000151			IPR003323;OTU domain
KPC00010420.1	KPC00010420.1	sc0000050	144705	146248	OG0001959	OG0007540
KPC00010411.1	KPC00010411.1	sc0000050	113433	114719	OG0006457	OG0007527								SP(Sec/SPI);0.991293;0.008707	CS pos: 19-2. VYA-KG. Pr: .7337	SP	1
KPC00010425.1	KPC00010425.1	sc0000050	163593	164525	OG0006455	OG0007541			IPR013320;Concanavalin A-like lectin/glucanase domain superfamily|IPR001870;B30.2/SPRY domain|IPR003877;SPRY domain	GO:0005515	SPRY
KPC00010405.1	KPC00010405.1	sc0000050	101434	102114	OG0010033	OG0007528			IPR014710;RmlC-like jelly roll fold
KPC00010428.1	KPC00010428.1	sc0000050	171125	171511	OG0004705	OG0007542			IPR008011;Complex 1 LYR protein		Complex1_LYR
KPC00010418.1	KPC00010418.1	sc0000050	140700	143032	OG0002479	OG0000688			IPR001619;Sec1-like protein|IPR027482;Sec1-like, domain 2|IPR036045;Sec1-like superfamily	GO:0016192|GO:0006904	Sec1								gnl|TC-DB|P34815|1.F.1.1.3	PHI:2528
KPC00010423.1	KPC00010423.1	sc0000050	157231	157755	OG0000877	OG0000925			IPR002569;Peptide methionine sulphoxide reductase MsrA|IPR036509;Peptide methionine sulphoxide reductase MsrA superfamily	GO:0008113|GO:0055114	PMSR									PHI:4580
KPC00010413.1	KPC00010413.1	sc0000050	116184	117054	OG0001790	OG0001286
KPC00010416.1	KPC00010416.1	sc0000050	132973	133479	OG0000877	OG0013521			IPR002569;Peptide methionine sulphoxide reductase MsrA|IPR036509;Peptide methionine sulphoxide reductase MsrA superfamily	GO:0008113|GO:0055114	PMSR									PHI:3913
KPC00010415.1	KPC00010415.1	sc0000050	132037	132620	OG0011015				IPR042098;Taurine dioxygenase TauD-like superfamily|IPR003819;TauD/TfdA-like domain	GO:0055114|GO:0016491	TauD
KPC00010453.1	KPC00010453.1	sc0000050	238674	242546	OG0000076	OG0000343			IPR036640;ABC transporter type 1, transmembrane domain superfamily|IPR027417;P-loop containing nucleoside triphosphate hydrolase|IPR003593;AAA+ ATPase domain|IPR017871;ABC transporter, conserved site|IPR011527;ABC transporter type 1, transmembrane domain|IPR003439;ABC transporter-like	GO:0016887|GO:0005524|GO:0055085|GO:0042626|GO:0016021	ABC_membrane;ABC_tran;ABC_membrane;ABC_tran						11		gnl|TC-DB|A5X7X7|3.A.1.201.25	PHI:1018__PHI:2042
KPC00010452.1	KPC00010452.1	sc0000050	236061	237707	OG0000010	OG0007531			IPR036396;Cytochrome P450 superfamily|IPR017972;Cytochrome P450, conserved site|IPR001128;Cytochrome P450|IPR002401;Cytochrome P450, E-class, group I	GO:0020037|GO:0055114|GO:0016705|GO:0005506	p450				CS pos: 37-38. TRS-SE. Pr: .346		1		gnl|TC-DB|OXN28687|2.A.57.3.3	PHI:2357
KPC00010466.1	KPC00010466.1	sc0000050	279672	280037	OG0000212	OG0011781
KPC00010442.1	KPC00010442.1	sc0000050	210930	214634	OG0006456	OG0000926			IPR011011;Zinc finger, FYVE/PHD-type|IPR013083;Zinc finger, RING/FYVE/PHD-type|IPR003595;Protein-tyrosine phosphatase, catalytic|IPR010569;Myotubularin-like phosphatase domain|IPR000306;FYVE zinc finger|IPR029021;Protein-tyrosine phosphatase-like|IPR016130;Protein-tyrosine phosphatase, active site|IPR017455;Zinc finger, FYVE-related	GO:0004725|GO:0046872|GO:0016311	FYVE;Myotub-related								gnl|TC-DB|P40343|3.A.31.1.1	PHI:4640
KPC00010463.1	KPC00010463.1	sc0000050	268642	273553	OG0010495	OG0007547			IPR005113;uDENN domain|IPR037516;Tripartite DENN domain|IPR001194;cDENN domain		uDENN;DENN
KPC00010441.1	KPC00010441.1	sc0000050	206361	207287	OG0001752	OG0000221			IPR003347;JmjC domain		Cupin_4
KPC00010445.1	KPC00010445.1	sc0000050	220825	222059	OG0003055	OG0007533			IPR035952;Rhomboid-like superfamily|IPR022764;Peptidase S54, rhomboid domain	GO:0004252|GO:0016021	Rhomboid;Rhomboid				CS pos: 33-34. ARG-SE. Pr: .216				gnl|TC-DB|Q9H300|9.B.104.1.6			MER0015472	S54
KPC00010439.1	KPC00010439.1	sc0000050	202272	203177	OG0001752	OG0000221			IPR003347;JmjC domain		Cupin_4
KPC00010436.1	KPC00010436.1	sc0000050	190322	192867	OG0000483	OG0000263
KPC00010447.1	KPC00010447.1	sc0000050	223417	224994	OG0005591	OG0007534			IPR001594;Palmitoyltransferase, DHHC domain		DHHC						4
KPC00010461.1	KPC00010461.1	sc0000050	265772	267667	OG0010496	OG0007549			IPR036322;WD40-repeat-containing domain superfamily|IPR015943;WD40/YVTN repeat-like-containing domain superfamily	GO:0005515				SP(Sec/SPI);0.726118;0.273882	CS pos: 25-26. VVA-RD. Pr: .8134	SP	1
KPC00010457.1	KPC00010457.1	sc0000050	249038	250081	OG0000261	OG0007551					SBP_bac_6			SP(Sec/SPI);0.997959;0.002041	CS pos: 19-2. ALA-KV. Pr: .9268	SP			gnl|TC-DB|M4VF34|3.A.1.20.4
KPC00010449.1	KPC00010449.1	sc0000050	226951	228720	OG0001370	OG0007537
KPC00010451.1	KPC00010451.1	sc0000050	230969	232654	OG0001370	OG0007538
KPC00010450.1	KPC00010450.1	sc0000050	229020	230666	OG0001370	OG0007539			IPR013083;Zinc finger, RING/FYVE/PHD-type
KPC00010455.1	KPC00010455.1	sc0000050	246077	246733	OG0002252	OG0007554											1
KPC00010454.1	KPC00010454.1	sc0000050	243043	243734	OG0002252	OG0011783			IPR011989;Armadillo-like helical|IPR016024;Armadillo-type fold|IPR024395;CLASP N-terminal domain		CLASP_N
KPC00010456.1	KPC00010456.1	sc0000050	246847	248157	OG0002117	OG0007558			IPR001611;Leucine-rich repeat|IPR032675;Leucine-rich repeat domain superfamily	GO:0005515	LRR_6;LRR_6;LRR_6;LRR_6;LRR_6;LRR_6;LRR_6								gnl|TC-DB|P46060|1.I.1.1.3	PHI:5173
KPC00010448.1	KPC00010448.1	sc0000050	225067	226191	OG0000095	OG0000689			IPR011009;Protein kinase-like domain superfamily|IPR008271;Serine/threonine-protein kinase, active site|IPR000719;Protein kinase domain|IPR017441;Protein kinase, ATP binding site	GO:0004672|GO:0006468|GO:0005524	Pkinase								gnl|TC-DB|P54646|8.A.104.1.1	PHI:1244
KPC00010446.1	KPC00010446.1	sc0000050	222071	223387	OG0002409	OG0007544			IPR001353;Proteasome, subunit alpha/beta|IPR029055;Nucleophile aminohydrolases, N-terminal|IPR023332;Proteasome alpha-type subunit|IPR000426;Proteasome alpha-subunit, N-terminal domain	GO:0004175|GO:0019773|GO:0051603|GO:0006511|GO:0004298|GO:0005839	Proteasome_A_N;Proteasome											MER0000550	T01A
KPC00010443.1	KPC00010443.1	sc0000050	214928	217377	OG0006087	OG0007543			IPR036543;Guanylate-binding protein, C-terminal domain superfamily|IPR003191;Guanylate-binding protein/Atlastin, C-terminal|IPR027417;P-loop containing nucleoside triphosphate hydrolase|IPR015894;Guanylate-binding protein, N-terminal|IPR030386;GB1/RHD3-type guanine nucleotide-binding (G) domain	GO:0003924|GO:0005525	GBP;GBP_C								gnl|TC-DB|OAP09968
KPC00010460.1	KPC00010460.1	sc0000050	264117	265558	OG0001430	OG0007560			IPR013632;DNA recombination and repair protein Rad51-like, C-terminal|IPR016467;DNA recombination and repair protein, RecA-like|IPR027417;P-loop containing nucleoside triphosphate hydrolase|IPR003593;AAA+ ATPase domain|IPR011938;DNA recombination/repair protein RadA|IPR033925;Rad51/DMC1/RadA|IPR020587;DNA recombination and repair protein RecA, monomer-monomer interface|IPR010995;DNA repair Rad51/…	GO:0007131|GO:0006310|GO:0003684|GO:0008094|GO:0005524|GO:0003677|GO:0003697|GO:0000150|GO:1990426|GO:0000166|GO:0006259|GO:0003690|GO:0000724|GO:0005634|GO:0006281	HHH_5;Rad51
KPC00010465.1	KPC00010465.1	sc0000050	275273	276808	OG0007301	OG0007561			IPR020846;Major facilitator superfamily domain|IPR036259;MFS transporter superfamily		MFS_2;MFS_2						11		gnl|TC-DB|I0IYT1|2.A.2.7.1
KPC00010464.1	KPC00010464.1	sc0000050	274094	274408	OG0000212	OG0011785
KPC00010440.1	KPC00010440.1	sc0000050	203250	210071	OG0000863	OG0000060			IPR001830;Glycosyl transferase, family 20|IPR003337;Trehalose-phosphatase|IPR023214;HAD superfamily|IPR036412;HAD-like superfamily	GO:0005992|GO:0003824	Glyco_transf_20;Trehalose_PPase;Trehalose_PPase							GT20		PHI:130
KPC00010459.1	KPC00010459.1	sc0000050	252511	254109	OG0001251	OG0000690			IPR029063;S-adenosyl-L-methionine-dependent methyltransferase|IPR041698;Methyltransferase domain 25		Methyltransf_25;Methyltransf_23									PHI:3364
KPC00010458.1	KPC00010458.1	sc0000050	250211	251710	OG0001251	OG0000690			IPR013216;Methyltransferase type 11|IPR029063;S-adenosyl-L-methionine-dependent methyltransferase	GO:0008168	Methyltransf_11;Methyltransf_23									PHI:3364
KPC00010467.1	KPC00010467.1	sc0000050	281148	281645	OG0011957	OG0011786
KPC00010444.1	KPC00010444.1	sc0000050	218481	219182	OG0011414	OG0011780			IPR032675;Leucine-rich repeat domain superfamily
KPC00010435.1	KPC00010435.1	sc0000050	186577	190104	OG0000863	OG0000060			IPR001830;Glycosyl transferase, family 20|IPR003337;Trehalose-phosphatase|IPR023214;HAD superfamily|IPR012766;Alpha,alpha-trehalose-phosphate synthase|IPR036412;HAD-like superfamily	GO:0003825|GO:0005992|GO:0003824	Glyco_transf_20;Trehalose_PPase							GT20		PHI:130
KPC00010431.1	KPC00010431.1	sc0000050	174292	177227	OG0000863	OG0000060			IPR001830;Glycosyl transferase, family 20|IPR003337;Trehalose-phosphatase|IPR023214;HAD superfamily|IPR012766;Alpha,alpha-trehalose-phosphate synthase|IPR036412;HAD-like superfamily	GO:0003825|GO:0005992|GO:0003824	Glyco_transf_20;Trehalose_PPase							GT20		PHI:130
KPC00010432.1	KPC00010432.1	sc0000050	178371	181306	OG0000863	OG0000060			IPR001830;Glycosyl transferase, family 20|IPR003337;Trehalose-phosphatase|IPR023214;HAD superfamily|IPR012766;Alpha,alpha-trehalose-phosphate synthase|IPR036412;HAD-like superfamily	GO:0003825|GO:0005992|GO:0003824	Glyco_transf_20;Trehalose_PPase							GT20		PHI:130
KPC00010438.1	KPC00010438.1	sc0000050	197080	198493	OG0005941	OG0000201			IPR025789;Histone-lysine N-methyltransferase DOT1 domain|IPR029063;S-adenosyl-L-methionine-dependent methyltransferase	GO:0018024	DOT1
KPC00010433.1	KPC00010433.1	sc0000050	182505	184376	OG0000863	OG0000060			IPR001830;Glycosyl transferase, family 20|IPR003337;Trehalose-phosphatase|IPR023214;HAD superfamily|IPR036412;HAD-like superfamily	GO:0005992|GO:0003824	Glyco_transf_20;Trehalose_PPase							GT20		PHI:242
KPC00010434.1	KPC00010434.1	sc0000050	184399	185151	OG0000863	OG0000060			IPR001830;Glycosyl transferase, family 20	GO:0005992|GO:0003824	Glyco_transf_20							GT20		PHI:130
KPC00010437.1	KPC00010437.1	sc0000050	195667	196391	OG0000780	OG0000160
KPC00010462.1	KPC00010462.1	sc0000050	267692	268461	OG0011415	OG0007565			IPR011992;EF-hand domain pair
KPC00010478.1	KPC00010478.1	sc0000050	317978	321499	OG0000005	OG0007545			IPR029058;Alpha/Beta hydrolase fold|IPR013057;Amino acid transporter, transmembrane domain|IPR000073;Alpha/beta hydrolase fold-1		Abhydrolase_1;Aa_trans						1		gnl|TC-DB|P47082|2.A.18.5.2		Q2F1F9	MER0210990	S33
KPC00010491.1	KPC00010491.1	sc0000050	366065	367453	OG0006998	OG0002172			IPR036871;PX domain superfamily|IPR001683;Phox homologous domain	GO:0035091	PX
KPC00010490.1	KPC00010490.1	sc0000050	364096	365298	OG0000165	OG0002170			IPR029058;Alpha/Beta hydrolase fold|IPR000073;Alpha/beta hydrolase fold-1		Abhydrolase_1										O67982	MER0210990	S33
KPC00010498.1	KPC00010498.1	sc0000050	440942	444218	OG0005543	OG0007566			IPR011009;Protein kinase-like domain superfamily|IPR000719;Protein kinase domain|IPR017441;Protein kinase, ATP binding site	GO:0004672|GO:0006468|GO:0005524	Pkinase								gnl|TC-DB|XP_024578073.1|8.A.104.1.2	PHI:1203
KPC00010476.1	KPC00010476.1	sc0000050	311649	313427	OG0003343	OG0007546					TPH
KPC00010469.1	KPC00010469.1	sc0000050	287482	291111	OG0001626	OG0007552		No MOTIF	IPR001849;Pleckstrin homology domain|IPR000195;Rab-GTPase-TBC domain|IPR011993;PH-like domain superfamily|IPR035969;Rab-GTPase-TBC domain superfamily		RabGAP-TBC;RabGAP-TBC								gnl|TC-DB|Q92609|8.A.87.2.1	PHI:4906
KPC00010474.1	KPC00010474.1	sc0000050	298755	306525	OG0003571	OG0007548
KPC00010502.1	KPC00010502.1	sc0000050	455646	467951	OG0000048	OG0000099			IPR013602;Dynein heavy chain, domain-2|IPR035706;Dynein heavy chain, ATP-binding dynein motor region|IPR041228;Dynein heavy chain, C-terminal domain|IPR024743;Dynein heavy chain, coiled coil stalk|IPR004273;Dynein heavy chain region D6 P-loop domain|IPR027417;P-loop containing nucleoside triphosphate hydrolase|IPR024317;Dynein heavy chain, AAA module D4|IPR041658;Dynein heavy chain AAA lid domain…	GO:0030286|GO:0007018|GO:0003777|GO:0005524	DHC_N2;AAA_6;Dynein_AAA_lid;AAA_7;AAA_lid_1;AAA_8;MT;AAA_9;Dynein_heavy;AAA_lid_11;Dynein_C
KPC00010492.1	KPC00010492.1	sc0000050	368144	371090	OG0002982	OG0011789			IPR013083;Zinc finger, RING/FYVE/PHD-type
KPC00010495.1	KPC00010495.1	sc0000050	413403	415234	OG0000407	OG0000459
[truncated: 13,646 more rows]

## Sheet: JHA
							effectR		Functional annotation			Secondary metabolites		Signal peptides			Transmembrane helices	CAZymes	TRNASPORTER	Plant-host interaction	PEROXIDASE	MEROPS
[truncated: 16,458 more rows]

[truncated: 1 more sheets: MY1]
